# Supplementary material for: Deep Learning and Microbiome Analysis Reveal the Preservation Mechanism of Cinnamomum cassia for Strawberry
Source: Foods. 2026 Jun 4;15(11):2005. doi: 10.3390/foods15112005 (PMC13256408; doi:10.3390/foods15112005)
Supplement: Supplementary file 1 [file foods-15-02005-s001.zip]

Archive with 2 entries (2 files):
- S1-data for anti-P. aeruginosa models.xlsx
- S2-data for anti-B. subtilis models.xlsx
