# Supplementary material for: Deep Learning and Microbiome Analysis Reveal the Preservation Mechanism of Cinnamomum cassia for Strawberry
Source: Foods. 2026 Jun 4;15(11):2005. doi: 10.3390/foods15112005 (PMC13256408; doi:10.3390/foods15112005)
Supplement: Supplementary file 1 [file foods-15-02005-s001.zip › S1-data for anti-P. aeruginosa models.xlsx]

## Sheet: P. aeruginosa-initial training
SMILES	ACTIVITY
CCCCN(CCCC)CC(=O)Nn1c(-c2ccc(C)cc2)n[nH]c1=S	1
C[N+](C)(CC[N+](C)(C)CC(=O)NCCC(F)(F)C(F)(F)C(F)(F)C(F)(F)C(F)(F)C(F)(F)F)CC(=O)NCCC(F)(F)C(F)(F)C(F)(F)C(F)(F)C(F)(F)C(F)(F)F.[Br-].[Br-]	1
O=C(O)CN1C(=O)C(=Cc2c(Cl)ccc(Cl)c2Cl)SC1=S	1
CCCCCCCC(=O)NC(CCN)C(=O)NC(C(=O)NC(CCN)C(=O)NC1CCNC(=O)C(C(C)O)NC(=O)C(CCN)NC(=O)C(CCN)NC(=O)C(C)NC(=O)C(C)NC(=O)C(CCN)NC1=O)C(C)O	1
CCCCCCCC(=O)NC(CCN)C(=O)NC(C(=O)NC(CCN)C(=O)NC1CCNC(=O)C(C(C)O)NC(=O)C(CCN)NC(=O)C(CCN)NC(=O)C(CC(C)C)NC(=O)C(C)NC(=O)C(CCN)NC1=O)C(C)O	1
CC(C)CC1NC(=O)C(CCN)NC(=O)C(CCN)NC(=O)C(Cc2ccccc2)NC(=O)C(CC(C)C)NC(=O)C(CCN)NC(=O)C(NC(=O)C(CCN)NC(=O)OCC2c3ccccc3-c3ccccc32)CCNC1=O	1
CCCCCCCC(=O)NC(CCN)C(=O)NC1CCNC(=O)C(C(C)O)NC(=O)C(CCN)NC(=O)C(CCN)NC(=O)C(CC(C)C)NC(=O)C(Cc2ccccc2)NC(=O)C(CCN)NC1=O	1
CN1CCN(NC(=O)CN2C(=O)C(=Cc3c(F)cccc3C(F)(F)F)SC2=S)CC1	1
CCN(CC)CC(=O)Nn1c(-c2ccc(C)cc2)n[nH]c1=S	1
C[N+](C)(CCCCCCCCCC[N+](C)(C)CC(=O)NCCC(F)(F)C(F)(F)C(F)(F)C(F)(F)C(F)(F)C(F)(F)F)CC(=O)NCCC(F)(F)C(F)(F)C(F)(F)C(F)(F)C(F)(F)C(F)(F)F.[Br-].[Br-]	1
C[N+](C)(CCCCCCCC[N+](C)(C)CC(=O)NCCC(F)(F)C(F)(F)C(F)(F)C(F)(F)C(F)(F)C(F)(F)F)CC(=O)NCCC(F)(F)C(F)(F)C(F)(F)C(F)(F)C(F)(F)C(F)(F)F.[Br-].[Br-]	1
C[N+](C)(CCCCCC[N+](C)(C)CC(=O)NCCC(F)(F)C(F)(F)C(F)(F)C(F)(F)C(F)(F)C(F)(F)F)CC(=O)NCCC(F)(F)C(F)(F)C(F)(F)C(F)(F)C(F)(F)C(F)(F)F.[Br-].[Br-]	1
Cc1cc(=O)c(O)c(CNC(=O)CCCC(=O)N2CCN(c3cc4c(cc3F)c(=O)c(C(=O)O)cn4C3CC3)CC2)n1C	1
NC(=NO)c1ccc(-c2ccc(N3CC(CO)OC3=O)cc2F)cc1	1
C[NH+]1CCN(NC(=O)CN2C(=O)C(=Cc3c(Cl)ccc(Cl)c3Cl)SC2=S)CC1.[Cl-]	1
O=C1OC(CO)CN1c1ccc(-c2ccc(SC(F)(F)F)cc2)c(F)c1	1
Cc1c(O)c(=S)ccn1Cc1ccc(-c2ccc(F)cc2)cc1	1
CCC1CN2CCC34c5ccccc5-n5c3c(cc(C(=O)O)c5=O)C1CC24	1
Cc1ccsc1-c1n[nH]c(=S)n1CC(C)C	1
Cc1cc(=O)c(O)c(CNC(=O)CCC(CCC(=O)NCc2c(O)c(=O)cc(C)n2C)(CCC(=O)NCc2c(O)c(=O)cc(C)n2C)NC(=O)CCCC(=O)N2CCN(c3cc4c(cc3F)c(=O)c(C(=O)O)cn4C3CC3)CC2)n1C	1
CCN1CCN(c2cc3c(cc2F)c(=O)c(C(=O)O)cn3C2CC2)CC1	1
CC(=O)NC(C(=O)NC(CCN)C(=O)NC1CCNC(=O)C(C(C)O)NC(=O)C(CCN)NC(=O)C(CCN)NC(=O)C(CC(C)C)NC(=O)C(CC(C)C)NC(=O)C(CCN)NC1=O)C(C)O	1
CN1CCN(NC(=O)C(Cc2ccccc2)N2C(=O)C(=Cc3c(Cl)ccc(Cl)c3Cl)SC2=S)CC1	1
Cc1cc(=O)c(O)c(CNC(=O)CCCCC(=O)N2CCN(c3cc4c(cc3F)c(=O)c(C(=O)O)cn4C3CC3)CC2)n1C	1
CC(C)(C)OC(=O)N1CCN(C(=O)CN2C(=O)C(=Cc3c(Cl)ccc(Cl)c3Cl)SC2=S)CC1	1
C[n+]1ccc(-c2ccc(N3CC(CO)OC3=O)cc2F)cc1.[Cl-]	1
O=Cc1ccc(-c2ccc(N3CC(CO)OC3=O)cc2F)cc1	1
C[n+]1ccccc1-c1ccc(-c2ccc(N3CC(CO)OC3=O)cc2F)cc1.[Cl-]	1
Cn1cc(O)c(=O)cc1CNC(=O)CCCC(=O)N1CCN(c2cc3c(cc2F)c(=O)c(C(=O)O)cn3C2CC2)CC1	1
CCCCCCCC(=O)NC(CCN)C(=O)NC(C)C(=O)NC(CCN)C(=O)NC1CCNC(=O)C(C(C)O)NC(=O)C(CCN)NC(=O)C(CCN)NC(=O)C(CC(C)C)NC(=O)C(Cc2ccccc2)NC(=O)C(CCN)NC1=O	1
O=C1OC(CO)CN1c1ccc(-c2cc[n+](Cc3ccccc3)cc2)c(F)c1.[Cl-]	1
COc1ccc(C(=O)Cn2c(-c3ccccc3)c(C=C3C(=O)NC(=O)NC3=O)c3ccccc32)cc1	1
Cc1ccc(-c2ccc(N3CC(CO)OC3=O)cc2F)cc1	1
Cc1cc(=O)c(O)c(CNC(=O)CCC(CCC(=O)NCc2c(O)c(=O)cc(C)n2C)(CCC(=O)NCc2c(O)c(=O)cc(C)n2C)NC(=O)CCCCC(=O)N2CCN(c3cc4c(cc3F)c(=O)c(C(=O)O)cn4C3CC3)CC2)n1C	1
CCCCc1n[nH]c(=S)n1Cc1ccc(C)cc1	1
Cc1ccc(-c2n[nH]c(=S)n2Cc2ccccc2)cc1	1
CCC1OC(=O)C(C)C(OC2CC(C)(OC)C(O)C(C)O2)C(C)C(OC2OC(C)CC(N(C)C)C2O)C(C)(O)CC(C)C(=NOCOCCOC)C(C)C(O)C1(C)O	1
CN1CCN(NC(=O)CN2C(=O)C(=Cc3c(Cl)cccc3Cl)SC2=S)CC1	1
CCC1OC(=O)C(C)C(OC2CC(C)(OC)C(O)C(C)O2)C(C)C(OC2OC(C)CC(N(C)C)C2O)C(C)(O)CC(C)CN(C)C(C)C(O)C1(C)O	1
CCC(C)CCCCC(=O)NC(CCN)C(=O)NC(CNC(CCN)C(=O)NC1CCNC(=O)C(C(C)O)NC(=O)C(CCN)NC(=O)C(CCN)NC(=O)C(CC(C)C)NC(=O)C(CC(C)C)NC(=O)C(CCN)NC1=O)C(C)O	1
COc1ccccc1-c1n[nH]c(=S)n1Cc1ccccc1	1
COc1ccc(-c2n[nH]c(=S)n2NC(=O)CN(C(C)C)C(C)C)cc1	1
C[N+](C)(CCCC[N+](C)(C)CC(=O)NCCC(F)(F)C(F)(F)C(F)(F)C(F)(F)C(F)(F)C(F)(F)F)CC(=O)NCCC(F)(F)C(F)(F)C(F)(F)C(F)(F)C(F)(F)C(F)(F)F.[Br-].[Br-]	1
COc1ccc(-c2ccc(Cn3ccc(=S)c(O)c3C)cc2)cc1	1
O=C(O)CN1C(=O)C(=Cc2c(Cl)ccc(C(F)(F)F)c2Cl)SC1=S	1
COc1ccccc1-n1c(-c2ccccc2)n[nH]c1=S	1
CCCCCCCC(=O)NC(CCN)C(=O)NC(C(=O)NC(CCN)C(=O)NC1CCNC(=O)C(C(C)O)NC(=O)C(CCN)NC(=O)C(CCN)NC(=O)CNC(=O)C(Cc2ccccc2)NC(=O)C(CCN)NC1=O)C(C)O	1
C=CCn1c(-c2ccccc2OCC)n[nH]c1=S	1
Oc1ccc(C=NNC(=S)N2CCNCC2)cc1	1
Cc1c(C)c2c(OCC(=O)NC(Cc3ccccc3)C(=O)O)cc3c(c2oc1=O)CCC(C)(C)O3	1
CCCCCN(CCCCC)CC(=O)Nn1c(-c2ccc(C)cc2)n[nH]c1=S	1
Cc1cc(=O)c(O)cn1CCCNC(=O)CCC(=O)N1CCN(c2cc3c(cc2F)c(=O)c(C(=O)O)cn3C2CC2)CC1	1
O=C(CN1C(=O)C(=Cc2c(Cl)ccc(Cl)c2Cl)SC1=S)NN1CC[NH2+]CC1.[Cl-]	1
Oc1c(Br)cc(C=Nn2c(-c3ccccc3)n[nH]c2=S)c(O)c1Br	1
CCCN(CCC)CC(=O)Nn1c(-c2ccc(C)cc2)n[nH]c1=S	1
C#CCN1C(=O)C2(c3ccccc31)N(C)CC(c1ccccc1O)C21CC(=O)N(C)C1=O	1
CC(CCn1ccc(-c2ccc(-c3cn(Cc4ccc(F)cc4)nn3)cc2)cc1=O)(C(=O)NO)S(C)(=O)=O	1
CCCCCCn1c(-c2cccs2)n[nH]c1=S	1
O=C1COc2cc(F)ccc2N1C1CCCCC1	1
CC(CC1CC(c2ccc(-c3ccc(CN4CCOCC4)cc3)cc2)=NO1)(C(=O)NO)S(C)(=O)=O	1
Cc1ccc(C=NNC(=S)N2CCNCC2)cc1	1
Cc1c(O)c(=S)ccn1Cc1ccc(-c2ccc(Cl)cc2)cc1	1
O=C(CN1C(=O)C(=Cc2c(Cl)ccc(Cl)c2Cl)SC1=S)NN1CCCCC1	1
CCCCc1nc(C=NN2C(=O)c3cccc4c(Br)ccc(c34)C2=O)c(Cl)[nH]1	1
O=C1OC(CO)CN1c1ccc(-c2ccc(O)cc2)c(F)c1	1
O=C1COc2cc(Br)ccc2N1C1CCCCC1	1
Oc1ccc(-c2n[nH]c(=S)n2-c2ccc3c(c2)OCCO3)c(O)c1	1
CN1C(=O)CC2(C1=O)C(c1ccc(Cl)cc1)CN(C)C21C(=O)Nc2ccccc21	1
O=C(O)c1ccccc1C(=O)c1cc(F)ccc1F	1
O=C1COc2cc(F)ccc2N1Cc1ccccc1	1
Cc1c(O)c(=S)ccn1Cc1ccc(-c2ccc(F)c(F)c2)cc1	1
Cc1c(O)c(=S)ccn1Cc1ccc(-c2ccc3c(c2)OCO3)cc1	1
O=C(O)CN1C(=O)C(=Cc2c(C(F)(F)F)ccc(Cl)c2Cl)SC1=S	1
CCn1c(-c2nn(-c3ccc(C)cc3)ccc2=O)n[nH]c1=S	1
CN1CCN(NC(=O)CN2C(=O)C(=Cc3c(Cl)ccc(C(F)(F)F)c3Cl)SC2=S)CC1	1
O=C(CCC(=O)N1CCN(c2cc3c(cc2F)c(=O)c(C(=O)O)cn3C2CC2)CC1)NCc1cc(=O)c(O)cn1O	1
O=C(O)c1cc(-c2ccc(F)cc2F)ncc1O	1
CCCCN(C)CC(=O)Nn1c(-c2ccc(OC)cc2)n[nH]c1=S	1
C[N+](C)(CCC[N+](C)(C)CC(=O)NCCC(F)(F)C(F)(F)C(F)(F)C(F)(F)C(F)(F)C(F)(F)F)CC(=O)NCCC(F)(F)C(F)(F)C(F)(F)C(F)(F)C(F)(F)C(F)(F)F.[Br-].[Br-]	1
O=C1OC(CO)CN1c1ccc(-c2ccc(F)cc2)c(F)c1	1
Oc1ccccc1-c1n[nH]c(=S)n1Cc1ccccc1	1
O=C1OC(CO)CN1c1ccc(-c2ccc3c(c2)OCO3)c(F)c1	1
C[N+](C)(CC(=O)NCCC(F)(F)C(F)(F)C(F)(F)C(F)(F)C(F)(F)C(F)(F)F)CC(O)C[N+](C)(C)CC(=O)NCCC(F)(F)C(F)(F)C(F)(F)C(F)(F)C(F)(F)C(F)(F)F.[Br-].[Br-]	1
CC(C)CC(NC(=O)C(CCN)NC(=O)C(CCN)NC(=O)C(Cc1ccccc1)NC(=O)C(CC(C)C)NC(=O)C(CCN)NC(=O)C(CCN)NC(=O)C(N)CCN)C(N)=O	1
Cc1cc(=O)c(O)c(CNC(=O)CCC(=O)N2CCN(c3cc4c(cc3F)c(=O)c(C(=O)O)cn4C3CC3)CC2)n1C	1
O=C1OC(CO)CN1c1ccc(-c2ccccc2)c(F)c1	1
CN1CCN(C(=O)CN2C(=O)C(=Cc3c(Cl)cccc3Cl)SC2=S)CC1	1
CCCCCCCCCCN1c2nccc[n+]2CC1(O)c1ccccc1.[Br-]	1
CCCCCCCCCN1c2nccc[n+]2CC1(O)c1ccccc1.[Br-]	1
CCCCCCCN1c2nccc[n+]2CC1(O)c1ccccc1.[Br-]	1
CCCCCCCCN1c2nccc[n+]2CC1(O)c1ccccc1.[Br-]	1
S=C(NN=Cc1ccc(Cl)cc1)N1CCNCC1	1
COC1=C(Br)C(O)C(O)(CC#N)C=C1Br	1
CCCCCCCCCCN1c2nccc[n+]2CC1(O)c1ccc(Cl)cc1.[Br-]	1
CCCCCCCCCN1c2nccc[n+]2CC1(O)c1ccc(Cl)cc1.[Br-]	1
CCCCCCCCN1c2nccc[n+]2CC1(O)c1ccc(Cl)cc1.[Br-]	1
Nc1ncc(-c2ccc(Br)cc2)n1CCCCCn1c(-c2ccc(Br)cc2)cnc1N	1
Nc1ncc(-c2ccc(Br)cc2)n1CCCCCCCCn1c(-c2ccc(Br)cc2)cnc1N	1
Nc1ncc(-c2ccc(Br)cc2)n1CCCCCCCn1c(-c2ccc(Br)cc2)cnc1N	1
Nc1ncc(-c2ccc(Br)cc2)n1CCCCCCn1c(-c2ccc(Br)cc2)cnc1N	1
CC(C)Cn1c(-c2ccccc2F)n[nH]c1=S	1
CCCCc1n[nH]c(=S)n1Cc1ccc(Cl)cc1	1
Cc1ccc(S(=O)(=O)O)cc1.NC1CCN(c2nc3c(cc2F)c(=O)c(C(=O)O)cn3-c2ccc(F)cc2F)C1	1
CCCCn1c(-c2cccnc2)n[nH]c1=S	1
CC(C)C(C(=O)NN1CCN(C)CC1)N1C(=O)C(=Cc2c(Cl)ccc(Cl)c2Cl)SC1=S	1
CCC(C)CCC(=O)NC(CCN)C(=O)NC(CCN)C(=O)NC(CCN)C(=O)NC(CC(C)C)C(=O)NC(Cc1ccccc1)C(=O)NC(CCN)C(=O)NC(CCN)C(=O)NC(CC(C)C)C(N)=O	1
CCC12CCCN3C(=O)C=C(c4ccccc4NC(=O)CC1)C32O	1
CCCCN(CCCC)CC(=O)Nn1c(-c2ccc(OC)cc2)n[nH]c1=S	1
O=c1c(-c2n[nH]c(=S)n2-c2ccccc2)cccn1Cc1cccc(Cl)c1	1
CCCCCCCCn1c(-c2cccc(Br)c2)c[n+]2cccnc12.[O-][Cl+3]([O-])([O-])[O-]	1
CN1CCN(C(=O)CN2C(=O)C(=Cc3c(Cl)ccc(Cl)c3Cl)SC2=S)CC1	1
Cn1cc(Cl)c(-c2n[nH]c(=S)n2C2CCCCC2)n1	1
CN1CCN(NC(=O)CN2C(=O)C(=Cc3c(F)cccc3Cl)SC2=S)CC1	1
COc1nc(OCCn2c([N+](=O)[O-])cnc2C)nc(OC(=O)C(N)Cc2ccccc2)n1	1
CCN(CC)CC(=O)Nn1c(-c2ccc(OC)cc2)n[nH]c1=S	1
COc1ccc(C=NNC(=S)N2CCNCC2)cc1	1
CCCCCCN1C(=O)COc2cc(F)ccc21	1
CCCCCN1c2nccc[n+]2CC1(O)c1ccc(Cl)cc1.[Br-]	1
Nc1cccc2c1C(=O)N(Cc1nnc(-c3ccccc3Br)o1)C2=O	1
CCN(CC)c1ccc(C=CC(=O)c2ccc(Br)cc2)cc1	1
Nc1ncc(-c2ccc(Br)cc2)n1CCCCn1c(-c2ccc(Br)cc2)cnc1N	1
CCCc1cc(=O)oc2c3c(cc(OCC(=O)NC(CSC)C(=O)O)c12)OC(C)(C)CC3	1
Cc1cccc(-c2n[nH]c(=S)n2-c2ccccc2)c1[N+](=O)[O-]	1
COC(CC1OC(=O)CC(O)CC=CC(=O)C(C)C(OC)c2coc(n2)-c2coc(n2)-c2coc(n2)C=CCCC1C)C(C)CCC(=O)C(C)C(CC=CN(C)C=O)OC	1
COc1ccc(-c2ccc(N3CC(CO)OC3=O)cc2F)cc1	1
O=C1c2cccc3c(O)ccc(c23)C(=O)N1c1ccc(Cl)cc1	1
CN1CCN(NC(=O)C(Cc2ccc(Cl)cc2)N2C(=O)C(=Cc3c(Cl)ccc(Cl)c3Cl)SC2=S)CC1	1
CC(CCn1ccc(-c2ccc(-c3cn(Cc4ccccn4)nn3)cc2)cc1=O)(C(=O)NO)S(C)(=O)=O	1
Cc1cccc(-n2c(CCn3nc(C)c([N+](=O)[O-])c3C)n[nH]c2=S)c1	1
O=C(CCC(=O)N1CCN(c2cc3c(cc2F)c(=O)c(C(=O)O)cn3C2CC2)CC1)NCc1cc(=O)c(O)c[nH]1	1
O=C1OC(CO)CN1c1ccc(-c2ccc(C(F)(F)F)cc2)c(F)c1	1
CC(C)=CCCC(C)=CC(=O)NC(CCN)C(=O)NC1CCNC(=O)C(CC(C)C)NC(=O)C(CCN)NC(=O)C(CCN)NC(=O)C(Cc2ccccc2)NC(=O)C(CC(C)C)NC(=O)C(CCN)NC1=O	1
COc1ccc(-c2ccc(CNC3(C(=O)NO)CCS(=O)(=O)CC3)cc2F)cc1	1
Cn1cc(O)c(=O)cc1CNC(=O)CCC(=O)N1CCN(c2cc3c(cc2F)c(=O)c(C(=O)O)cn3C2CC2)CC1	1
O=C(O)c1cccc(NC(=S)NN=Cc2cccc(O)c2)c1	1
O=C(CN1C(=O)C(=Cc2c(Cl)cccc2Cl)SC1=S)NCc1ccncc1	1
CN1C(=CC=C2C(=O)Oc3ccccc3C2=O)C(C)(C)c2ccccc21	1
COc1c(Br)cc(C=CC(=O)NCCCNCCCCNCCCN)cc1Br	1
CC(=O)N1CCN(NC(=O)CN2C(=O)C(=Cc3c(Cl)cccc3Cl)SC2=S)CC1	1
Fc1ccccc1-c1n[nH]c(=S)n1CC1CCCO1	1
CCCCCCN1C(=O)COc2cc(Br)ccc21	1
Oc1ccc(-c2n[nH]c(=S)n2-c2ccc3c(c2)OCCO3)cc1	1
CC(=NNC(=S)N1CCNCC1)c1ccccc1	1
O=C1COc2cc(Cl)ccc2N1C1CCCCC1	1
CCCCCN(CCCCC)CC(=O)Nn1c(-c2ccc(OC)cc2)n[nH]c1=S	1
CCCCn1c(-c2ccco2)n[nH]c1=S	1
Cc1cccc(C(=O)c2ccccc2C(=O)O)c1O	1
CCC1CN2CCC34c5ccccc5-n5c3c(cc(C(N)=O)c5=O)C1CC24	1
CCCCCCCCCCN1c2nccc[n+]2CC1(O)c1ccc([N+](=O)[O-])cc1.[Br-]	1
CCCCCCCCN1c2nccc[n+]2CC1(O)c1ccc([N+](=O)[O-])cc1.[Br-]	1
CCCCCCN1c2nccc[n+]2CC1(O)c1ccc([N+](=O)[O-])cc1.[Br-]	1
O=C1COc2cc(Cl)ccc2N1Cc1ccccc1	1
Cc1n[nH]c(=S)n1-c1cccc(Cl)c1	1
O=C(CN1C(=O)C(=Cc2c(Cl)cccc2Cl)SC1=S)NCc1ccccn1	1
O=C(O)c1ccccc1C(=O)c1ccc(Oc2ccccc2)cc1	1
CCC12CCCn3c(C=O)cc(c31)-c1ccccc1NC(=O)CC2	1
CCCCCCCCn1c(-c2ccc(S(C)(=O)=O)cc2)cnc1N	1
CC(C)CCCC(=O)NC(CCN)C(=O)NC(CCN)C(=O)NC(CC(C)C)C(=O)NC(Cc1ccccc1)C(=O)NC(CCN)C(N)=O	1
CCC12CCCN3CCC4(C(=O)c5ccccc5N4C(=O)C1)C32	1
CN(C)S(=O)(=O)c1cccc(NC(=S)NN=CC(c2ccccc2)c2ccccc2)c1	1
CC(=NNC(=S)N1CCNCC1)c1ccc(O)cc1	1
Cc1c(Cl)c(-c2n[nH]c(=S)n2-c2ccccc2)nn1C	1
CCCCCCCCCCCCn1c(CCCC)nc(Cl)c1C=NN1C(=O)c2cccc3c(N4CCOCC4)ccc(c23)C1=O	1
CCCCCCCCCCn1c(CCCC)nc(Cl)c1C=NN1C(=O)c2cccc3c(N4CCOCC4)ccc(c23)C1=O	1
CCCCCCCCn1c(CCCC)nc(Cl)c1C=NN1C(=O)c2cccc3c(N4CCOCC4)ccc(c23)C1=O	1
CCCCCCCn1c(CCCC)nc(Cl)c1C=NN1C(=O)c2cccc3c(N4CCOCC4)ccc(c23)C1=O	1
O=C1COc2cc(F)ccc2N1CC1CCCO1	1
CN(C)C1C(=O)C(C(N)=O)=C(O)C2(O)C(=O)C3=C(O)c4c(O)cccc4C(C)(O)C3C(O)C12.Cl	1
CN(C)C1C(=O)C(C(N)=O)=C(O)C2(O)C(=O)C3=C(O)c4c(O)ccc(Cl)c4C(O)C3CC12	1
CC(C=Nn1c(-c2ccco2)n[nH]c1=S)=Cc1ccccc1	1
O=C(NC(=S)NCC1CCCO1)c1ccccc1Br	1
COc1nc(OC(=O)C(N)C(C)C)nc(Oc2c(OC)cc(Cc3cnc(N)nc3N)cc2OC)n1	1
O=c1[nH]c(SCc2n[nH]c(=S)n2-c2ccccc2)nc2ccccc12	1
COC1C=COC2(C)Oc3c(C)c(O)c4c(O)c(c(C=NN5CCN(C6CCCC6)CC5)c(O)c4c3C2=O)NC(=O)C(C)=CC=CC(C)C(O)C(C)C(O)C(C)C(OC(C)=O)C1C	1
N#CC(C#N)=C1C=C2C=C(N3CCCCC3)CCC2CC1	1
N#CC(C#N)=C1C=C2C=C(N3CCCCCC3)CCC2CC1	1
CCCCc1nc(C=NN2C(=O)c3cccc4c(N5CCOCC5)ccc(c34)C2=O)c(Cl)[nH]1	1
CC1c2cccc(O)c2C(O)=C2C(=O)C3(O)C(O)=C(C(N)=O)C(=O)C(N(C)C)C3C(O)C21	1
COc1nc(OCCn2c([N+](=O)[O-])cnc2C)nc(OC(=O)C(N)c2c[nH]c3ccccc23)n1	1
OC1(c2ccc(Cl)cc2)C[n+]2cccnc2N1C1CCCCCCCCCCC1.[Br-]	1
OC1(c2ccc(Cl)cc2)C[n+]2cccnc2N1C1CCCCCCC1.[Br-]	1
OC1(c2ccc(Cl)cc2)C[n+]2cccnc2N1C1CCCCCC1.[Br-]	1
CCCCc1nc(Cl)c(C=NN2C(=O)c3cccc4c(N5CCOCC5)ccc(c34)C2=O)n1Cc1cccc(Cl)c1	1
C[N+]1(OS(C)(=O)=O)CCN(NC(=O)CN2C(=O)C(=Cc3c(Cl)ccc(Cl)c3Cl)SC2=S)CC1	1
CN(C)c1ccc(C=CC(=O)c2cc(Cl)ccc2O)cc1	1
CCCCCCCCn1c(-c2ccc(SC)cc2)c[n+]2cccnc12.[O-][Cl+3]([O-])([O-])[O-]	1
Nc1ncc(-c2ccc(Br)cc2)n1CCCn1c(-c2ccc(Br)cc2)cnc1N	1
CCC1CN2CCC34c5ccccc5-n5c3c(cc(C(=O)OC)c5=O)C1CC24	1
COc1cc(C(=O)NN=Cc2coc3ccccc3c2=O)cc(OC)c1OC	1
Nc1ncc(-c2ccccc2)n1CCCCCCCCn1c(-c2ccccc2)cnc1N	1
Nc1ncc(-c2ccccc2)n1CCCCCCCn1c(-c2ccccc2)cnc1N	1
Nc1ncc(-c2ccccc2)n1CCCCCCn1c(-c2ccccc2)cnc1N	1
CCCCCn1c(CCCC)nc(Cl)c1C=NN1C(=O)c2cccc3c(N4CCOCC4)ccc(c23)C1=O	1
O=C1COc2ccc(Cl)cc2N1Cc1ccccc1	1
OC1(c2ccccc2)C[n+]2cccnc2N1C1CCCCCCC1.[Br-]	1
CC(C)n1c(NCC(O)COc2ccc(CC#N)cc2F)nc2ccc(Cl)cc21	1
CC(C=NNC(=S)Nc1cccc(S(=O)(=O)N(C)C)c1)c1ccccc1	1
CCN=C1SC(=Cc2ccc(-c3ccc(Cl)cc3C(=O)O)o2)C(=O)N1CC	1
OC1(c2ccc(Cl)cc2)C[n+]2cccnc2N1C1CCCC1.[Br-]	1
COc1nc(OC(=O)C(N)Cc2ccccc2)nc(Oc2c(OC)cc(Cc3cnc(N)nc3N)cc2OC)n1	1
Cc1ccc(-c2csc3n[nH]c(=S)n23)cc1	1
Nc1ncnc2c1ncn2C1OC(COC(=O)Cc2cccc(F)c2)C(O)C1O	1
Brc1ccc2c(c1)CCN2	1
CCCCCCCCCC(=O)OCOC(=O)c1cn2c3c(c(N4CCN(C)CC4)c(F)cc3c1=O)OCC2C	1
CCCCCCCCCCCC(=O)OCOC(=O)c1cn2c3c(c(N4CCN(C)CC4)c(F)cc3c1=O)OCC2C	1
CCCCCCCCn1c(-c2ccc(F)c(F)c2)c[n+]2cccnc12.[O-][Cl+3]([O-])([O-])[O-]	1
COC1C=COC2(C)Oc3c(C)c(O)c4c(O)c(c5c(nc6cc(C)ccn65)c4c3C2=O)NC(=O)C(C)=CC=CC(C)C(O)C(C)C(O)C(C)C(OC(C)=O)C1C	1
CCCCCCN1C(=O)COc2cc(Cl)ccc21	1
O=C1COc2cc(Br)ccc2N1CC1CCCO1	1
CCn1cc(C=Cc2cc[n+](C)cc2)c2ccccc21.[I-]	1
NCC1OC(OC2C(N)CC(N)C(OC3OC(CO)C(O)C(N)C3O)C2O)C(O)C(O)C1O	1
Cl.Cl.NCc1ccc(-c2ccc(N3CC(CO)OC3=O)cc2F)cc1O	1
O=C(NCCCNCCCCNCCCNC(=O)C(=O)c1c[nH]c2cc(Br)ccc12)C(=O)c1c[nH]c2cc(Br)ccc12	1
Cl.NCc1ccc(-c2ccc(N3CC(CO)OC3=O)cc2F)cc1	1
CCn1c(-c2ccccc2)c(C=C2C(=O)NC(=O)NC2=O)c2ccccc21	1
S=c1[nH]nc(-c2cccnc2)n1C1CCCCC1	1
CCCCc1nc(Cl)c(C=NN2C(=O)c3cccc4c(N5CCOCC5)ccc(c34)C2=O)n1Cc1ccc([N+](=O)[O-])cc1	1
CNc1ccc2c3c(cccc13)C(=O)N(C)C2=O	1
Cn1cc(C=Cc2cc[n+](C)cc2)c2cc(F)ccc21.[I-]	1
CC1c2cccc(O)c2C(O)=C2C(=O)C3(O)C(O)=C(C(N)=O)C(=O)C(N(C)C)C3C(O)C21.Cl	1
Cn1c(-c2sccc2OCc2cccc(C(F)(F)F)c2)n[nH]c1=S	1
CCCCCCCn1c(-c2ccccc2)cnc1N	1
S=c1[nH]nc(-c2ccco2)n1C1CCCCC1	1
CC(C)c1cc2c(cc1O)C1(C)CCCC(C)(C)C1CC2	1
O=C1COc2ccc(Cl)cc2N1C1CCCCC1	1
Cc1cc(OCC(=O)NC(Cc2ccc(Cl)cc2)C(=O)O)c2c3c(c(=O)oc2c1)CCCC3	1
O=C(CSc1ncn[nH]1)N1N=C(c2ccc(Cl)cc2)CC1c1ccco1	1
Nc1ncc(-c2ccc(F)cc2)n1CCCCCCCn1c(-c2ccc(F)cc2)cnc1N	1
CCCCc1nc(Cl)c(C=NN2C(=O)c3cccc4c(N5CCOCC5)ccc(c34)C2=O)n1Cc1ccc(Cl)cc1	1
CC(CCn1ccc(-c2ccc(-c3cn(Cc4ccncn4)nn3)cc2)cc1=O)(C(=O)NO)S(C)(=O)=O	1
CNC1C(OC2C(OC3C(O)C(O)C(N=C(N)N)C(O)C3N=C(N)N)OC(C)C2(O)C=O)OC(CO)C(O)C1O	1
C[N+](C)(CCCC[N+](C)(C)CCOC(=O)NCCC(F)(F)C(F)(F)C(F)(F)C(F)(F)C(F)(F)C(F)(F)F)CCOC(=O)NCCC(F)(F)C(F)(F)C(F)(F)C(F)(F)C(F)(F)C(F)(F)F.[Br-].[Br-]	1
C=CCn1c(-c2ccccc2)c(C=C2C(=O)NC(=O)NC2=O)c2ccccc21	1
N#CCc1ccc(OCC(O)CNc2nc3ccc(Cl)cc3n2CCO)cc1	1
CCC12CCCN3CCC4(O)c5ccccc5N(C(=O)CC1)C324	1
O=C(CCCCOc1cc(=O)oc2ccc(F)cc12)NO	1
CCCCNc1ccc2c3c(cccc13)C(=O)N(CCCC)C2=O	1
C[N+](C)(CCCC[N+](C)(C)CCNC(=O)CCC(F)(F)C(F)(F)C(F)(F)C(F)(F)C(F)(F)C(F)(F)F)CCNC(=O)CCC(F)(F)C(F)(F)C(F)(F)C(F)(F)C(F)(F)C(F)(F)F.[Br-].[Br-]	1
CCCCc1nc(Cl)c(C=NN2C(=O)c3cccc4c(N5CCOCC5)ccc(c34)C2=O)n1Cc1cccc(F)c1	1
CC(=NNC(=S)N1CCNCC1)c1ccc(Cl)cc1	1
COc1ccc(-c2n[nH]c(=S)n2-c2ccc3c(c2)OCCO3)cc1	1
O=C1Nc2cc(C(=O)NCCCN3CCOCC3)ccc2SC1=Cc1cccc(Cl)c1	1
C[n+]1cccc(C=NNc2nc(Cl)c(C#N)c(Cl)c2Cl)c1.[Cl-]	1
Cc1ccc2oc(=O)cc(OCCCCCCC(=O)NO)c2c1	1
COC1C=CC=CCCCC(C)OC(=O)C=CC=CCC(OC2OC(CO)C(O)C(O)C2O)C=CC=CCC(O)C1	1
COCCn1c(NCC(O)COc2ccc(CC#N)cc2)nc2ccc(Cl)cc21	1
O=[N+]([O-])c1ccc(C2(O)C[n+]3cccnc3N2C2CCCCCCCCCCC2)cc1.[Br-]	1
CCN1C(=O)c2cccc3c(N)ccc(c23)C1=O	1
N#CCc1ccc(OCC(O)CNc2nc3ccc(Cl)cc3n2C2CCCCC2)cc1	1
Cc1nn(C)cc1N1C(=O)c2cccc3c(N)ccc(c23)C1=O	1
Cc1cc(OCC(=O)NC(Cc2ccc(Cl)cc2)C(=O)O)c2c3c(c(=O)oc2c1)CCC3	1
C=CC1(C)CCc2c3c(cc(O)c2C1O)C(C)(C)C(O)CC3	1
CCCCc1nc(Cl)c(C=NN2C(=O)c3cccc4c(N5CCOCC5)ccc(c34)C2=O)n1Cc1ccc(OC)cc1	1
Nc1ncnc2c1ncn2C1OC(COC(=O)c2cccc(Cl)c2)C(O)C1O	1
O=C(NC(=S)Nc1ccccc1N1CCCC1)c1cccc(F)c1	1
O=C1COc2cc(Cl)ccc2N1CC1CCCO1	1
COC1C=COC2(C)Oc3c(C)c(O)c4c(O)c(c(C=NN5CCN(C)CC5)c(O)c4c3C2=O)NC(=O)C(C)=CC=CC(C)C(O)C(C)C(O)C(C)C(OC(C)=O)C1C	1
Nc1ccc2c3c(cccc13)C(=O)N(c1ccccc1)C2=O	1
Nc1ncnc2c1ncn2C1OC(COC(=O)c2cccc(F)c2)C(O)C1O	1
CC(NS(=O)(=O)c1ccc2c(c1)C(=O)c1cc(S(=O)(=O)NC(C)C(=O)O)ccc1-2)C(=O)O	1
CCCCn1c(C)cc(=O)c(O)c1CNC(=O)c1ccc(C(F)(F)F)cc1	1
O=C1C=C(Br)C(=CBr)O1	1
Cc1ccc(-c2cn3c(=S)[nH]nc3s2)cc1	1
CC(C)c1cc2c(c(O)c1O)C1(C(=O)O)CCCC(C)(C)C1CC2	1
O=C1C(=O)N(O)C2CCCCC2N1O	1
N#CCc1ccc(OCC(O)CNc2nc3ccc(Cl)cc3n2C2CCCC2)cc1	1
CC1CCCCCC=CC(O)CC(O)CC=CC=CC(OC2OC(CO)C(O)C(O)C2O)CC=CC=CC(=O)O1	1
C[N+](C)(CCCC[N+](C)(C)CCNC(=O)NCCC(F)(F)C(F)(F)C(F)(F)C(F)(F)C(F)(F)C(F)(F)F)CCNC(=O)NCCC(F)(F)C(F)(F)C(F)(F)C(F)(F)C(F)(F)C(F)(F)F.[Br-].[Br-]	1
O=C1OC(CO)CN1c1ccc(-c2ccc(OC(F)(F)F)cc2)c(F)c1	1
N#CCc1ccc(OCC(O)CNc2nc3ccc(Cl)cc3n2C2CCC2)cc1	1
C=CCOc1ccc2ccccc2c1CNn1c(C)n[nH]c1=S	1
CCCCn1c(C)cc(=O)c(O)c1CNC(=O)c1ccc(OC)cc1	1
O=C(Cl)c1cn(C2CC2)c2cc(Cl)c(F)cc2c1=O	1
CCC12CCCN3CCc4c(n(c5ccccc45)C(=O)C1)C32	1
CCCC(O)CC(=O)C=Cc1ccc(OC)cc1	1
O=C1OC(CO)CN1c1ccc(-c2cccnc2)c(F)c1	1
COC1C=COC2(C)Oc3c(C)c(O)c4c(O)c(c5c(c4c3C2=O)=NC2(CCN(CC(C)C)CC2)N=5)NC(=O)C(C)=CC=CC(C)C(O)C(C)C(O)C(C)C(OC(C)=O)C1C	1
Nc1ncc(-c2ccc(Cl)cc2)n1CCCCCCn1c(-c2ccc(Cl)cc2)cnc1N	1
Nc1ncc(-c2ccc(Cl)cc2)n1CCCCCCCCn1c(-c2ccc(Cl)cc2)cnc1N	1
Nc1ncc(-c2ccc(Cl)cc2)n1CCCCCCCn1c(-c2ccc(Cl)cc2)cnc1N	1
Nc1ncc(-c2ccc(Cl)cc2)n1CCCCCn1c(-c2ccc(Cl)cc2)cnc1N	1
O=C(c1ccc(Br)o1)N1N=C(c2ccc(Cl)cc2)CC1c1ccco1	1
O=C(CN1C(=O)C(=Cc2c(Cl)cccc2Cl)SC1=S)Nc1cccnc1	1
O=C1OC(CO)CN1c1ccc(-c2ccncc2)c(F)c1	1
COc1cccc(C=C2Sc3ccc(C(=O)NCCCN4CCCC4)cc3NC2=O)c1	1
Brc1ccc(-c2cnc(NCCCCCCNc3ncc(-c4ccc(Br)cc4)[nH]3)[nH]2)cc1	1
O=P(O)(O)c1ccccc1OCCOCCOCCOCCOc1ccccc1P(=O)(O)O	1
CN(C)C1C(=O)C(C(N)=O)=C(O)C2(O)C(=O)C3=C(O)c4c(O)c(NC(=O)CN5CCCC5)cc(F)c4CC3CC12.Cl.Cl	1
CCCCCCCCn1c(-c2ccc(F)cc2)cnc1N	1
Cc1cccc(C=C2Sc3ccc(C(=O)NCCCN4CCOCC4)cc3NC2=O)c1	1
O=C(CSc1cn[nH]n1)Nc1ccccc1C(=O)O	1
Cc1ccccc1-n1c(-c2ccco2)n[nH]c1=S	1
CC(C)C(NC(=O)N1CC(=O)Nc2ccccc21)C(=O)NC(Cc1c[nH]c2ccccc12)C(=O)O	1
Nc1ncc(-c2ccc(Cl)cc2)n1CCCCn1c(-c2ccc(Cl)cc2)cnc1N	1
O=c1ccc2c(-c3ccccc3)c3ccc(O)cc3oc-2c1	1
O=C(O)c1cc(-c2ccccc2)nc(-c2ccccc2)c1O	1
CC(C)n1c(NCC(O)COc2ccc(CC#N)cc2)nc2ccc(Cl)cc21	1
CCCCc1nc(Cl)c(C=NN2C(=O)c3cccc4c(N5CCOCC5)ccc(c34)C2=O)n1Cc1ccc(F)cc1	1
CC(NS(=O)(=O)c1ccccc1)c1n[nH]c(=S)n1-c1ccccc1	1
CCCCc1nc(Cl)c(C=NN2C(=O)c3cccc4c(N5CCOCC5)ccc(c34)C2=O)n1Cc1ccccc1F	1
CCCCCCCCn1c(-c2ccc(OC)cc2)cnc1N	1
CCOC(=O)c1ccccc1NC=C1CCCCC1=O	1
Brc1ccc2c(c1)NCC2	1
CC(C)(C)Cn1c(NCC(O)COc2ccc(CC#N)cc2)nc2ccc(Cl)cc21	1
O=C1COc2cc(Cl)ccc2N1CCc1ccccc1	1
CCC(C)C(NC(=O)CS)C(=O)NC(C(N)=O)C(C)C	1
O=C(O)c1ccnc(-c2ccccc2)c1O	1
NNC(=S)Nc1cccc(-c2n[nH]c(=S)o2)c1	1
Cc1ccccc1C(=O)c1cccn1CC(=O)O	1
CC1CCCC=CC=CC(O)CC(O)CC2OC2C=CC(O)CC=CC=CC(=O)O1	1
O=C1OC(CO)CN1c1ccc(-c2ccc(-c3ccncc3)cc2)c(F)c1	1
CCCCCCn1c(=O)[nH]c2nc3cc(N)ccc3nc2c1=O	1
CCN(CC)c1ccc(C(=C2C=CC(=[N+](CC)CC)C=C2)c2ccc(N(CC)CC)cc2)cc1.[Cl-]	1
COc1ccc2c(OCCCCCC(=O)NO)cc(=O)oc2c1	1
COc1ccc2c(OCCCCCCC(=O)NO)cc(=O)oc2c1	1
CCCCCCCCCC(=O)CC(O)S(=O)(=O)[O-].[Na+]	1
CCCn1c(C)cc(=O)c(O)c1CNC(=O)c1ccc(OC)cc1	1
N#CCc1ccc(OCC(O)CNc2nc3ccc(Cl)cc3n2C2COC2)cc1	1
O=C(C[N+]12CC[N+](CC(=O)NCCC(F)(F)C(F)(F)C(F)(F)C(F)(F)C(F)(F)C(F)(F)F)(CC1)CC2)NCCC(F)(F)C(F)(F)C(F)(F)C(F)(F)C(F)(F)C(F)(F)F.[Br-].[Br-]	1
Cc1cc2nc3c(=O)n(Cc4ccccc4)c(=O)[nH]c3nc2cc1N	1
c1ccc(-c2cnc(NCCCCCNc3ncc(-c4ccccc4)[nH]3)[nH]2)cc1	1
c1ccc(-c2cnc(NCCCCCCCNc3ncc(-c4ccccc4)[nH]3)[nH]2)cc1	1
CC(C)C(NC(=O)C(NC(=O)CS)C(C)C)C(N)=O	1
CC(C)n1c(NCC(O)COc2ccc(CC#N)cc2)nc2ccccc21	1
CC(C)C(NC(=O)C(Cc1c[nH]c2ccccc12)NC(=O)CS)C(N)=O	1
CCCCC(CC)CN=C(N)NC(N)=NCCCCCCN=C(N)NC(N)=NCC(CC)CCCC.Cl.Cl	1
CCCCN(C)C1=CC2=CC(=C(C#N)C#N)CCC2CC1	1
Nc1ccc2nc3c(=O)n(C4CCCCC4)c(=O)[nH]c3nc2c1	1
CC12CCC(O)C(C)(C(=O)O)C1CCc1cc3c(cc12)c1ccccc1n3-n1c2ccccc2c2cc3c(cc21)CCC1C3(C)CCC(O)C1(C)C(=O)O	1
COc1ccc(C=C2Sc3ccc(C(=O)NCCCN4CCOCC4)cc3NC2=O)cc1OC	1
COc1ccc(OC)c(C2C(=C(O)c3ccccc3)C(=O)C(=O)N2Cc2ccco2)c1	1
c1ccc(-c2cnc(NCCCCNc3ncc(-c4ccccc4)[nH]3)[nH]2)cc1	1
CCCCCCCC1CC1CCC(=O)O	1
c1ccc(-c2cnc(NCCCNc3ncc(-c4ccccc4)[nH]3)[nH]2)cc1	1
COc1ccc2c(C)cc3n[nH]c(=S)n3c2c1	1
CCCCn1c(=O)[nH]c2nc3cc(N)ccc3nc2c1=O	1
NCCCCC(N)C(=O)Nc1ccc(-c2c3nc(c(-c4ccc(NC(=O)C(N)CCCCN)cc4)c4ccc([nH]4)c(-c4ccc(NC(=O)C(N)CCCCN)cc4)c4nc(c(-c5ccc(NC(=O)C(N)CCCCN)cc5)c5ccc2[nH]5)C=C4)C=C3)cc1	1
CON=C(C(=O)NC1C(=O)N2C(C(=O)O)=C(COC(C)=O)CSC12)c1csc(N)n1	1
O=C1OC(c2ccccc2)=NC1=CC=Cc1ccccc1[N+](=O)[O-]	1
CCCCCCCCn1c(-c2cccc3ccccc23)c[n+]2cccnc12.[O-][Cl+3]([O-])([O-])[O-]	1
O=C(O)c1cc(O)cnc1-c1ccccc1	1
O=C(Cc1cccc(Cl)c1)NCC(=O)Nc1ccc([N+](=O)[O-])cc1	1
Cc1cc(O)cc(C(=O)c2cccc(O)c2O)c1O	1
CC(C)Oc1ccc(Cn2c(-c3ccco3)n[nH]c2=S)cc1	1
CCCCCCCCCC(O)CC(=O)CCc1ccc(O)c(OC)c1	1
CCCCCCCCC(O)CC(=O)CCc1ccc(O)c(OC)c1	1
CCCCc1nc(Cl)c(C=NN2C(=O)c3cccc4c(N5CCOCC5)ccc(c34)C2=O)n1Cc1ccc(Cl)cc1Cl	1
CC(C)CC(=O)NCCc1ccccc1	1
O=C1CCCCC1=CNc1cccc(C(F)(F)F)c1	1
CC12CCCCC1N(O)C(=O)C(=O)N2O	1
COC1=C(N)C(=O)c2nc(-c3nc(C(=O)O)c(C)c(-c4ccc(OC)c(OC)c4O)c3N)ccc2C1=O	1
Nc1ncc(-c2ccc(Cl)cc2)n1CCCn1c(-c2ccc(Cl)cc2)cnc1N	1
O=C(O)C=CCCCCCCCO	1
Cc1ccc(Cl)cc1NC=C1CCCC1=O	1
CNC1C(O)C(OC2C(N)CC(N)C(OC3OC(C(C)N)CCC3N)C2O)OCC1(C)O	1
O=C(COc1ccccc1Cl)NC(=S)Nc1ccccc1N1CCCC1	1
COc1ccc2[nH]c(C(=O)O)c(CCN3C(=O)c4cccc([N+](=O)[O-])c4C3=O)c2c1	1
O=C(O)c1cnc(-c2ccccc2)c(O)c1	1
NCCCCC(NC(=O)C(Cc1ccc(O)cc1)NC(=O)CS)C(N)=O	1
O=C(NC(=S)Nc1ccccc1N1CCCC1)c1ccco1	1
CCN(CC)C1=CC2=CC(=C(C#N)C#N)CCC2CC1	1
Cn1c(NCC(O)COc2ccc(CC#N)cc2)nc2ccc(Cl)cc21	1
O=C(NCCSSCCNC(=O)C(Cc1ccc(O)c(Br)c1)=NO)C(Cc1ccc(O)c(Br)c1)=NO	1
CCN1CCN(CCNC(=O)c2ccc3c(c2)NC(=O)C(=Cc2ccc(OC)c(OC)c2)S3)CC1	1
CCN1CCN(CC(=O)n2c3c(c4ccccc42)CC(C)CC3)CC1	1
Nc1ncc(-c2ccc(-c3ccccc3)cc2)n1C1CCCCCC1	1
O=C(O)c1ccccc1Nc1ccc([N+](=O)[O-])c2nonc12	1
Nc1nc(-c2ccccc2)c(-c2ccccc2)n1C1CCCCC1	1
CCC(C)C(=O)NCCc1ccccc1	1
CC(=O)Nc1ccc(N2C(=O)c3cccc4c(O)ccc(c34)C2=O)cc1	1
NCCCN(CCCN)c1nc(NCc2ccccc2)nc(N2CC(Cc3ccccc3)N(c3nc(NCc4ccccc4)nc(N(CCCN)CCCN)n3)CC2Cc2ccccc2)n1	1
CCCCc1nc(Cl)c(C=NN2C(=O)c3cccc4c(N5CCOCC5)ccc(c34)C2=O)n1Cc1ccccc1Cl	1
COc1ccc(NC(=O)COc2ccc(-c3nc4ccc(C)cc4[nH]3)cc2)cc1	1
COc1cc(C=CC(=O)CC(=O)C=Cc2ccc(O)c(OC)c2)ccc1O	1
O=C(OCc1ccccc1)c1ccccc1	1
Fc1ccc(-c2cnc(NCCCCCCCNc3ncc(-c4ccc(F)cc4)[nH]3)[nH]2)cc1	1
Fc1ccc(-c2cnc(NCCCCCNc3ncc(-c4ccc(F)cc4)[nH]3)[nH]2)cc1	1
CC(=O)c1c(C)n(-c2ccc(Cl)cc2)c2ccc(O)cc12	1
CC12CCC(CC1=O)C2(C)C	1
Clc1ccc(-c2cnc(NCCCCCNc3ncc(-c4ccc(Cl)cc4)[nH]3)[nH]2)cc1	1
COc1ccc2c(c1)SC(c1ccc(C)cc1)C1C(=N2)c2ccccc2C1c1ccccc1	1
CC(=O)OCCn1c2nc(=O)[nH]c(=O)c-2nc2cc(C)c(C)cc21	1
CC(C)Sc1nc(SCC(=O)O)c2c3c(sc2n1)COC(C)(C)C3	1
COC1C(OC(=O)c2ccc(C)[nH]2)C(O)C(Oc2ccc3c(O)c(NC(=O)c4ccc(O)c(CC=C(C)C)c4)c(=O)oc3c2Cl)OC1(C)C	1
Fc1ccc(-c2cnc(NCCCCNc3ncc(-c4ccc(F)cc4)[nH]3)[nH]2)cc1	1
O=C(O)c1ccccc1-c1ccc(C=Cc2cc(C(F)(F)F)[nH]c(=O)n2)o1	1
CCCCNc1c2c3c(cccc3n(C)c1=O)C(=O)c1ccccc1-2	1
S=c1[nH]nc(-c2ccc3ncccc3c2)n1-c1ccc2c(c1)OCCO2	1
CCCc1[nH]nc2c1C1(CCN(C(=O)OCc3ccccc3)CC1)C(C#N)=C(N)O2	1
Fc1ccc(-c2cnc(NCCCNc3ncc(-c4ccc(F)cc4)[nH]3)[nH]2)cc1	1
CCCCCCCCNc1ncc(-c2ccc(F)cc2)[nH]1	1
Clc1ccc(-c2cnc(NCCCNc3ncc(-c4ccc(Cl)cc4)[nH]3)[nH]2)cc1	1
CCCCCCCCNc1ncc(-c2ccc(Cl)cc2)[nH]1	1
N#CC(C#N)=C1C=C2C=C(N3CCOCC3)CCC2CC1	1
Cn1c(=O)c(NCCc2ccccc2)c2c3c(cccc31)C(=O)c1ccccc1-2	1
O=C(O)C(c1ccccc1)N1C(=O)c2cccc3cccc(c23)C1=O	1
Nc1ccc2nc3c(=O)n(CCc4ccccc4)c(=O)[nH]c3nc2c1	1
O=[N+]([O-])c1ccc(C23CC4CC(CC(O)(C4)C2)C3)cc1	1
NC(=O)C(CCCN=C(N)N)NC(=O)C(Cc1ccc(O)cc1)NC(=O)CS	1
CCCCCNc1ncc(-c2ccc(Cl)cc2)[nH]1	1
COc1ccc(NC(=O)COc2ccc(-c3nc4ccc(Cl)cc4[nH]3)cc2)cc1	1
NC(=O)C(Cc1ccccc1)NC(=O)C(Cc1c[nH]c2ccccc12)NC(=O)CS	1
O=C(O)c1ncsc1-c1ccccc1	1
O=C1C=CC(O)C1	1
O=C(CSc1nnc(NC(=O)c2ccccc2[N+](=O)[O-])s1)NC1CCCC1	1
CC1(C)SC2C(NC(=O)C(N)c3ccccc3)C(=O)N2C1C(=O)O	1
CCCCCC(O)C#Cc1ccc(O)c(OC)c1	1
COc1ccc2c(c1)c(=O)c(C(=O)O)c(-c1ccc3c(c1)OCO3)n2C	1
CC(=NNC(=S)N1CCNCC1)c1cccc([N+](=O)[O-])c1	1
Cc1ccc(NC(=O)COc2ccc(-c3nc4ccc(Cl)cc4[nH]3)cc2)cc1	1
Nc1ncc(C=CCNC(=O)c2cc(Br)c(Br)[nH]2)[nH]1	1
CC(C(=O)O)c1cccc(C(=O)c2ccccc2)c1	1
COc1ccc2c(c1)SC(c1ccc(Cl)cc1)C1C(=N2)c2ccccc2C1c1ccccc1	1
COc1ccc(C2Sc3cc(Cl)ccc3N=C3c4ccccc4C(c4ccccc4)C32)cc1	1
CSc1nc2sc3c(c2c(=S)[nH]1)CC(C)(C)OC3	1
Cc1nn(C)c(C)c1N1C(=O)c2cccc3c(N)ccc(c23)C1=O	1
Cc1ccc2nc(-c3ccc(OCC(=O)Nc4ccc(Cl)cc4)cc3)[nH]c2c1	1
CC(=O)NCCn1c(SCC(=O)c2ccccc2)nc2ccccc2c1=O	1
Cc1ccc2nc(-c3ccc(OCC(=O)Nc4ccc(F)cc4)cc3)[nH]c2c1	1
CC1(C)C2CCC1(C)C(O)C2	1
O=c1cc(C(F)(F)F)c2cc3c4c(c2o1)CCCN4CCC3	1
CSCCC(NC(=O)CS)C(=O)NC(CCCCN)C(N)=O	1
CC(C)CC(NC(=O)C(Cc1c[nH]c2ccccc12)NC(=O)CS)C(N)=O	1
CCC(C)C(NC(=O)CS)C(=O)NC(CC(C)C)C(N)=O	1
C=CCc1ccc(O)c(OC)c1	1
O=c1cc(-c2ccccc2)oc2cc(O)cc(O)c12	1
O=C(CSc1nnc(NC(=O)c2ccccc2F)s1)NCc1ccco1	1
Cc1oc2ccc(Br)cc2c(=O)c1-c1nn[nH]n1	1
NC(=O)C(CC(=O)O)NC(=O)C(Cc1ccc(O)cc1)NC(=O)CS	1
Cn1c(=O)c(NCCO)c2c3c(cccc31)C(=O)c1ccccc1-2	1
O=C1CCN2C=Nc3cccc4ccc1c2c34	1
O=C(CSc1nnc(NC(=O)c2ccccc2F)s1)NC1CCCC1	1
O=C(COc1ccc(-c2nc3ccc(Cl)cc3[nH]2)cc1)Nc1ccc(F)cc1	1
CC=C1CN2CCc3c([nH]c4ccccc34)C2CC1C(CO)C(=O)OC	1
Cc1ccc(CNc2c(C=O)c(=O)[nH]c3ccccc23)cc1	1
Nc1ncc(-c2ccc(Cl)cc2)n1C1CCC1	1
CC=CC1C=CC2CC(C)CCC2C1(C)C(O)=C1C(=O)C(CO)N(C)C1=O	1
CC1=CC(=O)C2CC1C2(C)C	1
O=[N+]([O-])c1ccc(N2CCCC2)cc1NN=C1CN2CCC1CC2	1
O=C1COc2c(Cl)cccc2N1C1CCCCC1	1
NC(=O)C(Cc1ccccc1)NC(=O)C(Cc1ccc(O)cc1)NC(=O)CS	1
CC12CCC(CC1)C(C)(C)O2	1
CSCCC(NC(=O)CS)C(=O)NC(CCCN=C(N)N)C(N)=O	1
COC12C(COC(N)=O)C3=C(C(=O)C(C)=C(N)C3=O)N1CC1NC12	1
COC(=O)c1ccc(-c2ccc(C(=O)N3CCCN(C)CC3)cc2)cc1.Cl	1
CCNc1c2c3c(cccc3n(C)c1=O)C(=O)c1ccccc1-2	1
CN(C)c1ccc(C=NN(CCO)C2=NS(=O)(=O)c3ccccc32)cc1	1
NC1CCSC1=O	1
CC(C)C(=O)Nc1nnc(SCC(=O)NCc2cccs2)s1	1
COC1CCN2CCc3c([nH]c4ccccc34)C3(C(=O)O)CCC=C1C23	1
Cl.Cl.NC(N)=Nc1ccc(-c2ccc(-c3ccc(N=C(N)N)cc3Cl)o2)c(Cl)c1	1
CSCCC(NC(=O)CS)C(=O)NC(CC(=O)O)C(N)=O	1
CC1CC(C)CN(c2ccc([N+](=O)[O-])cc2-c2nn[nH]n2)C1	1
COc1cc(-c2nn3c(-c4cccc(C)c4)nnc3s2)cc(OC)c1OC	1
COc1ccc(Cl)cc1C(=O)Nc1cccc(-c2ccc3nncn3n2)c1	1
COc1cc(NCc2ccc3nc(N)nc(N)c3c2C)cc(OC)c1OC	1
CC12CCC(c3c(C(=O)O)nn(-c4ccccc4)c31)C2(C)C	1
C=Cc1ccc(O)c(C)c1	1
COc1cc(-c2nn3c(-c4ccccc4)nnc3s2)cc(OC)c1OC	1
CC1=C2C(=COC(C)C2C)C(=O)C(C(=O)O)=C1O	1
CC(=O)N1CCN(S(=O)(=O)c2ccc(C)cc2)C1c1ccc(N(C)C)cc1	1
COc1ccc(OC)c(NCc2ccc3nc(N)nc(N)c3c2Cl)c1	1
Cc1nc(SC(=Cc2ccc(-c3ccc(C(=O)O)c(Cl)c3)o2)C(=O)O)n[nH]1	1
Cn1c(SCC(=O)O)nc2sc3c(c2c1=O)CCC3	1
O=C(CSc1nnc(-c2cccs2)n1CC1CCCO1)c1cc2ccccc2o1	1
CCOC(=O)N=S(N)(=O)c1ccc(Cl)cc1	1
CCCCCCCCCCCCCB(O)O	1
CC1=C(Cc2c(C)cccc2O)C(=O)C(C)(O)C(O)C1	1
COc1cc(C(C(=O)NC2CCCCC2)N(C(=O)Cc2c[nH]c3ccccc23)c2ccc(C(C)C)cc2)cc(OC)c1OC	0
CCOc1cc(C=C2SC(N3CCCC(C)C3)=NC2=O)ccc1O	0
Nc1nc(-c2ccccc2)c(Br)c(=O)[nH]1	0
COC=C(C(=O)OC)c1ccccc1Oc1cc(Oc2ccccc2C#N)ncn1	0
CC(=O)N1c2ccccc2NC2=C(C(=O)CC(C)(C)C2)C1c1ccc(OCc2ccccc2)cc1	0
N=c1n(CCN2CCCCC2)c2ccccc2n1CC(O)COc1ccc(Cl)cc1Cl	0
O=C(CCCC(F)(F)F)N1CCC(c2nc(-c3nccs3)no2)CC1	0
O=C1C=C(c2ccccc2)OC(=O)C1C(=O)c1ccccc1	0
O=C(O)CCNC(=O)c1ccccc1	0
O=[N+]([O-])c1ccc(-c2ccc(C=Nn3cnnc3)o2)c(Br)c1	0
CCn1cc(C(=O)NCCCN(C)C)c(=O)c2cc(F)c(N3CCN(C)CC3)cc21.Cl	0
CCOC(=O)c1ccc(-c2ccc(CO)o2)cc1	0
CC(C)(C)c1ccc(C(=O)NC(=O)N2CCCc3ccccc32)cc1	0
Cn1ccnc1SCC(=O)n1c2c(c3ccccc31)CCCC2	0
Cc1cc(NCCCN)nc(-c2ccccc2O)n1	0
NC(=O)C(CCCN=C(N)N)NC(=O)C(CCCN=C(N)N)NC(=O)CS	0
CON=C(N)c1ccc(-c2ccc(-c3ccc(C(N)=NOC)cc3)o2)cc1	0
NC(=O)C(CC(=O)O)NC(=O)CNC(=O)CS	0
Cn1c2ccccc2c(=O)c2c(O)cccc21	0
NC(=S)c1cc2ccc(O)cc2oc1=O	0
CC(C)C(NC(=O)CS)C(=O)NC(CC(=O)O)C(N)=O	0
O=c1[nH]c(NCc2ccc(Cl)c(Cl)c2)nc2c1ncn2CCCCO	0
NCCCCC(NC(=O)C(CO)NC(=O)CS)C(N)=O	0
COc1ccc(Cc2nc3ccc(C(=O)NCc4ncc(C)[nH]4)cc3o2)cc1OC	0
CCCCSc1nc(N)c2[nH]c(=O)c(=O)n(Cc3ccccc3)c2n1	0
S=c1[nH]c2cc(-c3ccccc3)ccc2o1	0
O=[N+]([O-])c1ccc2c(CCc3c[nH]c4ccccc34)c[nH]c2c1	0
[N-]=[N+]=NC1CC(n2ccc(=O)[nH]c2=O)OC1CO	0
C#Cc1cn(C2OC(CO)C(O)C2O)c2nc(N)nc(OC)c12	0
O=c1ccc2nc3ccc(O)cc3oc-2c1	0
O=c1[nH]cnc2c1ncn2C1CCC(CO)O1	0
O=C(Nc1cccc(-c2nc3ccccc3[nH]2)c1)c1ccc(C(=O)Nc2cccc(-c3nc4ccccc4[nH]3)c2)cc1	0
CCOc1ccc(CCNC(=O)c2ccc(=O)[nH]c2)cc1OCC	0
NC(=O)c1ncn(C2OC(CO)C(O)C2O)n1	0
Cc1onc(-c2ccccc2)c1C(=O)NN=Cc1ccco1	0
N#CC(OC1OC(COC2OC(CO)C(O)C(O)C2O)C(O)C(O)C1O)c1ccccc1	0
CN1CCN(c2ccc([N+](=O)[O-])c3no[n+]([O-])c23)CC1	0
O=C1C(=O)c2ccccc2-c2ccccc21	0
CC(=O)c1ccc2c(c1)c(C#N)c1ccccc1[n+]2[O-]	0
CCn1c(-c2ccc(Cl)cc2)cnc1N	0
CCOc1cc(C=C2SC(N3CCCCC3)=NC2=O)ccc1O	0
NC(=O)C(CCCN=C(N)N)NC(=O)C(CCC(=O)O)NC(=O)CS	0
CC(C)CNc1ncc(-c2ccc([N+](=O)[O-])cc2)[nH]1	0
O=C1C(Cl)=C(NCCc2ccccc2)C(=O)c2ccccc21	0
N#Cc1nnc(-c2ccccc2)o1	0
O=C(O)C(=O)Nc1ncn[nH]1	0
CC1OC1P(=O)(O)O.[Na+].[Na+].[Na+].[Na+]	0
CC(C)=CCCC(C)=CCNCCNC1C2CC3CC(C2)CC1C3	0
CC(=O)OC1CC2(C)C(CC(O)C3C4(C)CCC(O)C(C)C4CCC32C)C1=C(CCC=C(C)C)C(=O)O	0
CC1(C)SC2C(NC(=O)C(N)c3ccccc3)C(=O)N2C1C(=O)[O-].[Na+]	0
CC1OC(CC(=O)O)CC2=C1C(=O)c1c(O)cccc1C2=O	0
Cc1c(OCC(=O)NC(CSCc2ccccc2)C(=O)O)ccc2c3c(c(=O)oc12)CCC3	0
NC(=O)c1[nH]c2ccc(S(N)(=O)=O)cc2c1-c1ccccc1	0
CC1(O)C(O)C(CO)OC1n1ccc2c(N)ncnc21	0
CCN1CCN(C(=O)NC(C(=O)NC2C(=O)N3C2SC(C)(C)C3C(=O)[O-])c2ccccc2)C(=O)C1=O.[Na+]	0
CC(=O)[O-].Cc1c2cc[n+](CCN3CCCCC3)cc2c(C)c2c1[nH]c1ccc(O)cc12	0
Cn1c2ccccc2c(=O)c2ccc(F)cc21	0
Nc1nc(-c2cccc(Cl)c2)c(Br)c(=O)[nH]1	0
C#Cc1cn(C2OC(CO)C(O)C2O)c2ncnc(NC)c12	0
Cc1cc(OCC(=O)NCc2ccncc2)c2c3c(c(=O)oc2c1)CCCC3	0
CCOc1ccc(C(=O)NCCc2ccccc2)cc1	0
Oc1cccc(C=NNc2nn3cnnc3c3ccccc23)c1	0
O=C1OC(CO)CN1c1cc(F)c(C2=CCN(Cc3ccccc3)CC2)c(F)c1	0
NC(=O)C(Cc1ccccc1)NC(=O)C(CC(=O)O)NC(=O)CS	0
CCN(CC)CCn1c(=N)n(CC(O)COc2ccc(Cl)cc2Cl)c2ccccc21	0
Cc1c(C(=O)NC2=NCCS2)oc2ccccc12	0
CC(C)Nc1nc2cc(Cl)c(Cl)cc2n1C1OC(CO)C(O)C1O	0
COc1cc(C2C3=C(CC(C)(C)CC3=O)Nc3ccccc3N2C(C)=O)ccc1OCc1ccccc1	0
O=c1[nH]cnc2c1c(-c1ccccc1)cn2C1OC(CO)C(O)C1O	0
CCCCCCC1c2ccc(O)cc2Oc2cc(O)ccc21	0
Cc1cc(OCC(=O)NCc2cccnc2)c2c3c(c(=O)oc2c1)CCCC3	0
O=C(NC1CCCc2c1[nH]c1ccc(Cl)cc21)c1ccccn1	0
NCC(CO)Cc1ccc(Br)cc1	0
CCN(CC)CCNC(=O)c1cn(CC)c2cc(N3CCN(C)CC3)c(F)cc2c1=O.Cl	0
Cl.Cl.NCCCc1ccccc1C(=O)Nc1ncc([N+](=O)[O-])s1	0
COCCn1cnc2c(=O)[nH]c(Nc3ccccc3)nc21	0
CNc1ncc(-c2ccc([N+](=O)[O-])cc2)[nH]1	0
O=C1Nc2ccccc2C1=C1CCc2cc(O)ccc21	0
COc1cc2c(cc1OC)C(=CC(=O)c1ccc(F)cc1)NCC2	0
NC(=O)c1ccccc1NC(=O)c1ccc(C(=O)Nc2ccccc2C(N)=O)cc1	0
CC(C)Oc1ccc(-c2nc(-c3cccc4c3CCC4NCCO)no2)cc1C#N	0
NC(=O)C(Cc1ccccc1)NC(=O)C1CCCN1C(=O)CS	0
Cc1cc(OCC(=O)NCc2ccncc2)c2c3c(c(=O)oc2c1)CCC3	0
O=C(c1ccccc1)c1ccc(N2CCNCC2)cc1	0
O=C1c2ccccc2-c2onc3ccc(N4CCCC4)c1c23	0
Cc1ccc2[nH]c(C)c(C=Cc3cc[n+](C)cc3)c2c1.[I-]	0
Nc1ncc(-c2ccc(F)cc2)[nH]1	0
CN1C(=O)C(c2ccccc2)C(=O)N(c2ccccc2)c2cc(C(F)(F)F)ccc21	0
O=C(Nc1nnc(-c2ccccc2)o1)c1ccc(F)cc1	0
NC(=O)C(CC(=O)O)NC(=O)C(CCC(=O)O)NC(=O)CS	0
NC(=O)CCC(NC(=O)CS)C(=O)NC(Cc1ccccc1)C(N)=O	0
O=C(COc1cc2oc(=O)c3c(c2cc1Cl)CCC3)NCC(O)c1ccccc1	0
CC(C)COC(=O)c1ccc2[nH]c(O)c(C=Nc3ccc(S(N)(=O)=O)cc3)c2c1	0
CCN(CC)c1ccc(C=C(C#N)C(=O)NCc2ccco2)cc1	0
COc1cc(NC(=O)CN2C(=O)NC(c3ccccc3)(c3ccccc3)C2=O)cc(OC)c1	0
CC1OC(OC2C(CO)OC(OC3C(CO)OC(O)C(O)C3O)C(O)C2O)C(O)C(O)C1NC1C=C(CO)C(O)C(O)C1O	0
Nc1cnccc1N1CCCCC1	0
CC(=O)CCC(NC(=O)C(CCCCN)NC(=O)CS)C(N)=O	0
CCCC(=O)OCCc1ccccc1	0
O=C(NN1C(=O)C2C3C=CC(C4CC34)C2C1=O)c1ccc(C(F)(F)F)cc1	0
O=c1cc(OCc2ccccc2)ccn1Cc1ccccc1	0
Cc1[nH]c2ccccc2c1CCNCc1ccc(C=CC(=O)NO)cc1	0
NC1CSCc2c(F)cccc21	0
CN(C)c1ccc2[nH]c(O)c(C=Nc3ccc(S(N)(=O)=O)cc3)c2c1	0
O=C(c1cccnc1)C1Cc2ccccc2C1=O	0
CC(C)CC(NC(=O)C(CCC(=O)O)NC(=O)CS)C(N)=O	0
O=C1NC(=O)C(Br)=C1Br	0
CC(=O)c1ccc(N=CC=Cc2ccc3c(c2)OCO3)cc1	0
O=C1CN(N=Cc2ccc([N+](=O)[O-])o2)C(=O)N1	0
O=C1N=C(c2ccccc2)C(c2ccccc2)N1	0
COc1ccc(SC(=O)NC(CCC(=O)O)C(=O)O)cc1	0
CN(C)C(=O)CNC(=O)NCc1cc(F)ccc1Br	0
CC1=CCC(C(=O)O)(C(=O)NN=Cc2cccs2)C(c2ccccc2)C1	0
O=c1[nH]nc(-c2ccc(NCCCO)c([N+](=O)[O-])c2)c2ccccc12	0
C#Cc1cn(C2OC(CO)C(O)C2O)c2ncnc(OC)c12	0
Cc1c(OCC(=O)NCC(O)c2ccccc2)ccc2c3c(c(=O)oc12)CCC3	0
CCCn1cnnc1CNC	0
Cc1c(OCC(=O)NCC(O)c2ccccc2)ccc2c(-c3ccccc3)cc(=O)oc12	0
CCN1CCN(Cc2c(O)ccc3c2OC(=Cc2ccccc2)C3=O)CC1	0
CCc1cc(=O)oc2cc(C)cc(OCC(=O)NC3CCN(Cc4ccccc4)CC3)c12	0
O=c1[nH]cnc2c1c(-c1ccco1)cn2C1OC(CO)C(O)C1O	0
CC(=O)Oc1cc2cccc(OC(C)=O)c(=O)c2c(OC(C)=O)c1OC(C)=O	0
COC1CC2C=C(C)C=CC=CC(=O)NC(c3ccccc3)CC=CCCC(O)CC(=O)C2=C1O	0
Oc1cc(Cl)ccc1Oc1ccc(Cl)cc1Cl	0
CCOC(=O)c1cnc2c(C(F)(F)F)cccc2c1NCCCN1CCOCC1	0
COc1ccc(C=C2CCCc3c2nc2ccccc2c3C(=O)OCC(=O)c2c(N)n(C)c(=O)n(C)c2=O)cc1	0
O=[N+]([O-])c1ccc(-c2ccccc2)c([As](=O)(O)O)c1	0
O=c1[nH]nc(-c2ccc(NCCO)c([N+](=O)[O-])c2)c2ccccc12	0
C#Cc1cn(C2OC(CO)C(O)C2O)c2ncnc(N(C)C)c12	0
O=c1[nH]cc(F)c(=O)[nH]1	0
O=C(c1nc2c(C(F)(F)F)cc(C3CC3)cn2c1Cl)N1CCN(C2CCC(O)CC2)C(=O)C1	0
C=CCc1ccc2c(c1)OCO2	0
O=C(CCc1ccc2c(c1)OCO2)NCc1ccc(-c2ccccc2F)cc1	0
Cc1c(OCC(=O)N(C)c2ccccc2)ccc2c3c(c(=O)oc12)CCC3	0
COc1ccc(-c2cnc(NC3CCCCC3)[nH]2)cc1	0
COc1cc(Nc2ncc3c(C)nc(-c4cccc(Oc5ccccc5)c4)n3n2)cc(OC)c1OC	0
NC(=O)C(CCCN=C(N)N)NC(=O)C(Cc1cnc[nH]1)NC(=O)CS	0
CC(=O)CCC(NC(=O)C(NC(=O)CS)C(C)O)C(N)=O	0
CCC1(O)C(=O)OCc2c1cc1n(c2=O)Cc2cc3c([N+](=O)[O-])cccc3nc2-1	0
CN1CCN(c2ccc3nc(-c4ccc5nc(-c6ccc(O)cc6)[nH]c5c4)[nH]c3c2)CC1	0
NC(=S)c1cn(C2OC(CO)C(O)C2O)c2ncnc(N)c12	0
CC(O)CNc1ccc(-c2n[nH]c(=O)c3ccccc23)cc1[N+](=O)[O-]	0
CCN(CC)c1ccc(-c2nn3c(-c4ccccc4OC)nnc3s2)cc1	0
CN(C(=O)CN)c1ccc(-c2ccccc2)cc1	0
COc1cc(-c2noc(C)c2C#Cc2nccn2C)cc(OC)c1OC	0
Cc1cc(OCC(=O)NC2CCN(Cc3ccccc3)CC2)c2c(C)c(C)c(=O)oc2c1	0
O=C(NCC1CC1)c1ccc(-c2cccc(C(=O)NC3CC3)c2)cc1	0
Cn1cc(NC(=O)c2cc(N=C(N)c3ccccc3)cn2C)cc1C(=O)NCCC(=N)N.O=C(O)C(F)(F)F.O=C(O)C(F)(F)F	0
Clc1ccc(-c2cnc(NC3CCCC3)[nH]2)cc1	0
CCN(CC)CCOC(=O)c1cccc2c1-c1ccccc1C2O.Cl	0
CCOC(=O)c1c(NC(=O)CSc2ncn[nH]2)sc(C(C)=O)c1C	0
CC1C=CC=CC=CC=CC=CC=CC=CC(OC2OC(C)C(O)C(N)C2O)CC2OC(O)(CC(O)CC(O)C(O)CCC(O)CC(O)CC(=O)OC(C)C(C)C1O)CC(O)C2C(=O)O	0
CNc1ncnc2c1ccn2C1OC(CO)C(O)C1O	0
CCc1oc2ccccc2c1C(=O)c1cc(Br)c(O)c(Br)c1	0
CS(=O)(=O)c1ccc(Oc2ccc(Cl)cc2)cc1	0
O=c1[nH]cnc2c1c(-c1ccsc1)cn2C1OC(CO)C(O)C1O	0
CCC(C)Nc1nc(Cl)nc(N(C#N)CN2C(=O)c3ccccc3S2(=O)=O)n1	0
NCC(=O)N1CCCC(CCc2ccc(F)cc2)C1	0
Cc1cc(OCC(=O)NC2CC(C)(C)NC(C)(C)C2)c2c(C)c(C)c(=O)oc2c1	0
CC1Oc2cc3c(-c4c(O)cc(O)c5c(O)c6c(cc45)OC(C)C(C)C6=O)c(O)cc(O)c3c(O)c2C(=O)C1C	0
COc1cc2cc(c1Cl)N(C)C(=O)CC(OC(=O)C(C)N(C)C(C)=O)C1(C)OC1C(C)C1CC(O)(NC(=O)O1)C(OC)C=CC=C(C)C2	0
Br.CN(C)c1nc(=Nc2cccc(Cl)c2)ss1	0
CCC(C)(C)c1ccc(CC(C)CN2CC(C)OC(C)C2)cc1.Cl	0
O=[N+]([O-])c1ccc(N2CCCCC2)nc1	0
CSc1ccc(-c2cnc(NC3CCCCC3)[nH]2)cc1	0
O=C1CCC(N2C(=O)c3ccccc3C2=O)C(=O)N1	0
C=C(C)C1CCC2(C(=O)O)CCC3(C)C(CCC4C5(C)CCC(O)C(C)(C)C5CCC43C)C12	0
O=C(O)C=CC=Cc1cccc(Oc2cc(Cl)cc(Cl)c2)c1	0
O=c1ccc2ncc(=O)n3c2n1CC3CN1CCC(NCc2cc3c(cn2)OCCC3)CC1	0
CCCCCOc1ccc(C=C2Oc3c(ccc(O)c3O)C2=O)c(O)c1	0
FC(F)(F)c1cc(C(F)(F)F)c2ccc3nc(-c4nnco4)cn3c2n1	0
COc1cc([N+](=O)[O-])ccc1-c1ccc(C=Nn2cnnc2)o1	0
OC1(Cn2ccnn2)CCCNC1	0
NC(=O)C(CC(=O)O)NC(=O)C(CC(=O)O)NC(=O)CS	0
Cc1cn(C2CC(N=[N+]=[N-])C(CO)O2)c(=O)[nH]c1=O	0
Cc1ccc2c(c1C)NC(=O)C21NN=C(c2ccccc2)S1	0
C=C1C(c2ccc(F)cc2)=C(CNC(=O)c2ccc(C)cc2)C(=O)N1c1ccc(C)cc1	0
CNc1nnc(-c2ccccc2)s1	0
O=C1C=C(c2ccccc2)S(=O)(=O)c2ccccc21	0
CC1CCC2(O)C(C)(C)C3CCC2(C)C1C3	0
CC(=O)CCC(NC(=O)C(Cc1ccccc1)NC(=O)CS)C(N)=O	0
O=c1cc(CN2CCN(CCO)CC2)c2cc3c(cc2o1)CCC3	0
NCCC(=O)N1CCCC(CCc2ccc(F)cc2)C1	0
CN(C)S(=O)(=O)c1ccc(NC(=O)COc2ncnc3sccc23)cc1	0
Cc1ccc(S(=O)c2ccc([N+](=O)[O-])c3nonc23)cc1	0
O=C(O)c1ccccc1NS(=O)(=O)c1cccc(-n2sc3ccccc3c2=O)c1	0
NC(=O)CCC(NC(=O)CS)C(=O)NC(CC(=O)O)C(N)=O	0
O=[N+]([O-])C(Br)=Cc1ccc(Br)o1	0
COc1ccc(OCc2ccc(COc3c(Cl)cccc3Cl)cc2)c(Cl)c1	0
CC(c1cccc2ccccc12)N(C)Cc1ccccc1	0
O=[N+]([O-])c1ccc(N2CCCC2)nc1	0
COc1cc(Nc2ncc(-c3ccccc3)o2)cc(OC)c1OC	0
NC(=O)C(CC(=O)O)NC(=O)C1CCCN1C(=O)CS	0
COC(=O)c1c(C(=O)OC)c2oc3ccccc3n2c1Cl	0
COc1ccc(-c2cc(=O)oc3c(O)c(O)ccc23)cc1	0
O=C1c2cccc3cccc(c23)C(=O)N1c1nncs1	0
COC1=C2CC(C)CC(OC)C(O)C(C)C=C(C)C(OC(N)=O)C(OC)C=CC=C(C)C(=O)NC(=CC1=O)C2=O	0
COc1ncnc2c1ccn2C1OC(CO)C(O)C1O	0
CC1COC2C3=C(C(=O)C=CC3=O)C3OC(=O)C4CC5CCC1C5C2C43	0
Cc1cnc(=O)[nH]c1NCc1ccccc1	0
CN1CCN(C(=O)CSc2ccc(C(F)(F)F)cc2[N+](=O)[O-])CC1	0
O=c1cc(NCCCNC2CCOc3c(Br)cc(Br)cc32)[nH]c2ccsc12	0
Nc1nc2c(c(-c3ccccc3)cn2C2OC(CO)C(O)C2O)c(=O)[nH]1	0
COc1cc(Nc2ncc3c(C)nc(-c4cccc(C(F)(F)F)c4)n3n2)cc(OC)c1OC	0
CCCCc1ccc(C(=O)O)nc1	0
CCCc1cc(=O)oc2c(C)c(OCC(=O)NC3CCN(Cc4ccccc4)CC3)ccc12	0
O=C1OC(COc2ccon2)CN1c1cc(F)c(C2=CCN(Cc3ccccc3)CC2)c(F)c1	0
NC(=O)C(CC(=O)O)NC(=O)C(CS)NC(=O)CS	0
CC1=CCC(C(=O)O)(C(=O)NN=Cc2cccs2)C(c2ccc(Cl)cc2)C1	0
CCC(CC)C(NC(C)=O)C1C(N=C(N)N)CC(C(=O)O)C1O.O.O.O	0
O=C(NC(CCS)C(=O)NC(Cc1ccccc1)C(=O)O)c1cc2ccccc2[nH]1	0
COc1ccc(-c2cc(C(F)(F)F)nc(SCCC(=O)N3CCN4CCCC4C3)n2)cc1	0
O=C1c2cccc3cccc(c23)C(=O)N1CC1CO1	0
Cc1nc(N)c2ccn(C3OC(CO)C(O)C3O)c2n1	0
O=C(CC(SCc1ccco1)c1ccc(O)cc1)c1cccs1	0
C=C(C)C1Cc2c(ccc3c2OC2COc4cc(OC)c(OC)cc4C2C3=O)O1	0
CNc1ncc(-c2ccc(F)cc2)[nH]1	0
NCC(O)c1ccc(-c2ccccc2)cc1	0
CCc1cc(=O)oc2cc(C)c(CN3CCCCC3)c(O)c12	0
NC(=O)OCC(COC(N)=O)c1ccccc1.O	0
COc1ccc2c(c1)cc(CNC(=O)c1cc3ccccc3o1)n2CC(=O)O	0
COCCOc1ccc(CNC(=O)c2ccoc2)cn1	0
CC(=O)CCC(NC(=O)C(CCCN=C(N)N)NC(=O)CS)C(N)=O	0
Cl.Cn1c(=O)c2c(nc(N3CCCCC3)n2CCNC2=NCCC2)n(C)c1=O	0
CCC(CO)Nc1ccc(-c2n[nH]c(=O)c3ccccc23)cc1[N+](=O)[O-]	0
CC(NC(=O)C(=O)Nc1ccccc1C(C)(C)C)C(=O)NC(CC(=O)O)C(=O)COc1c(F)c(F)cc(F)c1F	0
CC(=O)Nc1cccc(-c2nnc(SCC(=O)n3c4c(c5ccccc53)CCCC4)n2C)c1	0
Cc1nnc(-c2cccc(-c3ccc(C(=O)NCC4CC4)cc3)c2)o1	0
CN1CCN(C(=O)C(=Cc2cccs2)NC(=O)c2cccs2)CC1	0
COc1ccc(Cc2nnc(NC(=O)C3CCCO3)s2)cc1OC	0
CCCCCCOc1ccc(N2C(=O)CC(SCCN)C2=O)cc1.Cl	0
O=C(CP(=O)(O)O)NCCc1cccc(Oc2ccccc2)c1	0
CCc1cc(=O)oc2cc(C)cc(OCC(=O)NCCCN3CCOCC3)c12	0
CCc1ccc(C2CC(C(F)(F)F)n3ncc(C(=O)NCc4ccc(OC)cc4)c3N2)cc1	0
CNc1ncnc2c1c(-c1ccccc1)cn2C1OC(CO)C(O)C1O	0
O=[n+]1c2c(n([O-])c3ccccc31)CCCC2	0
CCC(CO)Nc1ccnc2cc(Br)cnc12	0
CCCCCCCCCCCC(=O)Nc1ccc2c(c1)c1ccccc1n2CC	0
CCc1cc(=O)oc2c(C)c(OCC(=O)NC3CC(C)(C)NC(C)(C)C3)ccc12	0
CCn1c(-c2nonc2N)nc2cncc(C(=O)N3CCNCC3)c21.[Cl-]	0
CCC(C)c1occ2c(O)c(C(=O)O)c(=O)cc-2c1C	0
NC(=O)C(CC(=O)O)NC(=O)C(Cc1cnc[nH]1)NC(=O)CS	0
NS(=O)(=O)c1ccc(CCNC(=O)COc2ccc3c4c(c(=O)oc3c2)CCC4)cc1	0
Cc1cc(NC(=O)c2ccc(Oc3ccc(Cl)cc3O)o2)no1	0
CN1CCN(C(=O)CNc2ccc(C(F)(F)F)cc2[N+](=O)[O-])CC1	0
OCCNCCNCc1ccc(-c2cccc(Cl)c2)o1	0
C=CCC1C=C(C)CC(C)CC(OC)C2OC(O)(C(=O)C(=O)N3CCCCC3C(=O)OC(C(C)=CC3CCC(O)C(OC)C3)C(C)C(O)CC1=O)C(C)CC2OC	0
NC(=S)NN=CC=Cc1ccc2c(c1)OCO2	0
CC(O)C(N)C(=O)NS(=O)(=O)c1cccc(-c2ccc3[nH]ncc3c2)c1.Cl.Cl	0
Cc1ccc(NC(=O)c2cc(Cl)ccc2O)cc1	0
Cc1onc(-c2ccccc2Cl)c1C(=O)NC1C(=O)N2C1SC(C)(C)C2C(=O)O	0
CCCn1c(NC(=O)c2ccc3ccccc3n2)nc2ccccc21	0
CCCC1CC(C(=O)NC(C(C)Cl)C2OC(SC)C(O)C(O)C2O)N(C)C1.Cl	0
Cc1cc([N+](=O)[O-])c(C)cc1-c1ccc(C=NNC(=O)Cn2nnnc2N)o1	0
Cc1c(OCC(=O)NC2CCN(Cc3ccccc3)CC2)ccc2c3c(c(=O)oc12)CCC3	0
CCCCCCCCCCCC(=O)Nc1c(F)c(F)nc(F)c1F	0
CC(C)(N)C(O)c1ccc(Br)cc1	0
Cc1cc2cc(C)c3nnc(SCC(=O)NCc4ccco4)n3c2cc1C	0
COc1cc(C=NNc2ncnc3[nH]ncc23)ccc1O	0
CC(=O)c1c2c3c(cccc3n(C)c1=O)C(=O)c1ccccc1-2	0
CCC(C)C(NC(=O)CS)C(=O)NC(CCC(C)=O)C(N)=O	0
CCc1cc(=O)oc2cc(C)cc(OCC(=O)NCc3ccncc3)c12	0
Nc1cc(-c2nc3ccccc3[nH]2)n[nH]c1=O	0
CC(=O)O.COc1cc(C)cc2c(-c3c(O)cc(O)c4c3CC(C)NC4C)cc(-c3cc(-c4c(O)cc(O)c5c4CC(C)NC5C)c4cc(C)cc(OC)c4c3O)c(O)c12	0
CC(NC(=O)c1ccccc1-c1ccccc1)B(O)O	0
CN1CCCC1CCNc1ccc2oc3ccccc3c(=O)c2c1	0
Cc1cc(C)n(Cc2ccc(C(=O)NN=Cc3ccc(-c4ccc([N+](=O)[O-])cc4)o3)o2)n1	0
CN(CCCNC(=O)c1cccn2c(=O)c3ccccc3nc12)Cc1ccccc1	0
COc1nc(N)nc2c1c(-c1ccccc1)cn2C1OC(CO)C(O)C1O	0
Cn1c(CN)nc2cc(Cl)ccc21	0
O=[N+]([O-])c1cc([N+](=O)[O-])c2cccnc2c1O	0
CN1CCN(c2ccc(NC(=O)COc3ccccc3[N+](=O)[O-])cc2)CC1	0
O=C1c2ccccc2C(=O)N1c1cccc2cccnc12	0
CC(C)(C)NC(=O)NC(C(=O)N1CC2C(C1C(=O)NC(CC1CCC1)C(=O)C(N)=O)C2(C)C)C(C)(C)C	0
Oc1ccc(C2=Nn3c(nnc3-c3ccco3)SC2)cc1O	0
CC(C)n1cnc2c(NCc3ccccc3)nc(NCc3ccccc3)nc21	0
NCCNS(=O)(=O)c1ccc(-c2ccccc2)cc1	0
Cc1c(OC2OC(CO)C(O)C(O)C2O)ccc2c1oc(=O)c1ccccc12	0
Cc1c(OCC(=O)NCCCN2CCCC2=O)ccc2c3c(c(=O)oc12)CCC3	0
CCN(CC)c1nc(Oc2ccc(C(=O)NN)cc2)nc(Oc2ccc(C(=O)NN)cc2)n1	0
O=[N+]([O-])c1cc(F)c2cccnc2c1O	0
CCc1cc(=O)oc2cc(C)c(CN3CCCC(C)C3)c(O)c12	0
NC(=O)COc1cc2oc(=O)c3c(c2cc1Cl)CCCC3	0
COc1cc(C=NNc2ncnc3c2cnn3Cc2ccccc2)ccc1O	0
COc1ccc(Nc2nc(N3CCCC3)nc3ccccc23)c(OC)c1	0
CC1C=CC=CCCC=CC=CC=CC=CC(OC2OC(C)C(O)C(N)C2O)CC2OC(CC(O)C(O)CCC(O)CC(O)CC(O)CC(=O)OC(C)C(C)C1O)CC(O)C2C(=O)O	0
Nc1nc2c(ncn2COCCO)c(=O)[nH]1	0
COc1cc2c(O)c3c(c(-c4ccc5c(c4)OCO5)c2cc1OC)C(=O)OC3	0
O=C(NCc1cccs1)c1cnsn1	0
CSc1ncnc2c1ccn2C1OC(CO)C(O)C1O	0
CN1C(=O)C(=C2SC(N3CCCCCC3)=NC2=O)c2ccccc21	0
O=c1oc2c3c4c(cc2c2c1CCC2)OCCN4CCC3	0
CN1CCN(C(=O)CCc2nc3ccccc3c(=O)[nH]2)CC1	0
COc1cc(Br)cc2cc(C(=O)OC3CCN(C)CC3)c(=O)oc12	0
CC(=O)CCC(NC(=O)C(NC(=O)CS)C(C)C)C(N)=O	0
CC(=O)C(=O)NC1C=C(C)C=CC(O)CC=C(C)C=CC(O)CC2OC(=O)C1(C)C(=O)C2C	0
O=c1[nH]c(-c2ccccc2)c(-c2ccccc2)[nH]1	0
Nc1nc2c(c(-c3ccco3)cn2C2OC(CO)C(O)C2O)c(=O)[nH]1	0
CCc1cc(Cc2cnc(N)nc2N)cc2c1N(C)CCC2C	0
Nc1nc(N)c2c(-c3ccccc3)cn(C3OC(CO)C(O)C3O)c2n1	0
Cc1onc(-c2ccccc2)c1C(=O)NC1C(=O)N2C1SC(C)(C)C2C(=O)[O-].[Na+]	0
CC(C)CC(NC(=O)C(CS)NC(=O)CS)C(N)=O	0
CCn1c(-c2nonc2N)nc2c(C#CCN)ncc(OCCCN)c21.O=C(O)C(F)(F)F	0
CN(C)CCCNc1ccc(-c2n[nH]c(=O)c3ccccc23)cc1[N+](=O)[O-]	0
Cc1cc(OCC(=O)NCc2cccnc2)c2c(C)c(C)c(=O)oc2c1	0
CN(C)CCNc1ccc(-c2n[nH]c(=O)c3ccccc23)cc1[N+](=O)[O-]	0
CCCc1cc(=O)oc2c3c(cc(OCC(=O)NCCCn4ccnc4)c12)OC(C)(C)CC3	0
Nc1nc(NC2Cc3ccc(F)cc3C2)nc(N2CCCCC2)n1	0
O=c1[nH]c(=O)n(Cc2cccc(Oc3ccccc3)c2)cc1Nc1ccccc1	0
NS(=O)(=O)c1ccc(NC(=O)NC(c2ccccc2)c2ccccc2)cc1	0
COc1ccc(Cl)cc1N=Cc1c(O)n(C)c(=O)n(C)c1=O	0
CCCCCCCCCCCCCCCC[N+](C)(C)CCCNC(=O)CCc1cc(C(C)(C)C)c(O)c(C(C)(C)C)c1.[Br-]	0
CCCCCCCCCCCC[N+](C)(C)CCCNC(=O)CCc1cc(C(C)(C)C)c(O)c(C(C)(C)C)c1.[Br-]	0
CCCCCCCC[N+](C)(C)CCCNC(=O)CCc1cc(C(C)(C)C)c(O)c(C(C)(C)C)c1.[Br-]	0
Cc1nc2ccc(Cl)cc2c(-c2ccccc2)c1CC(=O)O	0
CCOc1ccc(C=NNC(=O)C2CC2c2ccc(C(C)(C)C)cc2)cc1OCC	0
CCOC(=O)C(C#N)=C1SSC(=C(C#N)C(=O)OCC)S1	0
CC(=N)N1CCC(SC2=C(C(=O)O)N3C(=O)C(C(C)O)C3C2)C1	0
CCCc1cc(C(=O)NCCc2ncc(C)[nH]2)n[nH]1	0
Cc1c(OCC(=O)NC2CC(C)(C)NC(C)(C)C2)ccc2c3c(c(=O)oc12)CCC3	0
CCCCCCCCCCCC(=O)ON=C1COc2ccccc21	0
COc1ccc(CNC(=O)c2ccc(-c3cc(-c4nnc(C)o4)ccc3C)cc2)cc1	0
CC(C)(CO)CNC(=O)c1ccc2[nH]c(O)c(N=Nc3ccc(S(N)(=O)=O)cc3)c2c1	0
O=C(NC(CO)C(O)c1ccc([N+](=O)[O-])cc1)C(Cl)Cl	0
O=c1[nH]c(=S)[nH]c2nc(-c3cccs3)cc(C(F)(F)F)c12	0
O=C(O)C(=O)O.OC(CON=C1c2ccccc2-c2ccccc21)CN1CCNCC1	0
O=C(Nc1[nH]c(=O)ncc1F)c1ccccc1	0
Cl.Oc1ccc(CCNc2c3ccccc3nc3ccccc23)cc1O	0
CC1(C)CC(NC(=O)COc2cc3oc(=O)c4c(c3cc2Cl)CCC4)CC(C)(C)N1	0
CC(NC(=O)c1cccc(-c2cnc(-c3cc4ccccc4cn3)[nH]2)c1)c1ccc(F)cc1	0
Cc1cc(-c2ccc(C=Nn3cnnc3)o2)c(C)c([N+](=O)[O-])c1	0
Cc1nc2ccccc2c2oc(C(=O)N3CCN(C4CCCCC4)CC3)cc12	0
Cc1c(O)ccc(C(=O)CN2CCN(Cc3ccc4c(c3)OCO4)CC2)c1O	0
O=C(O)c1csc(-n2nc(-c3ccccc3)cc2C(F)(F)F)n1	0
O=c1[nH]cnc2c1c(-c1cc3ccccc3o1)cn2C1OC(CO)C(O)C1O	0
CCOc1cc(Cl)ccc1CN	0
CN1CCN(Cc2cc(=O)oc3cc4c(cc23)CCC4)CC1	0
CSCCC(NC(=O)CS)C(=O)NC(CCC(C)=O)C(N)=O	0
CCc1c2c(nc3ccc(OC(=O)N4CCC(N5CCCCC5)CC4)cc13)-c1cc3c(c(=O)n1C2)COC(=O)C3(O)CC.Cl.O.O.O	0
NCc1cccc(-c2nccs2)c1	0
Cn1ccc(=Nc2ccc(NC(=O)c3ccc(N=c4ccn(C)c5ccc([N+](=O)[O-])cc45)cc3)cc2)cc1	0
Cc1cc(OCC(=O)NCc2ccncc2)c2c(C)c(C)c(=O)oc2c1	0
CCOC(=O)C=CC(CC1CCNC1=O)NC(=O)C(CC(=O)C(NC(=O)c1cc(C)on1)C(C)C)Cc1ccc(F)cc1	0
CCCCCCCCCCCCCCCC[N+](C)(C)CCNC(=O)CCc1cc(C(C)(C)C)c(O)c(C(C)(C)C)c1.[Br-]	0
CCCCCCCC[N+](C)(C)CCNC(=O)CCc1cc(C(C)(C)C)c(O)c(C(C)(C)C)c1.[Br-]	0
CCCCCCCCCCCC[N+](C)(C)CCNC(=O)CCc1cc(C(C)(C)C)c(O)c(C(C)(C)C)c1.[Br-]	0
Cc1ccc(C(=O)NC(C)C)cc1-c1ccc(C(=O)NCC2CC2)cc1	0
CCCCCc1ccc(C(=O)NCCn2cc(CCCCCc3cnc(N)[nH]3)nn2)cc1.Cl	0
COCC(C)NCc1ccccc1CN1CCCC1=O	0
Cc1cc(=O)oc2c(C)c(OCC(=O)NC3CCN(Cc4ccccc4)CC3)ccc12	0
CCOC(=O)N1CCC(Nc2ccc3nnc(-c4ccccc4)n3n2)CC1	0
O=C(O)CC1CCC(c2ccc(-c3ccc(Nc4ccc(C(F)(F)F)nc4)cn3)cc2)CC1	0
CCc1cc(=O)oc2c3c(cc(OCC(=O)NCCCn4ccnc4)c12)OC(C)(C)CC3	0
Clc1cccc(-c2ccc(C=Nn3cnnc3)o2)c1	0
NCCN(C(=O)c1ccc(Cl)cc1Cl)c1ccc(OCc2ccc(Cl)cc2)cc1	0
CCC1Oc2c(Cl)cccc2NC1=O	0
COc1ccc(C=O)cc1	0
Cc1cc(NS(=O)(=O)c2ccc(-c3ccc(F)cc3F)cc2)no1	0
CC=Cc1cc(OC)c(OC)cc1OC	0
C#Cc1cn(C2OC(CO)C(O)C2O)c2nc(C)nc(N)c12	0
CNC(C)C#Cc1ccc2c(=O)c3c(OC)cccc3oc2c1	0
CC(C)NC(=O)NCC1(N2CCOCC2)CCSC1	0
COC1CC(C)C(OC)c2cc(O)cc(c2O)NC(=O)C(C)=CC=CC(C)C(OC(N)=O)C(C)=CC(C)C1OC	0
CCOC(=O)c1cnc2c(CC)cccc2c1NCCCN1CCOCC1	0
Cc1cc(-c2ccc(C=Nn3cnnc3)o2)c([N+](=O)[O-])cc1C	0
CC(C)C(=O)NC1C(N=[N+]=[N-])C=C(C(=O)O)OC1C(O)C(O)CO	0
CCN1CCN(C(=O)CCc2nc3ccccc3c(=O)[nH]2)CC1	0
Nc1nc2c(Cc3cccnc3)c[nH]c2c(=O)[nH]1	0
Cc1c(OC(C)C(=O)NCC(O)c2ccccc2)ccc2c3c(c(=O)oc12)CCC3	0
CC=Cc1ccc2c(c1)OCO2	0
CCc1ccc(C=NNc2ncnc3nc[nH]c23)cc1	0
N#Cc1cc([N+](=O)[O-])ccc1Oc1ccccc1Cl	0
NCCNC(=O)c1ccc(-c2ccc(Cl)cc2)s1	0
COc1c(C(N)=O)cc(-c2ccc(Cl)cc2)cc1-c1ccc(S(N)(=O)=O)cc1	0
Cc1cnc(SCc2ccc(Cl)cc2Cl)[nH]c1=O	0
CCN1CCN(c2ncc(C(=O)Nc3ccccc3C(=O)OC)c3ccccc23)CC1	0
NC1CCCc2c(F)cc(F)cc21	0
NC(N)=Nc1nc(-c2ccccc2)c2ccccc2n1	0
Cc1cc(=O)oc2c(C)c(OCC(=O)N3CCN(Cc4ccccc4)CC3)ccc12	0
CN(C)CCC(=O)c1ccc(F)cc1	0
Cn1c2ccccc2c(=O)c2cc(C#Cc3ccccn3)ccc21	0
O=C(Nc1ccc(N2CCN(C(=O)c3ccccc3)CC2)cc1)c1ccc2c(c1)OCO2	0
O=C1c2ccccc2C(=O)c2c(NCCCN(CCO)CCO)cccc21	0
CC(C)C(=O)c1cnccc1N	0
Cc1cc(C2CCCCC2)n(O)c(=O)c1	0
CCCCCCCCCC(=O)CC(=O)Nc1ccc2c(c1)c1ccccc1n2CC	0
c1ccc(CN2CCN(CCCNc3ccc4nnc(-c5ccccc5)n4n3)CC2)cc1	0
Cc1nnc(-c2ccc(C)c(-c3ccc(C(=O)NCc4ccc(Cl)cc4)cc3)c2)o1	0
Cc1cc(OCC(=O)Nc2cccnc2)c2c(C)cc(=O)oc2c1	0
Cc1onc(-c2ccccc2)c1-c1ccc(S(N)(=O)=O)cc1	0
Cc1nc2ccc(Oc3ccccc3)cc2c2c1CCN2CCc1ccccc1	0
CCCNc1nc(C)c(C(C)=O)s1	0
CN1CCCC1CCNc1ccc2c(=O)c3ccccc3oc2c1	0
CCc1cccc(S(=O)(=O)N2CCC(NC)C2)c1	0
CC(=O)CCC(NC(=O)C(CCC(=O)O)NC(=O)CS)C(N)=O	0
COc1ccc(CNC(=O)C(NS(=O)(=O)c2ccc3nc(C)sc3c2)C(C)C)cc1	0
O=C1NC(=O)C(c2ccc(Cl)cc2)=C1Nc1ccc(Cl)c(C(=O)O)c1	0
O=C(COc1ccc2c3c(c(=O)oc2c1)CCCC3)NCc1ccncc1	0
O=C(Nc1ccccc1)C1=C(Nc2ccccc2)CSC1	0
O=C(Nc1nnc(-c2ccc(Cl)cc2)o1)c1ccc(F)cc1	0
COC(=O)c1c(NC(=O)c2ccccc2OC)sc(C(=O)N2CCOCC2)c1C	0
O=c1[nH]cnc2c1c(-c1cccs1)cn2C1OC(CO)C(O)C1O	0
O=[N+]([O-])c1ccc(C=[N+]([O-])CCO)o1	0
O=C(CCCCCOc1ccc(Br)cc1)Nc1cc(C(F)(F)F)cc(C(F)(F)F)c1	0
Oc1[nH]c(N=C2N=c3ccccc3=N2)c2ccccc12	0
O=C(Nc1ccc2c(c1)B(O)OC2)c1ccccc1C(F)(F)F	0
Cn1c(N)c(C(=O)COC(=O)c2cc(C3CC3)nc3ccccc23)c(=O)n(C)c1=O	0
Nc1c(C(=O)NCc2ccco2)c2nc3ccccc3nc2n1CCN1CCCCC1	0
C=CCN(C(=O)OCc1ccc([N+](=O)[O-])cc1)C1CCN(CCC(C)(CN(C)S(=O)(=O)c2ccccc2)c2ccccc2)CC1	0
O=C(NCc1nnc2c3ccccc3c(-c3ccccc3)nn12)c1ccccc1Cl	0
O=C(CCCCCOc1ccc(Br)cc1)Nc1cccc(C(F)(F)F)c1	0
c1ccc(CNc2c3ccccc3nc3ccccc23)cc1	0
Cc1c(OCC(=O)NCc2cccnc2)ccc2c3c(c(=O)oc12)CCCC3	0
Cc1c(OCC(=O)NCc2ccccn2)ccc2c3c(c(=O)oc12)CCCC3	0
ClC(Cl)(Cl)c1nc2ccccc2n2nncc12	0
O=C(c1ccc(Br)o1)N1CCN(c2ccc3nnc(-c4ccccc4)n3n2)CC1	0
Nc1ccc2oc(=O)ccc2c1I	0
CC(=NNC(=O)C1CC1c1ccccc1)c1ccc(NC(=O)c2ccco2)cc1	0
NC(=O)c1ccc(-c2nc(-c3ccc4c(c3)OCO4)c(-c3ccccn3)[nH]2)cc1.[Cl-]	0
CCN1CCN(C(=O)Cn2nc(-c3ccc(Cl)cc3)ccc2=O)CC1	0
COC(CN)CC(C)C	0
CCc1nn(C)c(C(=O)NCc2ccc(Oc3ccc(C)cc3)cc2)c1Cl	0
Oc1cccc(-c2nc(-c3ccccc3)[nH]c2-c2ccncc2)c1.[Cl-]	0
OC1=C(O)c2nc3cc(C(F)(F)F)ccc3nc21	0
NCCNS(=O)(=O)c1ccc(F)c(C(F)(F)F)c1	0
CCCN1CCC(Oc2cc(Nc3nc(Nc4cccc(F)c4C(N)=O)c4cc[nH]c4n3)c(OC)cc2Cl)CC1	0
CC(=O)CCC(NC(=O)CNC(=O)CS)C(N)=O	0
CNc1ncnc2c1c(I)cn2C1OC(CO)C(O)C1O	0
Nc1nc2c(c(-c3ccsc3)cn2C2OC(CO)C(O)C2O)c(=O)[nH]1	0
CCNC(=O)Nc1cc(-c2ccccc2)c(-c2cncc(C(=O)O)c2)cn1	0
Cc1c(OCC(=O)NCc2ccncc2)ccc2c3c(c(=O)oc12)CCCC3	0
O=[N+]([O-])c1cc(CN2CCCC2)c2cccnc2c1O	0
Clc1cccc(-c2ccc(C=Nn3cnnc3)o2)c1Cl	0
Cc1nnc(SCC2=C(C(=O)[O-])N3C(=O)C(NC(=O)Cn4cnnn4)C3SC2)s1.[Na+]	0
CCc1cc2c(CN3CCN(CCO)CC3)cc(=O)oc2cc1O	0
Clc1ccc(Cn2c(CN3CCCC3)nc3ccccc32)cc1	0
Cl.Cl.NC(N)=Nc1ccc(-c2ccc(-c3ccc(N=C(N)N)c(Cl)c3)o2)cc1Cl	0
CCC(c1c(C)n(C)n(-c2ccccc2)c1=O)c1c(C)n(C)n(-c2ccccc2)c1=O	0
O=C(NO)C1(CS(=O)(=O)c2ccc(Oc3ccc(Cl)cc3)cc2)CCOCC1	0
O=C(COc1ccc2c3c(c(=O)oc2c1)CCC3)NCc1ccccn1	0
OCCNCCNCc1ccc(-c2ccccc2Cl)o1	0
COc1ccc(C(=O)Nc2ccc(N3CCN(C)CC3)cc2)cc1[N+](=O)[O-]	0
C=C1C(c2ccc(F)cc2)=C(CNC(=O)c2ccc(C)cc2)C(=O)N1c1cccc(C)c1	0
Cc1c(OCC(F)(F)F)ccnc1CS(=O)c1nc2ccccc2[nH]1	0
CC(Oc1ccc2c3c(c(=O)oc2c1)CCC3)C(=O)NC1CCN(Cc2ccccc2)CC1	0
CC1CCN(C(=O)CSc2nnc(CNC(=O)COc3ccc(Cl)cc3)o2)CC1	0
COC(=O)c1ccsc1NC(=O)C1=COCCO1	0
Cn1c(=S)c2[nH]c(SCCN3CCCC3)nc2n(C)c1=O	0
NC(=O)C1CCCN(CCCNCc2cn[nH]c2-c2ccc(-c3ccccc3)cc2)C1	0
Oc1cccc2nc3ccccc3nc12	0
CC(C)Cn1c(-c2ccco2)nc2c(c(=O)c3ccccc3n2C)c1=O	0
Clc1ccc(SCNc2ccccc2Cl)cc1	0
COc1cc(F)cc(NCC(=O)NCc2ccco2)c1	0
Cc1c(C)c2ccc(OCC(=O)NC3CCN(Cc4ccccc4)CC3)c(C)c2oc1=O	0
O=C(COc1ccc2c3c(c(=O)oc2c1)CCC3)NCc1cccnc1	0
Cc1ccc(C(=O)NC2CCCCC2)cc1-c1ccc(C(=O)NCC2CC2)cc1	0
Cc1c(CC(=O)O)c(=O)oc2c(C)c3occ(-c4ccccc4)c3cc12	0
COC(C(C)=CC=CC(C)=Cc1coc(C)n1)C(C)C1CC(O)C2(C)OC2C=CC(C)C2CC(CC(=O)O2)CC2OC2C(=O)O1	0
Nc1cnn(C2OC(CO)C(O)C2O)c(=O)n1	0
CCn1c(-c2nonc2N)nc2cncc(C(=O)NCCNC)c21	0
Cc1c(OCC(=O)NCCCN2CCOCC2)ccc2c3c(c(=O)oc12)CCCC3	0
CCS(=O)(=O)c1ccc(OC)c(Nc2ncc(-c3cccc(C(C)=O)c3)o2)c1	0
CC(C)(C)c1ccc(OCCn2nc(C(=O)O)c3ccccc3c2=O)cc1	0
CC1CC(C)CN(CCCNS(=O)(=O)c2ccc3c(c2)CCN3C(=O)C2CC2)C1	0
CS(=O)(=O)c1ccc(CN)o1	0
Cc1ccc(C)c2c(=O)cc(CN3CCC(N)C3)[nH]c12	0
Cc1c(OCC(=O)NCc2cccnc2)ccc2c3c(c(=O)oc12)CCC3	0
CCc1ccccc1OCCN1CCCCCC1	0
Cc1ncnc2c1ccn2C1OC(CO)C(O)C1O	0
C=C1C(c2ccc(F)cc2)=C(CNC(=O)c2ccc(C)cc2)C(=O)N1c1ccccc1C	0
OCCNCCNCc1ccc(-c2ccccc2F)o1	0
CCN1CCN(c2ccc(NC(=O)c3cc(OC)c(OC)c(OC)c3)cc2)CC1.Cl	0
O=C(COc1cc2oc(=O)c3c(c2cc1Cl)CCC3)NCCCN1CCOCC1	0
O=C(COc1cc2oc(=O)c3c(c2cc1Cl)CCC3)NCc1ccncc1	0
Cc1nnc2ccc(-c3cccc(NC(=O)c4ccco4)c3)nn12	0
C=C1OC(=O)C(CNC(=O)c2cccc(OC)c2)=C1c1ccc(F)cc1	0
NC(=O)NN=CC=Cc1ccc2c(c1)OCO2	0
OB1OCc2cc(Cl)ccc21	0
CNc1ncnc2c1c(-c1ccco1)cn2C1OC(CO)C(O)C1O	0
COc1ccc(COc2ccc(Cc3cnc(N)nc3N)cc2OC)cc1	0
N#Cc1cn(C2OC(CO)C(O)C2O)c2ncnc(N)c12	0
COc1ccc(OC)c(C2=Nn3c(nnc3-c3cc(OC)c(OC)c(OC)c3)SC2)c1	0
OCC1(O)CCCN(c2ccnc3ccc(Cl)cc23)C1	0
CCN1CCN(C(=O)C2CCC(=O)N(Cc3cccc(C(F)(F)F)c3)C2)CC1	0
CC(=O)CCC(NC(=O)C(CC(C)C)NC(=O)CS)C(N)=O	0
Cc1cc(Br)cc(C(=O)NCc2nccc(N)n2)c1	0
COc1ccc(-c2ccc(CNCc3ccccn3)o2)cc1Cl.Cl	0
CCCCn1c2ccccc2c2nnc(SCCN3CCCCC3)nc21	0
C=C1CSc2nc(=O)c3c4c(sc3n21)CCCC4	0
CCCn1c(SCC(=O)N2CCN(CC)CC2)nc2c1c(=O)n(C)c(=O)n2C	0
COCC(O)CNc1c(C)c(C)nc2ccccc12	0
CC(=O)NCc1nnc2c3ccccc3c(-c3ccccc3)nn12	0
CCCCCCCCCOc1ccc2[nH]cc(CCN)c2c1.Cl	0
NCCS(=O)(=O)N1CCCc2ccccc21	0
NCC1CCN(CCc2ccccc2)C1	0
CCN(CC)S(=O)(=O)c1ccc(OC)c(Nc2ncc(-c3ccccc3)o2)c1	0
CN(C)c1ncnc2c1c(-c1ccco1)cn2C1OC(CO)C(O)C1O	0
O=C(COc1ccc2c3c(c(=O)oc2c1)CCC3)NCc1ccncc1	0
NC(=O)CC(NC(=O)CS)C(=O)NC(CC(=O)O)C(N)=O	0
CC(Oc1ccc2c3c(c(=O)oc2c1)CCCC3)C(=O)NC1CC(C)(C)NC(C)(C)C1	0
COc1ccc(N=Nc2nc3ccc(Br)cc3n2C)cc1	0
Oc1ccc(NCc2ccccc2OCc2ccccc2)cc1	0
COc1ccc(-c2nn3c(-c4ccccc4)nnc3s2)cc1OC	0
Clc1ccccc1-c1ccc(C=Nn2cnnc2)o1	0
COC(=O)C1(F)C(=O)NC(=O)NC1OC	0
COc1cc(C)c(Cc2cnc(N)nc2N)cc1OC	0
Cc1cc2nc(N=C(N)N)nc(C)c2cc1C	0
O=[N+]([O-])c1ccc(Cl)c(-c2ccc(C=Nn3cnnc3)o2)c1	0
Cc1c(OCC(=O)NCc2ccncc2)ccc2c3c(c(=O)oc12)CCC3	0
CN(CCO)c1ccc(-c2n[nH]c(=O)c3ccccc23)cc1[N+](=O)[O-]	0
CCOC(=O)Nc1cc(NC(C)CC(C)CN(CC)CC)c2nc(-c3ccccc3)c(-c3ccccc3)nc2n1	0
CCc1cc2c(CN3CCN(C)CC3)cc(=O)oc2cc1O	0
O=C(OCC(=O)N1CCN(C(=O)c2ccco2)CC1)c1cc(-c2ccco2)nc2ccccc12	0
Brc1ccc(-c2ccc(CNCc3ccccn3)o2)cc1.Cl	0
Cc1ccc(OC(C)CN)cc1	0
Cc1cc(OCC(=O)Nc2cccnc2)c2c(C)c(C)c(=O)oc2c1	0
Nc1nc(N)c2c(-c3ccco3)cn(C3OC(CO)C(O)C3O)c2n1	0
CCOC(=O)c1cnc2c(Cl)c(Cl)ccc2c1N1CCN(C)CC1.Cl	0
COc1ccc(-c2nn3c(-c4ccco4)nnc3s2)cc1OC	0
Nc1nnc(-c2ccc(Cl)cc2)s1	0
Nc1nc2c(c(-c3cc4ccccc4o3)cn2C2OC(CO)C(O)C2O)c(=O)[nH]1	0
NC(=O)c1ccc(I)c([N+](=O)[O-])c1	0
CCc1cc2c(CN3CCN(CC)CC3)cc(=O)oc2cc1O	0
CSc1ccc2c(c1)C(N1CCN(C)CC1)Cc1ccccc1S2	0
CC(=O)c1c(Cl)nc2cccc3c2c1-c1ccccc1C3=O	0
CN1CCN(c2nc(-c3ccccc3O)nc3ccccc23)CC1	0
COc1ccc2c(c1)oc(=O)c1ccccc12	0
CC[N+](C)(C)CCNC(=O)CCc1cc(C(C)(C)C)c(O)c(C(C)(C)C)c1.[Br-]	0
O=C(COc1ccc2c3c(c(=O)oc2c1)CCC3)NCCCN1CCOCC1	0
OC(c1cc(-c2ccc(Cl)cc2)nc2ccccc12)C1CCCCN1	0
CCN(CC)c1nc(-c2ccc(C(=O)NN)cc2)nc(-c2ccc(C(=O)NN)cc2)n1	0
Cc1cc([N+](=O)[O-])c(-c2ccc(C=Nn3cnnc3)o2)cc1Cl	0
NCc1ccc(S(N)(=O)=O)cc1	0
O=Cc1ccc(O)c2ncccc12	0
CN1CCN(CC(=O)Nc2cc(N(C)C)nc3ccccc23)CC1.Cl	0
CC(=O)CCC(NC(=O)C(Cc1cnc[nH]1)NC(=O)CS)C(N)=O	0
C=C1OC(=O)C(CNC(=O)c2ccc(Br)cc2)=C1c1ccc(F)cc1	0
COc1cc(Nc2cc(C)nc3nc(C)nn23)cc(OC)c1OC	0
Cc1c(O)cc(-c2cccs2)n(-c2ccccc2)c1=O	0
CCc1c(OCC2CCC2)c2cc(F)ccc2[nH]c1=O	0
CCOC(=O)c1cnc(-n2nc(C)cc2C)nc1NCc1ccc2c(c1)OCO2	0
CCSc1nnc2ccc(-c3ccc(OC)c(OC)c3)nn12	0
COc1nc(N)nc2c1c(-c1ccco1)cn2C1OC(CO)C(O)C1O	0
CCS(=O)(=O)c1ccc(OC)c(Nc2ncc(-c3cccc(-c4ccccc4F)c3)o2)c1	0
O=C(O)C1Sc2[nH]c(=O)sc2C2c3ccc(O)cc3OC(=O)C12	0
CC(C)Oc1cccc(NC(=O)c2ccccc2C(F)(F)F)c1	0
CNC(=O)C1OC(n2cnc3c(NCc4cccc(I)c4)nc(Cl)nc32)C(O)C1O	0
O=C(Nc1ccc(Cl)c(C(F)(F)F)c1)C(CCCl)C(=O)Nc1ccc(Cl)c(C(F)(F)F)c1	0
Cc1c(OCC(=O)NCCCN2CCOCC2)ccc2c3c(c(=O)oc12)CCC3	0
COc1ccc(-c2ccncc2)cc1C(N)=O	0
COc1cc(NC(=O)CCCCCOc2cccc(Br)c2)ncn1	0
COc1cc(C=NNc2ncnc3c2cnn3C(C)C)ccc1O	0
CCOc1ccc(Cl)cc1CCNS(=O)(=O)N(C)C	0
COc1ccc2c(c1OC)C(=O)OC2C1c2c(cc3c(c2OC)OCO3)CCN1C	0
O=C1NC(=O)C(N2CCc3ccccc32)=C1c1ccc(Cl)cc1	0
COc1ccc(-c2ccnc(CO)c2)c(OC)c1	0
Cc1ccc(C(=O)NC2CCC2)cc1-c1ccc(C(=O)NCC2CC2)cc1	0
COc1ccc(Cn2c(=O)[nH]c3cc(C(=O)Nc4ccc(N5CCN(C)CC5)cc4)ccc32)cc1	0
O=c1[nH]cnc2c1c(-c1ccoc1)cn2C1OC(CO)C(O)C1O	0
CCN1CCN(c2ccc(N=Cc3ccccc3O)cc2)CC1	0
c1csc(Cc2nn3c(-c4n[nH]c5c4CCC5)nnc3s2)c1	0
CCCCCCCCCCCCNC(=O)c1cc2ccccc2n1C	0
O=c1cc(-c2cccc3ccccc23)[nH][nH]1	0
O=C(Nc1ccccc1C(=O)Nc1ccncc1)c1cccc([N+](=O)[O-])c1	0
Cc1nc2ccccc2c2oc(C(=O)NCCCN3CCCC(C)C3)cc12	0
CCN1CCN(c2ccc(N=Cc3ccc(O)cc3O)cc2)CC1	0
Nc1nc2c(ncn2COC(CO)CO)c(=O)[nH]1	0
CC(Cn1cnc2c(N)ncnc21)OCP(=O)(O)O	0
CCCCCCCCCCCC(=O)NCc1ccncc1	0
Cc1cc(=O)oc2c3c(cc(OCC(=O)NCCCn4ccnc4)c12)OC(C)(C)CC3	0
O=C(NCc1ccc(F)cc1)c1c(O)c2ncccc2[nH]c1=O	0
COC(=O)c1ccccc1Nc1cc(C)nc2nc(C)nn12	0
Nc1ncc(-c2cccc(S(N)(=O)=O)c2)c2scc(-c3ccc(F)c(Cl)c3)c12	0
O=[N+]([O-])c1c(Nc2ccc(O)cc2)cc(Cl)c2nonc12	0
CC1CCC(C(=O)N(c2cc(-c3ccccc3)sc2C(=O)O)C(C)C)CC1	0
COC(=O)c1ccc(-c2noc(CN(Cc3ccccn3)CC3CCCO3)n2)cc1	0
COC(=O)Nc1nc2ccc(C(=O)c3ccccc3)cc2[nH]1	0
Cc1ccc(C(=O)NCc2ccnc(N(C)C)c2)s1	0
CC(=O)CCC(NC(=O)C(CCC(N)=O)NC(=O)CS)C(N)=O	0
COc1ccc(C2=C(N3CCc4ccccc43)C(=O)NC2=O)cc1	0
Cn1c(=O)c2nc(NNC(=O)c3ccccc3)cnc2n(C)c1=O	0
O=C(Nc1n[nH]c2nc(-c3ccc(O)cc3)c(Br)cc12)C1CC1	0
COc1nccc(NC(=O)CCCCCOc2cccc(Br)c2)n1	0
NC1CCCC1C(=O)O	0
CCC(C)(C)NC(=O)c1nnn(-c2ccccc2)c1C	0
COc1ccc(C2=Nn3c(nnc3-c3ccco3)SC2)cc1OC	0
Cc1cc([N+](=O)[O-])c(C)cc1-c1ccc(C=Nn2cnnc2)o1	0
CCCCCCCCCCCC(=O)Nc1ccc2[nH]ccc2c1	0
N#Cc1cc(-c2ccccc2)cnc1Cl	0
CN1CCN(C(=O)CSc2nc(-c3ccco3)cc(C(F)(F)F)n2)CC1	0
CN(Cc1ccc(O)cc1)C(=O)c1cc(Cl)c[nH]1	0
CCn1c(-c2nonc2N)nc2c(C#CC(C)(C)O)ncc(OC3CCNCC3)c21.O=C(O)C(F)(F)F	0
COc1cc(C=NNc2ncnc3c2cnn3-c2ccccc2)ccc1O	0
CCCCCCCCCCCC(=O)Nc1ccccn1	0
Nc1[nH]c(=O)ncc1F	0
CC(Sc1n[nH]c(-c2ccccn2)n1)C(=O)N(C)C	0
CCCN1CCCC(c2ccc(Nc3nc(Nc4cc(F)ccc4C(N)=O)c4cc[nH]c4n3)c(OC)c2)C1	0
O=C(NCCCN1CCCCCC1)c1cc2c(=O)oc3ccccc3c2s1	0
CC1CN(Cc2c(O)ccc3c2oc(=O)c2ccccc23)CC(C)O1	0
CCN(CC)c1ccc2cc(C(N)=O)c(=NNC(=O)c3ccncc3)oc2c1	0
Cn1c(N)c(C(=O)COC(=O)c2cc(-c3ccco3)nc3ccccc23)c(=O)n(C)c1=O	0
COc1ccc(-c2coc3c(C)c4oc(=O)c(CC(=O)O)c(C)c4cc23)cc1	0
CCCN1CCC=C(c2ccc(Nc3nc(Nc4ccccc4C(N)=O)c4cc[nH]c4n3)c(C)c2)C1	0
Cn1c(=O)n(C)c2cc(C=NN=C3NC(=O)C(CC(=O)O)S3)ccc21	0
Cc1c(C)c2cc(Cl)c(OCC(=O)NC3CC(C)(C)NC(C)(C)C3)cc2oc1=O	0
COc1ccc(NC(=O)c2ccc(S(N)(=O)=O)o2)cc1	0
COc1cc(N2CCN(C(C)C)CC2)ccc1Nc1nc(Nc2cccc(F)c2C(=O)O)c2cc[nH]c2n1	0
CCCN1CCC(c2ccc(Nc3nc(Nc4cc(F)ccc4C(N)=O)c4cc[nH]c4n3)c(OC)c2)CC1	0
NS(=O)(=O)c1cccc(N=Cc2c(O)[nH]c3ccccc23)c1	0
O=c1nc(N2CCN(CC3CCCCC3)CC2)sc2c([N+](=O)[O-])cc(C(F)(F)F)cc12	0
CCCn1c(=O)c2c(nc(Cc3ccccc3)n2CCN(CC)CCO)n(CCc2ccc(N)cc2)c1=O	0
Cc1nc(N)c2c(-c3ccccc3)cn(C3OC(CO)C(O)C3O)c2n1	0
O=C(CCCCCOc1ccc(F)cc1F)Nc1ccnc(C(F)(F)F)c1	0
CCc1nc2ccccn2c1C(=O)NCc1ccccc1	0
Cc1ccn2c(C(=O)NCc3ccccc3)c(C)nc2c1	0
N#CC(c1ccc(Br)cc1)N1CCNCC1	0
Br.CN1CCc2cc3c(c4c2C1C(O)c1ccccc1-4)OCO3	0
NC(=O)c1ccc(NC(=O)COC(=O)c2c3c(nc4ccccc24)C(=Cc2ccc4c(c2)OCO4)CCC3)cc1	0
CC(C)(C)c1cccc(-c2nc3ccc(C(=N)N)cc3[nH]2)c1O	0
Cc1cc(C)cc(OCC(=O)OCC(O)=C(C#N)c2nc3ccccc3[nH]2)c1	0
CCC(CO)NCCNC(CC)CO	0
CC(C)(N)CN1CCN(c2cccc(Cl)c2)CC1	0
Cn1c(C(=O)NC2CCCC2)cc2c(=O)n(C)c3ccccc3c21	0
CCOC(=O)c1cnc2c(CC)cccc2c1NCCN1CCOCC1	0
CCCCOC(=O)c1cc(-c2ccc(C=Nn3cnnc3)o2)ccc1Cl	0
Cc1cc(C)n(O)c(=O)c1	0
CCn1c(-c2nonc2N)nc2ccc(F)cc21	0
NS(=O)(=O)c1ccc(N=Cc2c(O)[nH]c3ccc4ncsc4c23)cc1	0
COC(=O)Nc1nc2ccc(S(=O)c3ccccc3)cc2[nH]1	0
Cl.N=C(N)c1ccc(COc2ccc(Cl)cc2)cc1	0
NC1CCN(c2ccccc2F)CC1	0
Cc1ccccc1NC(=O)Nc1cccc([N+](=O)[O-])c1	0
O=C(Nc1ccc2nc(-c3cccnc3)[nH]c2c1)c1ccccc1F	0
Cc1nc2ccccc2c2oc(C(=O)NCCCN3CC(C)CC(C)C3)cc12	0
O=c1oc2ccc(Br)cc2cc1CSc1ncc[nH]1	0
CC(=O)CCC(NC(=O)C(CS)NC(=O)CS)C(N)=O	0
Cn1c(C(=O)NCC2CCCO2)cc2c(=O)n(C)c3ccccc3c21	0
CCOC(=O)N1CCN(c2ccc(Cl)cc2)CC1	0
CC(=O)CCC(NC(=O)C1CCCN1C(=O)CS)C(N)=O	0
N#Cc1c(NC(=O)c2ccccc2F)sc2c1CCCC2	0
COc1ncnc2c1c(-c1ccccc1)cn2C1OC(CO)C(O)C1O	0
CCCCCCCCCCCC(=O)Nc1ccncn1	0
Cc1ccc(C)c(OCCCCCCN2CC(O)C(O)C(O)C2CO)c1	0
CCS(=O)(=O)NCC(N)c1ccc(C(C)C)cc1	0
Cc1cc(NCCc2ccccc2)nc(N=C(N)Nc2ccc(Cl)cc2)n1.O=CO	0
CCC(CO)Nc1nc(NCc2ccccc2)c2ncn(C(C)C)c2n1	0
NC(=O)c1cnn2c(C(F)(F)F)cc(-c3ccc(F)cc3)nc12	0
COc1ccc(-c2cc(C3CNNC3c3ccccn3)ccn2)cc1	0
CC1CCCC(C)N1CCCNC(=O)c1cc2c(=O)n(C)c3ccccc3c2n1C	0
O=C1NC(=O)C(c2ccccc2)=C1Nc1ccccc1	0
CC(C)C(N)C(=O)NNC(=O)c1ccncc1	0
CCOC(=O)CSc1nc(-c2ccccn2)ncc1OC	0
OCc1ccc(-c2nc(-c3ccc4c(c3)OCO4)c(-c3ccccn3)[nH]2)cc1	0
Cc1cc(OC(C)C(=O)NCc2ccncc2)c2c3c(c(=O)oc2c1)CCCC3	0
OC1OC(CSc2ccc(F)cc2)C(O)C1O	0
CC(=O)c1ccc(NC(=O)CCc2cccs2)nc1	0
CN1CCCC1CCSc1nc(N)c(C#N)cc1C#N	0
CCOC(=O)c1cc(-c2ccc(C=Nn3cnnc3)o2)ccc1Cl	0
O=C(Nc1ccc(C(F)(F)F)c(C(F)(F)F)c1)c1cc(Cl)ccc1O	0
CCCNS(=O)(=O)c1ccc(OC)c(Cl)c1Cl	0
CCC(C)c1cnc(CC(C)C)c(=O)n1O	0
Cl.Clc1ccc(-c2ccc(CNCc3ccccn3)o2)cc1	0
CCc1cc(CCC(=O)Nc2ccccc2O)c(=O)[nH]c1C	0
Cc1c(OCC(=O)NC2CC(C)(C)NC(C)(C)C2)ccc2c1oc(=O)c1ccccc12	0
COc1ccc(OC)c(NC(=O)c2ccccn2)c1	0
CNc1[nH]c(=O)ncc1F	0
CN(C)c1ncnc2c1c(-c1ccsc1)cn2C1OC(CO)C(O)C1O	0
O=C(Nc1ccc(Oc2ccc(C(=O)O)c(C(=O)O)c2)cc1)c1cccs1	0
O=C(Nc1ccc(-c2ccccc2)cc1)C1=C(O)C(Cc2ccccc2)OC1=O	0
O=C1NC(=O)C(c2cccc([N+](=O)[O-])c2)=C1Nc1cc(Cl)c(O)c(Cl)c1	0
COc1ccc(Nc2nc(N3CCN(C)CC3)nc3ccccc23)c(OC)c1	0
O=C(Nc1n[nH]c2nc(-c3ccco3)c(Br)cc12)C1CC1	0
OCc1ccncc1NCc1coc2ccccc12	0
CC(C)(C)Nc1nc(Cl)nc(N(C#N)CN2C(=O)c3ccccc3S2(=O)=O)n1	0
Cc1nn(CC(=O)NCCCN2CCC(N3CCCCC3)CC2)c(=O)c2cc(-c3ccccc3)nn12	0
O=C1C=CC(=O)N1c1ccc(I)cc1Cl	0
Cc1nnc2c(NC3CCCC3)nc3ccccc3n12	0
CCOC(=O)c1cnc(-n2nc(C)cc2C)nc1NC1CCCCC1	0
O=C(O)C1C2CCC(CC2)C1Nc1nc(-c2c[nH]c3ncc(F)cc23)ncc1F	0
Cc1ccc2nc(NCCNC(=O)c3ccncc3)c(C)cc2c1	0
Nc1nnc2c(C(F)(F)F)nc3ccccc3n12	0
O=Nc1c(-c2cccc([N+](=O)[O-])c2)nc2ncccn12	0
Cc1cccc(C)c1NC(=O)COC(=O)c1c2c(nc3ccccc13)C(=Cc1ccc3c(c1)OCO3)CCC2	0
CCSc1ccc2nnc(-c3cccc(F)c3)n2n1	0
CCOC(=O)c1cnc2c(Cl)cccc2c1NCCCN1CCOCC1	0
Cn1c2ccccc2c2nnc(SCC(=O)Nc3cccc(O)c3)nc21	0
Nc1ncnc2c1c(-c1ccco1)cn2C1OC(CO)C(O)C1O	0
CNC(CO)c1cccc(Cl)c1Cl	0
COc1cc(C)c2c(Oc3cccc(C(F)(F)F)c3)c(OC)cc(NC(C)CCCN)c2n1.O=C(O)CCC(=O)O	0
C=C1OC(=O)C(CNC(=O)c2ccc(C)cc2)=C1c1ccc(F)cc1	0
O=C(O)c1c(C(=O)O)c(-c2ccc(Cl)c(Cl)c2)n2c1CSC2	0
c1ccc(-c2nccc(-c3ccco3)n2)nc1	0
CCc1nc(N2CCN(C(=O)c3ccco3)CC2)c2oc3ccccc3c2n1.Cl	0
Cc1cc(=O)oc2c(C)c(OCC(=O)N3CCN(Cc4ccc5c(c4)OCO5)CC3)ccc12	0
CC(C)OP(=O)(OC(C)C)C(NCCC[N+](C)(C)Cc1ccccc1)c1cc(C(C)(C)C)c(O)c(C(C)(C)C)c1.[Br-]	0
CNc1ncnc2c1c(-c1ccsc1)cn2C1OC(CO)C(O)C1O	0
CCOC(=O)Cc1nnc(NC(=O)CSc2nnc3c4ccccc4n(C)c3n2)s1	0
O=[N+]([O-])c1cn2c(n1)OCC(OCc1ccc(OC(F)(F)F)cc1)C2	0
CCN1CCN(CC(O)COc2ccc3c(C)cc(=O)oc3c2)CC1.Cl	0
C=C1OC(=O)C(CNC(=O)c2ccc(F)cc2)=C1c1ccc(F)cc1	0
C=C1OC(=O)C(CNC(=O)c2ccc(OC)cc2)=C1c1ccc(F)cc1	0
c1ccc(-c2nnc3c4ccccc4c(N4CCNCC4)nn23)cc1	0
CCN1CCN(c2cc3c(nn2)Oc2ccccc2N3C)CC1	0
C=C1OC(=O)C(CNC(=O)c2ccc(Cl)cc2)=C1c1ccc(F)cc1	0
CCOC(=O)C(C)Sc1nc(-c2ccccn2)ncc1OC	0
COC1=C(OC)C(=O)C(CCCCCCCCCCO)=C(C)C1=O	0
CCn1c(-c2nonc2N)nc2c(C#CC(C)(C)O)ncc(OCC3CCCN3)c21.O=C(O)C(F)(F)F	0
COc1ccc(-c2cc(C(F)(F)F)nc(N3CCN(C)CC3)n2)cc1OC	0
Nc1nccc(-c2c(-c3ccc(F)cc3)ncn2C2CCC(O)CC2)n1	0
CN1CCN(CC(=O)Nc2c(C(=O)C3CC3)oc3ccccc23)CC1	0
CCCc1ccc(-c2cc3cn(C4CC(O)C(CO)O4)c(=O)nc3o2)cc1	0
Cc1cc2nc(CS)[nH]c2cc1C	0
CCn1c(-c2nonc2N)nc2c(C#CC(C)(C)O)ncc(OCC3CCNCC3)c21.O=C(O)C(F)(F)F	0
c1ccc(-c2nc(NC3CCCCC3)cc(C3CC3)n2)nc1	0
CCn1c(-c2nonc2N)nc2cnc(Oc3cccc(NC(=O)c4ccc(N(C)C)cc4)c3)cc21	0
CCOC(=O)c1cnc2c(C)c(Cl)ccc2c1NCCCN1CCOCC1	0
CC(=Nc1ccc(S(N)(=O)=O)cc1)c1c(O)[nH]c2ccccc12	0
O=C([O-])CC(O)CC(O)C=Cc1c(C2CC2)nc2ccccc2c1-c1ccc(F)cc1.O=C([O-])CC(O)CC(O)C=Cc1c(C2CC2)nc2ccccc2c1-c1ccc(F)cc1.[Ca+2]	0
Cc1ccc(N=Cc2sc(O)c3ccccc23)cc1	0
CCN1CCN(c2nn3c(=O)c4ccccc4nc3c3ccccc23)CC1	0
CCOCCc1nnc(NC(=O)CCS(=O)(=O)c2ccccc2)s1	0
O=C(Nc1ccc(N2CCN(Cc3ccccc3)CC2)cc1)c1ncn[nH]1	0
Cc1c(OCC(=O)Nc2cccnc2)ccc2c3c(c(=O)oc12)CCC3	0
Cn1c(C(=O)NCCCN2CCCCCC2)cc2c(=O)n(C)c3ccccc3c21	0
CCc1nnc(NC(=O)c2cc(OC)ccn2)s1	0
Cc1ncnc2c1c(-c1ccccc1)cn2C1OC(CO)C(O)C1O	0
CC(C)=NNc1ncnc2nc[nH]c12	0
CCN1CCN(C(=O)CSc2cc(=O)n(C)c3ccccc23)CC1	0
CCN(CC)S(=O)(=O)c1ccc(C(=O)Nc2cc(C)nn2-c2nc(C)c(C)c(=O)[nH]2)cc1	0
COc1cc2c(cc1Nc1nc(Nc3ccsc3C(N)=O)c3cc[nH]c3n1)N(C(=O)CN(C)C)CCC2	0
COC(=O)CSc1nc(N)c(C#N)c(-c2ccc(O)cc2)c1C#N	0
CC(CO)NC(=O)Nc1nc(-c2ccccc2)ns1	0
CCOc1cc(C=Nn2cnnc2)ccc1OC(=O)c1cccc([N+](=O)[O-])c1	0
O=C(NCCCN1CCOCC1)c1cnn2c(-c3ccccc3)cc(-c3ccccc3)nc12	0
CCCCCCCCCC(=O)CC(=O)Nc1ccccn1	0
O=C(CSCCO)Nc1ncc(-c2ccccc2)s1	0
CCN1CCN(c2ccc(NC(=O)c3cccc(N4CCCC4=O)c3)cc2)CC1	0
NCCc1cccc2cc[nH]c12	0
Oc1c(N=Nc2nn[nH]n2)ccc2ccccc12	0
COc1ccc(C2=Nn3c(nnc3-c3ccccc3OC)SC2)cc1OC	0
O=C(O)c1ccccc1S(=O)(=O)Nc1ccc(-c2nc3cc(NS(=O)(=O)c4ccccc4C(=O)O)ccc3o2)cc1	0
OC(Cn1cnnn1)(c1ccc(F)cc1F)C(F)(F)c1ccc(-c2ccc(OCC(F)(F)F)cc2)cn1	0
CCCCCCCCCCCC(=O)OCc1ccncc1	0
O=C(Nc1ccccc1Cl)N1CCN(c2ccc3nnc(-c4ccccc4)n3n2)CC1	0
O=C(Nc1ccccc1C(F)(F)F)N1CCN(c2ccc3nnc(-c4ccc(F)cc4)n3n2)CC1	0
CSCc1cc(N(C)c2ccccc2)nc(-c2ccccn2)n1	0
NC(=O)c1cccc(Nc2nccc(Nc3cccc4[nH]ncc34)n2)c1	0
O=c1cc(Nc2ccc3ccccc3c2)[nH]c(=O)[nH]1	0
Cc1c(OC(C)C(=O)NC2CC(C)(C)NC(C)(C)C2)ccc2c3c(c(=O)oc12)CCC3	0
Cc1c(OCC(=O)N2CCC(C(N)=O)CC2)ccc2c3c(c(=O)oc12)CCC3	0
Oc1[nH]c2ccccc2c1C=Nc1ccc(-n2cncn2)cc1	0
O=C(CSc1nc2nc(-c3cccs3)cc(C(F)(F)F)c2c(=O)[nH]1)C(F)(F)F	0
CCOC(=O)c1cnc2c(ccc3ccccc32)c1NCCCN(C)C	0
CN(C)CCCNC(=O)c1ccc(-c2cc(O)c3ncccc3c2)cc1	0
NC(=O)C1CCN(C(=O)COc2ccc3c4c(c(=O)oc3c2)CCC4)CC1	0
COc1ncnc2c1c(I)cn2C1OC(CO)C(O)C1O	0
O=S(=O)(Nc1ccccc1)c1ccc(NC(=S)Nc2ccccc2)cc1	0
O=C(CCCCCOc1c(F)c(F)c(F)c(F)c1F)Nc1ccnc(C(F)(F)F)c1	0
COc1cc2c(cc1Nc1nc(Nc3cccc(F)c3C(N)=O)c3cc[nH]c3n1)N(C(=O)CN1CCN(C(C)C)CC1)CC2	0
COc1cc(OC)c(-c2nn3c(-c4ccco4)nnc3s2)cc1OC	0
COc1ccc(OC)c(Nc2nc(NCCCN(C)C)nc(N)c2[N+](=O)[O-])c1	0
CCCc1cc(C(N)=S)ccn1	0
COc1cc(CNCc2ccccn2)ccc1OCc1cccc(Cl)c1.Cl	0
CN1CCN(C(=O)c2ccc(-c3nn(C)c(=O)c4ccccc34)cc2)CC1	0
CN1CCN(c2cc(N3CCN(C(=O)c4ccco4)CC3)c3c4c(onc24)-c2ccccc2C3=O)CC1	0
CC(Oc1ccc2c3c(c(=O)oc2c1)CCCC3)C(=O)NCc1ccncc1	0
CCCCCCCCCC(=O)CC(=O)Nc1ccncn1	0
COc1cc(Oc2nc(C(F)(F)F)nc3ccccc23)ccc1C=O	0
O=C1C(Br)=Cc2cccc3cccc1c23	0
c1cc(CN2CCCNCCNCCCNCC2)ccc1CN1CCCNCCNCCCNCC1	0
Fc1ccc(-c2ccc(C=Nn3cnnc3)o2)cc1	0
Cc1[nH]n2c(=O)c3c(nc2c1-c1ccc(Cl)cc1)CCCC3	0
COc1nc(N)nc2c1c(-c1ccsc1)cn2C1OC(CO)C(O)C1O	0
Cc1nnc2c(N3CCN(C(=O)c4ccco4)CC3)nc3ccccc3n12	0
CCc1cc(CCCOc2c(C)cc(-c3noc(C(F)(F)F)n3)cc2C)on1	0
NS(=O)(=O)c1ccc(NC2CC(c3cccc(O)c3)NN2)cc1	0
CCc1nc(N)nc(N)c1C#CCc1ccccc1	0
CCCc1[nH][nH]c(=O)c1C(c1ccc(Cl)cc1)C(C#N)C#N	0
CC1(C)CC(NC(=O)C(=O)Nc2ccc(Cl)cc2)CC(C)(C)N1	0
Cn1ncnc1NC(=O)c1ccc(C#N)cc1	0
C#Cc1cn(C2OC(CO)C(O)C2O)c2ncnc(C)c12	0
CN1CCN(C(=O)CSc2cc(=O)n(C)c3ccccc23)CC1	0
NNC(=O)c1ccncc1	0
CNC(=O)c1c(NC(=O)c2ccc(S(=O)(=O)N3CCCCC3C)cc2)sc2c1CCN(C)C2	0
CCCCOC(=O)Nc1cc2[nH]c(C3CCCCC3)nc2cc1N(CC)CC	0
c1cnc(NCc2ccc(CNc3ncccn3)cc2)nc1	0
CCCCCCCCCCCC(=O)Nc1ncccn1	0
COc1ccc2cc(-c3c(-c4ccncc4)nc(-c4ccc(S(C)=O)cc4C)n3C)ccc2c1	0
CC(C)=Cc1cccc2[nH]c(O)c(N=Nc3ccc(S(N)(=O)=O)cc3)c12	0
CN1CCN(S(=O)(=O)c2ccc(NC(=S)NC(=O)c3ccccc3)cc2)CC1	0
O=C(NCc1ccco1)c1cccn2c(=O)c3sccc3nc12	0
NS(=O)(=O)c1cccc(-c2ccc3c(NC(=O)C4CC4)n[nH]c3c2)c1	0
Cc1ccc(C(N)c2ccccn2)cc1	0
O=c1[nH]c2cc3c(cc2cc1CN(Cc1cccnc1)C(=S)NCc1ccco1)OCCO3	0
CCOC(=O)C(=CNc1ccc(NC2=NCC(C)S2)cc1)C(=O)OCC	0
Cc1nnc2c(N3CCN(CCO)CC3)nc3ccccc3n12	0
c1ccc(-c2nc(NCc3ccco3)c3ccccc3n2)nc1	0
C#Cc1cn(C2OC(CO)C(O)C2O)c2ncnc(SC)c12	0
Nc1nc(N)c2c(-c3cc4ccccc4o3)cn(C3OC(CO)C(O)C3O)c2n1	0
COc1cc(C)c(NC(=O)CN(C)C)cc1Nc1nc(Nc2cccc(F)c2C(N)=O)c2cc[nH]c2n1	0
CCOC(=O)NC(=O)C(C#N)=CNc1sccc1C(=O)OC	0
CCS(=O)(=O)c1ccc(OC)c(Nc2ncc(-c3cccc(OC)c3)o2)c1	0
Cc1ccc(C(=O)NC(=S)Nc2ccc(S(=O)(=O)N3CCN(C)CC3)cc2)cc1	0
CCOc1ccc(C(=O)Nc2ccc(N3CCN(C)CC3)cc2)cc1[N+](=O)[O-]	0
CCOC(=O)c1c(-c2ccc(-c3ccccc3)cc2)csc1NC(=O)CNCCN(C)C.Cl	0
Cc1ccccc1NC(=O)NCCN1CC1	0
Cc1cc(NCCO)nc2ccccc12	0
CCOP(=O)(OCC)C(NCCC[N+](C)(C)Cc1ccccc1)c1cc(C(C)(C)C)c(O)c(C(C)(C)C)c1.[Br-]	0
CC(Oc1ccc2c3c(c(=O)oc2c1)CCC3)C(=O)NCc1ccccn1	0
CCOc1ccc(C(=O)Nc2ccc(N3CCN(C)CC3)cc2)cc1Br	0
COC(=O)c1cncc(C=Cc2c(C)cc(O)cc2C)c1	0
COc1cc2oc3cc(=O)cc4oc(-c5ccccc5)cc(c2c2c1CCC(c1ccccc1)O2)c43	0
NS(=O)(=O)c1ccc(N=Nc2c(O)[nH]c3ccc(C(=O)NCCc4cnc[nH]4)cc23)cc1	0
CCCc1cc(=O)oc2cc(C)cc(OCC(=O)Nc3ccc(CN4CCOCC4)cc3)c12	0
CCCCCCCCCC(=O)CC(=O)Nc1ccnc(OC)c1	0
CCOC(=O)NC(=O)C(C=Nc1sccc1C(=O)OC)=C(C)O	0
Cc1ncc([N+](=O)[O-])n1CC(C)O	0
CC(C)OP(=O)(OC(C)C)C(NCC[N+](C)(C)Cc1ccccc1)c1cc(C(C)(C)C)c(O)c(C(C)(C)C)c1.[Br-]	0
O=c1oc2cc(OC3OCC(O)C(O)C3O)ccc2c2ccccc12	0
CCCCN1CC(O)C(O)C(O)C1CO	0
Cc1ccc2cccc(NC3OC(=O)c4ccccc43)c2n1	0
Cl.Fc1ccc(-c2ccc(CNCc3ccccn3)o2)cc1Cl	0
Cc1cccc(C(=O)NC(=S)Nc2ccc(S(=O)(=O)N3CCN(C)CC3)cc2)c1	0
CCOC(=O)c1c(C)n(CCN2CCN(C)CC2)c2ccc(OC)cc12.Cl	0
C=CCn1c(O)c(C=NCCCn2ccnc2)c(=O)[nH]c1=O	0
O=C(Nc1n[nH]c2nc(-c3ccco3)ccc12)C1CC1	0
CN1CCc2cc3c(c4c2C1Cc1ccccc1-4)OCO3	0
Cc1cc(OC(C)C(=O)NCc2ccncc2)c2c3c(c(=O)oc2c1)CCC3	0
CCCN(CCC)CCCNc1ccc2nnc(-c3ccc(F)cc3)n2n1	0
CN1CCN(c2ccc(NC(=O)c3ccc(-c4cccc([N+](=O)[O-])c4)o3)cc2)CC1	0
Cn1nc(-c2ccc(NCCO)c([N+](=O)[O-])c2)c2ccccc2c1=O	0
CCCCCCCCCCCC(=O)Nc1ccncc1C(F)(F)F	0
NS(=O)(=O)c1cccc(-c2cc3ccncc3cc2OCc2ccccc2)c1	0
CC1CN(c2ncnc3c2c(-c2ccccc2)cn3-c2ccc(F)cc2)CC(C)O1	0
CCCCCCCCCCCC(=O)Nc1ccnc(F)c1	0
COc1cc2nc(N3CCN(C(=O)c4ccco4)CC3)nc(N)c2cc1OC.Cl.O	0
CCN1CCN(CCCNC(=O)CCCn2nc(C)c3sc4ccccc4c3c2=O)CC1	0
CN(CCNC(=O)c1cc2c(=O)n(C)c3ccccc3c2n1C)Cc1ccccc1	0
NC(=O)C(c1ccccc1)(c1ccccc1)C1CCCN(CCc2ccc3c(c2)CCO3)C1	0
NC1(N2SC(S)=C3CCCC=C32)CCCCC1	0
Fc1ccc2c(C=Cc3cccnc3)c[nH]c2c1	0
CN1CCN(c2ccccc2NC(=O)c2sc3ccccc3c2Cl)CC1	0
Nc1nc(N)c2c(-c3ccsc3)cn(C3OC(CO)C(O)C3O)c2n1	0
Fc1ccc(-c2cc(C3CNNC3c3ccccn3)ccn2)cc1	0
Cl.Oc1ccc(Nc2nc(N3CCCC3)c3ccccc3n2)cc1	0
CC(=O)CCC(NC(=O)C(CC(N)=O)NC(=O)CS)C(N)=O	0
O=C(Nc1ccc(C2=NCCN2)cc1)c1ccc(Cl)c(C(=O)Nc2ccc(C3=NCCN3)cc2)c1	0
Cc1nc2ccccc2c2oc(C(=O)NCCCN3CCC(C)CC3)cc12	0
CCn1c(-c2nonc2N)nc2ccccc21	0
CN(C)CC(=O)Nc1ccc2[nH]c(=O)c3ccccc3c2c1.Cl	0
Cc1cccc(OCC(O)Cn2ccnc2C)c1	0
Clc1cc(-c2ccc(C=Nn3cnnc3)o2)ccc1Br	0
Cc1cc(C)n2nc(C(=O)NS(=O)(=O)c3c(C)cccc3OC(F)(F)F)nc2n1	0
Cn1cccc1C(C#N)c1cccc(F)c1C#N	0
COC1CC2CCC(C)C(O)(O2)C(=O)C(=O)N2CCCCC2C(=O)OC(C(C)CC2CCC(O)C(OC)C2)CC(=O)C(C)C=C(C)C(O)C(OC)C(=O)C(C)CC(C)C=CC=CC=C1C	0
CN(C)c1[nH]c(=O)ncc1F	0
NS(=O)(=O)c1ccc(N=Nc2c(O)[nH]c3ccc(C(=O)NCc4ccncc4)cc23)cc1	0
c1ccc(Nc2ncc(-c3ccccc3)o2)cc1	0
COc1ccc(CC(C)C(C)Cc2ccc(OC)c(OC)c2)cc1OC	0
Cn1ccc(C(=O)Nc2ccc(Br)cn2)n1	0
Cc1nc(N)c2c(-c3ccco3)cn(C3OC(CO)C(O)C3O)c2n1	0
O=C(CCCCCOc1ccc(Br)cc1)Nc1ccncc1C(F)(F)F	0
Cn1nc(-c2ccc(NCCCO)c([N+](=O)[O-])c2)c2ccccc2c1=O	0
CCC(=NNC(=O)c1cccnc1)c1ccc2c(c1)OCCO2	0
Oc1sc(C=Nc2ccccc2)c2ccccc12	0
Nc1nc2c(c(-c3ccoc3)cn2C2OC(CO)C(O)C2O)c(=O)[nH]1	0
Cc1nc(-c2ccccc2)n2nc(NCCCN3CCOCC3)ncc12	0
NC(=O)c1cc(-c2ccncc2)cc(-c2ccccc2)c1N	0
CNc1ncnc2c1c(-c1cc3ccccc3o1)cn2C1OC(CO)C(O)C1O	0
CCn1c(-c2nonc2N)nc2c(C#CC(C)(C)O)nc(OC(CN)c3ccccc3)cc21.O=C(O)C(F)(F)F	0
O=C(O)c1ccc(S(=O)(=O)Nc2ccc(-c3nc4cc(NS(=O)(=O)c5ccc(C(=O)O)cc5)ccc4o3)cc2)cc1	0
CNC(=O)c1cncc(C=Cc2ccccc2C)c1	0
Cc1onc(-c2c(Cl)cccc2Cl)c1C(=O)NC1C(=O)N2C1SC(C)(C)C2C(=O)[O-].[Na+]	0
OC1(CNCc2ccc(Br)c3cccnc23)CCOC1	0
Cc1cccc(OCCc2noc(C3CNC3)n2)c1	0
O=C(NCc1cccc2ccccc12)c1cccs1	0
c1ccc(Cn2c(-c3ccccn3)nc3ccccc32)cc1	0
Cc1cc(-c2nn3c(-c4ccccc4)nnc3s2)c2ccccc2n1	0
Cc1c(OC(C)C(=O)NCc2ccccn2)ccc2c3c(c(=O)oc12)CCCC3	0
CCOC(=O)c1cnc(-n2nc(C)cc2C)nc1Nc1ccc(N(C)C)cc1	0
COc1ccc(-c2ccc3c(NC(=O)C4CC4)n[nH]c3n2)cc1	0
CCCN1CCN(CCCNC(=O)c2cc3c(=O)n(C)c4ccccc4c3n2C)CC1	0
CC(O)CN1C(=O)C=CC1=O	0
CCn1c(SCC(=O)N2CCN(C)CC2)nc2c1c(=O)n(C)c(=O)n2C	0
Cc1ccc2oc(=O)c3cc(C(=O)NCCCN4C(C)CCCC4C)sc3c2c1	0
O=C(CCCCCCc1cccc(F)c1)Nc1ccnc(C(F)(F)F)c1	0
Cc1c(CCO)c(=O)n2c([nH]c3ccccc32)c1C#N	0
CCc1nc(N)nc(N)c1-c1ccc(Cl)cc1	0
COc1nc(N)nc2c1c(-c1cc3ccccc3o1)cn2C1OC(CO)C(O)C1O	0
C=C1OC(=O)C(CNC(=O)CCCCCCCCCC)=C1c1ccc(F)cc1	0
C=C1OC(=O)C(CNC(=O)CCCCCCCCCCC)=C1c1ccc(F)cc1	0
Cc1ccc(-c2nn3cnnc3c3ccccc23)cc1	0
CCSc1nncn1N=Cc1ccc(OC)c(OC)c1	0
Nc1nc2c(ncn2C=C2CC2(CO)CO)c(=O)[nH]1	0
COc1ccc(COc2cc3oc(=O)c4cc(C(C)O)ccc4c3cc2OC)cc1	0
CC1CCCN(CCCNC(=O)c2cc3c(Cl)nc4ccccc4c3s2)C1	0
CC[N+]1(CC2=CCCCCCC2)CCC(NC(=O)C2c3cc(Cl)ccc3Oc3ccc(Cl)cc32)CC1.[I-]	0
CC(C)(C)c1cc(C(=O)C(C#N)=NNc2cccc(Cl)c2)no1	0
CCCCCCCCCC[N+](C)(C)CCNC(c1cc(C(C)(C)C)c(O)c(C(C)(C)C)c1)P(=O)(OC(C)C)OC(C)C.[Br-]	0
Oc1ccc(Oc2ccc3c(C(F)(F)F)cc(C(F)(F)F)nc3n2)cc1	0
O=c1c2ccccc2[se]n1-c1ccccc1	0
CN1CCN(c2ccc(NC(=O)c3ccc4c(c3)[nH]c(=O)n4Cc3ccc(F)cc3)cc2)CC1	0
CCCc1ccc(OCCNC(=O)c2ccco2)cc1	0
CC(O)CNc1ccc(-c2nn(C)c(=O)c3ccccc23)cc1[N+](=O)[O-]	0
O=C(O)c1cccc(S(=O)(=O)Nc2ccc(-c3nc4cc(NS(=O)(=O)c5cccc(C(=O)O)c5)ccc4o3)cc2)c1	0
Cc1ccnc(NC(c2ccccc2)c2ccc3cccnc3c2O)c1	0
CCN(CC)CCCNC(=O)c1cc2nc3c(c(C(F)(F)F)n2n1)CCc1ccccc1-3	0
NS(=O)(=O)c1ccc(N=Nc2c(O)[nH]c3ccc(Cl)cc23)cc1	0
ClC(Cl)(Cl)c1nc(NN=Cc2ccncc2)c2ccccc2n1	0
Cc1ocnc1C(=O)Nc1ccc2c(c1)NCCC2	0
CCS(=O)(=O)c1ccc(OC)c(Nc2ncc(-c3ccccc3Cl)o2)c1	0
CCCCCCCCCCCC(=O)Nc1cc(C)nc2ccccc12	0
CCOC(=O)NC1CCC2C(C1)CC1C(=O)OC(C)C1C2C=Cc1ccc(-c2cccc(F)c2)cn1	0
CCC1(O)C(=O)OCc2c1cc1n(c2=O)Cc2cc3c(NC(=O)CN)cccc3nc2-1.Cl	0
O=C(O)c1sccc1S(=O)(=O)n1ccc2cc(Br)ccc21	0
NCCNc1ccc2ccccc2n1	0
CCOP(=O)(OCC)C(NCC[N+](C)(C)Cc1ccccc1)c1cc(C(C)(C)C)c(O)c(C(C)(C)C)c1.[Br-]	0
Cc1c(CC(=O)O)c(=O)oc2c(C)c3occ(-c4ccc(F)cc4)c3cc12	0
c1ccc(CNc2nc(-c3ccccn3)nc3ccccc23)cc1	0
C=C(C)CNC(=S)NN=C(C)c1ccc(-n2ccnc2)cc1	0
O=C1NC(=O)C(c2cccc(Cl)c2)=C1Nc1ccc(O)c(Cl)c1	0
Cc1cccn2c(=O)c3cc(C(=O)NCc4ccco4)c(=N)n(C(C)C)c3nc12	0
Cc1ccc(C(=O)N2CCN(c3nccs3)CC2)o1	0
CCCOc1ccc(NS(=O)(=O)N(C)C)cc1Cl	0
CC(Oc1cc2oc(=O)c3c(c2cc1Cl)CCC3)C(=O)NC1CC(C)(C)NC(C)(C)C1	0
COc1cc(N2CCN(C(C)C)CC2)ccc1Nc1nc(Nc2ccc(F)cc2C(=O)NCC(O)CO)c2cc[nH]c2n1	0
CCN(CC)CCC(=O)Nc1cccc2c1C(=O)c1ccccc1C2=O.Cl	0
Fc1ccc(-c2ccc(C=Nn3cnnc3)o2)cc1Cl	0
COc1ccc(N2CCc3c(C)nc4c(OC)cc(OC)cc4c32)cc1	0
CN1c2ccc(Cl)cc2N(c2ccccc2)C(=O)c2cn(Cc3ccc(CN4CCOCC4)cc3)nc21	0
NS(=O)(=O)c1ccc(-c2ccc3c(NC(=O)C4CC4)n[nH]c3c2)cc1	0
O=C(NC(Cc1cccc2ccccc12)C(=O)NCCc1cnc[nH]1)C1Cc2ccccc2C1	0
Cn1c(N)c(C(=O)c2cc(-c3ccccn3)nc3ccccc23)c(=O)[nH]c1=O	0
COc1ncnc2c1c(-c1ccco1)cn2C1OC(CO)C(O)C1O	0
CCCCCCCCCC(=O)CC(=O)Nc1ncccn1	0
CC(C)c1ccc(COc2cccc(-c3cc(S(C)=O)c(C#N)c(=O)[nH]3)c2)cc1	0
O=C1c2ccccc2-c2nc3ccccc3cc21	0
Cn1c(=O)c2c(SCc3cccnc3)nc(C3CC3)nc2n(C)c1=O	0
CC(=O)N1CCN(c2ccc(Oc3ccc(Cl)cc3O)cc2)CC1	0
Cc1c(OC(C)C(=O)NCc2ccccn2)ccc2c3c(c(=O)oc12)CCC3	0
CCOc1ccc2ccccc2c1C(=O)NC1C(=O)N2C1SC(C)(C)C2C(=O)[O-].O.[Na+]	0
O=C1NC(=O)C(c2ccccc2Cl)=C1Nc1cc(Cl)c(O)c(Cl)c1	0
c1ccc2c(N3CCNCC3)cncc2c1	0
Nc1nc(N)c2c(Sc3ccccc3)cccc2n1	0
O=C(CCCCCOc1ccc(Br)cc1)Nc1ccnc(C(F)(F)F)c1	0
COc1cc2c(cc1OC)C(c1ccc(-c3ccccc3Cl)o1)=NCC2	0
CC#CC1(O)CCC2C3CCC4=CC(=O)CCC4=C3C(c3ccc(N(C)C)cc3)CC21C	0
O=CN(c1ccccc1)c1ccc2ccccc2c1	0
Cc1ccc(C)n1CCN1CCN(C(=O)CSc2nc3ccccc3nc2N2CCOCC2)CC1	0
c1ccc(Cn2c3ccccc3c3nnc(SCCN4CCCCC4)nc32)cc1	0
O=C(CNc1ccc2ccccc2c1)NN=Cc1cc2ccccc2nc1Cl	0
Cc1cc(CCOc2c(C)cc(-c3nnn(C)n3)cc2C)on1	0
CCC(NC(=O)C(C)NC)C(=O)N1CC(O)CC1Cc1c(-c2[nH]c3cc(F)ccc3c2CC2CC(O)CN2C(=O)C(CC)NC(=O)C(C)NC)[nH]c2cc(F)ccc12	0
Nc1ccc(S(N)(=O)=O)cc1	0
Cc1ccc2c(c1)c1nnc(SCC(=O)NC3CC3)nc1n2C	0
CC(=O)Nc1ccc(Nc2cc(N(C)C)c3nonc3c2[N+](=O)[O-])cc1	0
COC(=O)c1c(NC(=O)c2cccc(N3C(=O)CCC3=O)c2)sc2c1CCN(C(C)=O)C2	0
COC(=O)c1c(NC(=O)c2ccccc2F)sc(C(=O)N2CCOCC2)c1C	0
O=C(CCCCCNc1cccc(F)c1)Nc1ccnc(C(F)(F)F)c1	0
CCCCCCCCCCCC[N+](C)(C)CCCNC(c1cc(C(C)(C)C)c(O)c(C(C)(C)C)c1)P(=O)(OCC)OCC.[Br-]	0
O=C(Nc1n[nH]c2cc(-c3cc(F)ccc3F)ccc12)C1CC1	0
CCN1CCCC(Sc2nc3c([nH]2)c(=S)n(C)c(=O)n3C)C1	0
O=C(Nc1ccc(Cl)c(Cl)c1)Nc1ccc([N+](=O)[O-])cn1	0
Cc1ccc2c(c1)c(N=NC(N)=O)c(O)n2C	0
Cc1cc(OCC(=O)NCCN2CCOCC2)c2c(C)c(C)c(=O)oc2c1	0
C=CC[n+]1ccn(-c2nc3ccccc3nc2N=S(=O)([O-])c2cccs2)c1	0
Cc1ccc2nc(Cl)c3cc(C(=O)NCCCN4CCCC4)sc3c2c1	0
CN(C)c1ncnc2c1c(-c1cc3ccccc3o1)cn2C1OC(CO)C(O)C1O	0
CCn1c(-c2nonc2N)nc2cncc(C(=O)N3CCC(N)C3)c21.[Cl-]	0
Cc1cccc(C(=O)Nc2ncc(C)s2)n1	0
COc1cc(N2CCN(C(C)C)CC2)ccc1Nc1nc(Nc2ccc(F)cc2C(N)=O)c2cc[nH]c2n1	0
COc1ccc(CCn2c(=N)c(C(=O)NCC3CCCO3)cc3c(=O)n4ccccc4nc32)cc1OC	0
O=C1N=c2ccc(N=Cc3c(O)[nH]c4ccccc34)cc2=N1	0
CCCCCCCCCC(=O)CC(=O)Nc1ccnc(F)c1	0
COc1cc(NC(=O)CCCCCCOc2cccc(Br)c2)ccn1	0
COc1cc(NC(=O)CCCCCOc2cccc(Br)c2)ccn1	0
COc1cc(NC(=O)CCCCCCCOc2cccc(Br)c2)ccn1	0
Cc1nc(N2CCCC2)c2ccsc2n1	0
Nc1ccc(-c2nc3cc(C(F)(F)F)ccc3n2C23CC4CC(CC(C4)C2)C3)cc1	0
COc1cc2nc(NCCCN3CCN(C)CC3)n3nc(-c4ccccc4)nc3c2cc1OC	0
Cc1cc(OCC(=O)Nc2ccc(CN3CCOCC3)cc2)c2c(C)c(C)c(=O)oc2c1	0
NC(=O)C1CCC2CN1C(=O)N2OS(=O)(=O)O.[Na+]	0
O=C(COc1cc2oc(=O)c3c(c2cc1Cl)CCC3)NCCN1CCOCC1	0
CCN(CC)CCNC(=O)c1ccc2c(c1NCCO)C(=O)c1ccccc1C2=O	0
CC(C)c1ccc(-c2cc(C3CNNC3c3ccccn3)ccn2)cc1	0
CC(C)(C)c1ccc(C(Cn2cccc(C(F)(F)F)c2=O)NC2Cc3ccccc3C2)cc1	0
Cc1c(OC(C)C(=O)NCc2cccnc2)ccc2c3c(c(=O)oc12)CCCC3	0
COc1ccc2ccccc2c1C(O)c1nccn1C	0
Cc1cccc(Nc2ncc(-c3ccccc3)o2)c1	0
CCCCc1ccc(-c2nc(C)c(C(=O)OC)s2)cc1	0
CN1CCN(c2ccc(NC(=S)NC(=O)c3cccc4ccccc34)cc2)CC1	0
CN1CCC(C(=O)Nc2n[nH]c3nc(-c4ccc(O)cc4)c(Br)cc23)CC1	0
Nc1nc(N)c2c(ccc3nccc32)[nH]1	0
CCC1(O)C(=O)OCc2c1cc1n(c2=O)Cc2cc3c(CN(C)C)c(O)ccc3nc2-1.Cl	0
CCCCCCCCCCCC[N+](C)(C)CCNC(c1cc(C(C)(C)C)c(O)c(C(C)(C)C)c1)P(=O)(OCC)OCC.[Br-]	0
COc1cc(OC)c2c(=O)c(OC)c(-c3ccc(OC)c(OC)c3)oc2c1	0
CN1CCCN(c2nc3ccccc3cc2CO)CC1	0
CCn1cc(-c2ccnc3[nH]ccc23)c(-c2cccc(NC(=O)Nc3ccc(OCc4ccccc4)cc3)c2)n1	0
CN(CCOc1ccc(Cl)cc1)C(=O)C(C)(C)CN	0
COc1cc(Nc2ncc(-c3ccccc3)o2)cc(OC)c1	0
O=C(NCCCN1CCCC1)c1cc2c(Cl)nc3ccccc3c2s1	0
Cc1cc(CCCOc2c(C)cc(-c3noc(C(F)(F)F)n3)cc2C)on1	0
CCCCCCCCCCCC(=O)Nc1ccnc(C(F)(F)F)c1	0
CCn1cc(C(=O)Nc2ccc(Br)cn2)cn1	0
Cc1ncnc2c1c(-c1ccco1)cn2C1OC(CO)C(O)C1O	0
COc1ccc(C(=O)CSc2nc(-c3ccccn3)nc(C)c2Cl)cc1	0
Cc1nnc2c3ccccc3c(-c3ccccc3)nn12	0
Cc1ccc2nc(C)c3c(c2c1)N(c1ccccc1)CC3	0
COc1ccc(C2NC(=O)c3cccnc3N2)cc1F	0
Cl.NC(N)=NCCCS(=O)(=O)Nc1ccc(Nc2c3ccccc3nc3cc([N+](=O)[O-])ccc23)cc1	0
CN1CCN(c2ccc(NC(=O)c3cccc(OCc4ccccc4)c3)cc2)CC1	0
COC1CC2CCC(C)C(O)(O2)C(=O)C(=O)N2CCCCC2C(=O)OC(C(C)CC2CCC(OCCO)C(OC)C2)CC(=O)C(C)C=C(C)C(O)C(OC)C(=O)C(C)CC(C)C=CC=CC=C1C	0
NC(=O)C1CCN(c2ccnc3cc(Br)ccc23)C1	0
COc1cc(NC(=O)CCCOc2cccc(Br)c2)ccn1	0
NS(=O)(=O)c1ccc(NC(=O)COC(=O)c2c3c(nc4ccccc24)C(=Cc2ccc4c(c2)OCO4)CCC3)cc1	0
CCOC(=O)c1ccc(Nc2sc(C(=O)c3cccc([N+](=O)[O-])c3)c(N)c2C#N)cc1	0
CCS(=O)(=O)c1ccc(OC)c(Nc2ncc(-c3cccc(F)c3)o2)c1	0
CCC1C(=O)OCC1Cc1cncn1C.Cl	0
Cn1c2ccccc2c2cc(C(=O)NNS(=O)(=O)c3ccc(F)cc3)sc21	0
CCn1c(-c2nonc2N)nc2c(N3CCCC3)nccc21	0
Cn1c(=O)n(C)c2cc(C=Nn3cnnc3)ccc21	0
Cc1c(OCC(=O)NCCN2CCOCC2)ccc2c3c(c(=O)oc12)CCC3	0
C=Cc1cc(OC)c2c(c1)c(=O)oc1c2cc(OC)c2c(O)ccc(C3OC(C)C(O)C(C)(O)C3O)c21	0
N#Cc1c(NC(=O)c2cccc3ccccc23)sc2c1CCCN2C(=O)C1CC1	0
O=[N+]([O-])c1cc(CN2CCN(c3cccc(C(F)(F)F)c3)CC2)c2cccnc2c1O	0
NCC(=O)N(Cc1cccs1)Cc1cccs1	0
CCSc1ccc2nnc(-c3ccc(F)cc3)n2n1	0
CC(=NNC(=S)NC(C)C)c1ccc(-n2ccnc2)cc1	0
Cc1ccc(NC(=O)C(C)S)cc1	0
CCc1nc2ccc(Cl)cn2c1C(=O)NCc1ccc(N2CCC(c3ccc(OC(F)(F)F)cc3)CC2)cc1	0
COc1ccc2cc(-c3c(-c4ccncc4)nc(-c4ccc(S(C)=O)cc4)n3C)ccc2c1	0
O=C1C(CCC(O)c2ccc(F)cc2)C(c2ccc(O)cc2)N1c1ccc(F)cc1	0
COc1ccc2cc3[n+](cc2c1OCCN(CCn1cncn1)Cc1ccc(F)cc1F)CCc1cc2c(cc1-3)OCO2.[Cl-]	0
C=CCn1c(=N)c(C(=O)OCC)cc2c(=O)n3cccc(C)c3nc21	0
Cc1nc(N)c2c(I)cn(C3OC(CO)C(O)C3O)c2n1	0
CCCCOc1ccc(N=Nc2ccc(N)nc2N)cn1	0
Cc1nc(-c2ccccn2)nc(SCC(=O)c2ccccc2)c1Cl	0
COC(=O)c1ccc(CSc2ccc3nnc(-c4ccccn4)n3n2)o1	0
O=C(CC1Sc2ncnn2C1=O)Nc1ccc(Br)cc1	0
CN1CCC(C(=O)Nc2n[nH]c3nc(-c4ccc(O)cc4)c(Br)cc23)CC1.O=C(O)C=CC(=O)O	0
COc1ccc(NC(=O)COc2cccc3c2CCN(Cc2cccnc2)C3=O)c(OC)c1	0
NCc1cnn(-c2ccc(Br)cc2)c1	0
CCOCc1nc2c(N)nc3ccccc3c2n1CC(C)(C)O	0
COc1ccc(Nc2nc(N3CCCC3)c3ccccc3n2)cc1.Cl	0
Cc1cc(O)c2c(c1)C(=O)c1c(I)c(O)c(I)c(O)c1C2=O	0
O=C(Cn1cnc2ccccc2c1=O)Nc1ccccc1	0
NC(=O)Cc1ccccc1Oc1nccc(-c2c(-c3ccc(F)cc3)ncn2C2CCNCC2)n1	0
CCN1CCCC1CNC(=O)c1cc2c(=O)n(C)c3ccccc3c2n1C	0
COc1ccc(-c2cc3c(=O)n(CC(=O)NCCCN4CCC(N5CCCCC5)CC4)nc(C)n3n2)cc1	0
NS(=O)(=O)c1ccc(NC2CC(c3ccc(O)c(F)c3)NN2)cc1	0
Cc1c(C)c2ccc(OCC(=O)Nc3cccnc3)c(C)c2oc1=O	0
CCCCCCCCCCCC(=O)Nc1ccc2oc3c(c2c1)CCCC3	0
COc1ccc(-c2cc3c(N)ncnc3o2)cc1	0
C=CCN(CC=C)Cc1c(O)ccc2c1oc(=O)c1ccccc12	0
Cc1ccc(Cl)cc1-c1ccc(C=Nn2cnnc2)o1	0
Cc1c(OC(C)C(=O)NCc2ccncc2)ccc2c3c(c(=O)oc12)CCCC3	0
CN(C)CCNC(=O)c1cccc2cccnc12	0
CN1CCc2c(sc(NC(=O)c3cc(Cl)sc3Cl)c2C(N)=O)C1.Cl	0
CC1(C)Cc2c(C#N)c(SCCc3ccccc3)nc(N3CCOCC3)c2CO1	0
O=[N+]([O-])c1ccccc1Nc1nc(-c2cccnc2)cs1	0
CCCCCCCCCCCC(=O)Nc1ccnc(Br)c1	0
CNC(=O)CCCNC(=O)Nc1nc2ccccc2s1	0
CCOC(=O)c1cnc2ccc(C(=O)OC)cc2c1NCCCN1CCOCC1	0
CCOc1ccc(CNC(=O)C2Cc3cc(S(=O)(=O)N4CCCC4)ccc3N2C(C)=O)cc1	0
O=c1c2ccccc2oc2cc(NCCCN3CCOCC3)ccc12	0
COc1ccc(CCn2c(SCCN3CCCCC3)nc3ccccc3c2=O)cc1OC	0
COC(=O)c1c(NC(=O)C(=O)NCCCN2CCOCC2)sc2c1CCCC2	0
Cc1ccc(O)cc1Nc1ccnc2ccc(S(C)(=O)=O)cc12	0
COC(=O)Nc1nc2c(C)cccc2[nH]1	0
CCCCn1c2ccc(C)cc2c2nnc(SCCN3CCCCC3)nc21	0
CCCOc1ccc(CN)cc1	0
CN(C)c1ncnc2c1c(-c1cccs1)cn2C1OC(CO)C(O)C1O	0
CCn1c(SCC(N)=O)nnc1-c1cc2c(C)nn(-c3ccccc3)c2s1	0
O=C(C(=Cc1ccc(Cl)cc1Cl)n1ccnc1)c1ccc(Cl)cc1	0
C=CCn1c(=O)n2ncnc2c2c3c(sc21)CCCC3	0
CCCN1CCN(CCCNC(=O)Cn2nc(CC)n3c(cc4c(OC)cccc43)c2=O)CC1	0
Cc1ncc(C)c(N)n1	0
CCOP(=O)(OCC)C(NCCC[N+](C)(C)CC)c1cc(C(C)(C)C)c(O)c(C(C)(C)C)c1.[Br-]	0
CCN1CCN(c2ccc(NC(=O)c3ccc(Cl)c(N4CCCC4=O)c3)cc2)CC1	0
CC(C)c1nnc(N2C(=O)C(O)=C(C(=O)c3cccs3)C2c2ccccc2)s1	0
Cc1ccc2nc(C)c(C)nc2c1N	0
CN1CCN(c2ccc(NC(=O)Oc3ccccc3)cc2)CC1	0
Cc1cccc(NC(=O)COc2ccc(-c3nn(C)c(=O)c4ccccc34)cc2)c1	0
CCC(CO)Nc1ccc(-c2nn(C)c(=O)c3ccccc23)cc1[N+](=O)[O-]	0
CCOC(=O)c1c(C)n(C)c2ccc(OCC(O)CN3CCN(C)CC3)cc12.Cl	0
COc1cnc(-c2ccccn2)nc1Oc1ccc(F)cc1F	0
CCSc1ccc2nnc(-c3cccs3)n2n1	0
FC(F)Oc1cccc(N2CCNCC2)c1	0
Cc1cc2cc3c(=O)[nH]c(=O)[nH]c3nc2cc1C	0
CN1CCN(S(=O)(=O)c2ccc(-c3ccc(Cl)cc3)cc2)CC1	0
N#Cc1ncn(CC(=O)c2ccc3c(c2)CCO3)n1	0
O=C(c1c(O)cccc1F)N1CCc2cnccc21	0
OCCCNc1ccnc2ccc(Cl)cc12	0
NCC(=O)Nc1ccc(-n2nc(C(F)(F)F)cc2-c2ccc3c(ccc4ccccc43)c2)cc1	0
Cn1c(C(=O)NCCCN2CCN(c3ccccc3F)CC2)cc2c(=O)n(C)c3ccccc3c21	0
CC1=C(C(=O)Nc2cc(Cl)c3[nH]ncc3c2)C(c2ccc(C(F)(F)F)cc2)CC(=O)N1	0
NC(=S)NN=Cc1ncccc1N	0
Oc1c(C(Nc2ccccn2)c2ccccc2)ccc2cccnc12	0
CCCN1CCN(C(=O)Cn2nc(C)n3c(cc4sccc43)c2=O)CC1	0
Cc1nc(N)c2c(-c3cc4ccccc4o3)cn(C3OC(CO)C(O)C3O)c2n1	0
CN1CCN(C(=O)CSc2nc3c(c(=O)n(C)c(=O)n3C)n2C)CC1	0
CC(C)c1ccoc1C(=O)N(C)c1cc(C#N)ccn1	0
Cc1ncnc2c1c(Br)cn2C1OC(CO)C(O)C1O	0
Cc1nn2c(N3CCN(C)CC3)c3c(nc2c1-c1ccccc1)CCCC3	0
Cc1c(OCC(=O)N2CCC(C(N)=O)CC2)ccc2c1oc(=O)c1ccccc12	0
COC(=O)c1c(NC(=O)C(=O)NCCCN2CCOCC2)sc2c1CCC2	0
CC1=C(C(=O)Nc2ccc3n[nH]c(C)c3c2)C(c2ccc(C(F)(F)F)cc2)CC(=O)N1	0
COC(=O)c1c(NC(=O)c2ccco2)sc2c1CCN(C(C)=O)C2	0
Cc1ccc2[nH]c(O)c(N=Nc3ccc(S(N)(=O)=O)cc3)c2c1	0
OCCC#Cc1nc(-c2ccc(F)cc2)c(-c2ccncc2)n1CCCc1ccccc1	0
COc1ccc(C=NN(C)C2=NS(=O)(=O)c3ccccc32)cc1OC	0
O=C(COc1ccc2c(c1)oc(=O)c1ccccc12)NCCCN1CCOCC1	0
NCC(O)c1ccc(Cl)c(Cl)c1	0
COc1cc(NC(C)CCCN)c2ncccc2c1.O=P(O)(O)O.O=P(O)(O)O	0
C=CCn1c2ccccc2c2nnc(SCCN3CCCCC3)nc21	0
NCC1CCN(Cc2cccc(F)c2)CC1	0
CCN1CCN(c2ccc(NC(=O)COc3ccccc3Cl)cc2)CC1	0
O=C(NC12CC3CC(CC(C3)C1)C2)c1cc2ccccc2[nH]1	0
CCOC(=O)C=CC(CC1CCNC1=O)NC(=O)C(CC)n1cccc(NC(=O)c2cc(C)on2)c1=O	0
COc1cc2c(cc1Nc1nc(N3CCc4ccccc43)c3cc[nH]c3n1)N(C(=O)CN(C)C)CC2	0
CCCCc1oc2ccccc2c1C(=O)c1cc(I)c(OCCN(CC)CC)c(I)c1.Cl	0
Cc1cc(N)c2cc(NC(=O)C=Cc3ccccc3Cl)ccc2n1	0
Cc1[nH]c(N=Nc2ccccc2)nc1N=Nc1ccccc1	0
O=C(CCCCCOc1c(F)cccc1F)Nc1ccnc(C(F)(F)F)c1	0
NC(=S)NNc1cccc2cccnc12	0
N#Cc1c(NC(=O)c2ccc(F)cc2)sc2c1CCCC2	0
COc1cnc(-c2ccccn2)nc1N(C)c1ccccc1	0
c1cc2c(cc1C1=NNC(=NC3CC3)SC1)OCCO2	0
CN(C)CCN1CCc2ccccc21	0
O=C(NCc1ncc(C(F)(F)F)cc1Cl)c1c(Cl)cccc1Cl	0
CS(=O)(=O)Nc1ccc(-c2cc(-c3ccccc3)cc(C(N)=O)c2N)cc1	0
O=[N+]([O-])c1ccccc1S(=O)(=O)Nc1ccc(-c2nc3cc(NS(=O)(=O)c4ccccc4[N+](=O)[O-])ccc3o2)cc1	0
CN1CCN(c2ccc(NC(=O)COc3ccccc3Cl)cc2)CC1	0
COP(=O)(CN(Cc1ccccc1Cl)C(=S)Nc1ccccc1Cl)OC	0
O=C(NCCCN1CCOCC1)c1nn2c(C(F)(F)F)cc(-c3ccco3)nc2c1Cl	0
N#CC(=C(O)CCl)c1nc2ccccc2[nH]1	0
NCc1cnn(-c2cccc(Cl)c2)c1	0
COc1ccc(Nc2cc(C)nc3nc(C)nn23)cc1Cl	0
CC1CCN(CCCNC(=O)c2cc3c(Cl)nc4ccccc4c3s2)CC1	0
O=Cc1ccc2ccc3cccnc3c2n1	0
COC(=O)c1cccc(S(=O)(=O)Nc2ccc(-c3nc4cc(NS(=O)(=O)c5cccc(C(=O)OC)c5)ccc4o3)cc2)c1	0
Cc1c(Br)cc(C(=O)OC2CCN(C)CC2)c(C)c1C	0
CN1CCN(c2ccc(NC(=O)c3ccc4c(c3)OCO4)cc2)CC1	0
Nc1nc2ccc(-c3cncc(Oc4ccc(F)cc4)c3)cc2[nH]1	0
COC(=O)Nc1nc2ccc(C(=O)c3ccc(F)cc3)cc2[nH]1	0
COc1cnc(-c2ccccn2)nc1Oc1ccc(Cl)c2ccccc12	0
Nc1nc(NCCCN2CCOCC2)nc(Nc2cccc(Cl)c2)c1[N+](=O)[O-]	0
Cc1cccc2c(N=Nc3ccc(S(N)(=O)=O)cc3)c(O)[nH]c12	0
CC(C)(C)NC(=O)C1CN(Cc2cnc3occc3c2)CCN1CC(O)CC(Cc1ccccc1)C(=O)NC1c2ccccc2CC1O	0
CCOC(=O)c1sc2nc(C)nc(NC3CCC(O)CC3)c2c1C	0
NC(=O)c1cnccn1	0
NCc1cnn(-c2ccc(Cl)cc2)c1	0
Nc1nonc1-c1nc2cnccc2n1C1CCCCC1	0
Br.Cn1nc(-c2ccc(OCC(=O)N3CCN(Cc4ccccc4)CC3)cc2)c2ccccc2c1=O	0
Clc1cc(Cl)c2c(c1)CCc1ccccc1C2n1ccnc1.O=[N+]([O-])O	0
c1ccc(Nc2nccs2)nc1	0
CCOC(=O)N1CCN(S(=O)(=O)c2ccc(C(=O)Nc3sc4c(c3C(=O)OC)CCN(C)C4)cc2)CC1.Cl	0
O=C(NCC1CCCN1)c1ccc2cccc(Cl)c2n1	0
CC(=O)Nc1cc(NS(=O)(=O)c2ccc(Cl)cc2)cc2c(Cl)[nH]nc12	0
CCCN(CCC)CCCNC(=O)c1cc2c(=O)n(C)c3ccccc3c2n1C	0
CCCN1CCN(C(=O)C(C)n2nc(C)c3sc4ccccc4c3c2=O)CC1	0
C=CCn1c(=N)c(C(=O)NCCCOC)cc2c(=O)n3cccc(C)c3nc21	0
CSc1sc(C(=O)NC(=O)NCc2ccncc2)c(C)c1-c1ccon1	0
Cc1ccc(N2CCC(CCOc3ccc(S(C)(=O)=O)cc3)CC2)nn1	0
CC[N+](C)(C)CCNC(c1cc(C(C)(C)C)c(O)c(C(C)(C)C)c1)P(=O)(OC(C)C)OC(C)C.[Br-]	0
CN(CCCNC(=O)c1cc2c(Cl)nc3ccccc3c2s1)Cc1ccccc1	0
N#Cc1c(NC(=O)c2ccc(F)c3ccccc23)sc2c1CCCC2	0
CC(C)c1cc(N2CCN(C(=O)c3ccco3)CC2)n2c(nc3ccccc32)c1C#N	0
COc1ccc(C)cc1Nc1cc(C)nc2nc(C)nn12	0
CNC(=O)Oc1cc(C)c(C=Cc2cncc(C(=O)NC)c2)c(C)c1	0
CCO.Nc1nc(N)c2cc(Sc3ccc4ccccc4c3)ccc2n1	0
CCN1CCC(CC(=O)NC2NNC3NNC(c4cccc(F)c4F)CC32)CC1.O=C(O)C(O)C(O)C(=O)O	0
COc1cc(C2=NCCN2)cc2cc(-c3ccc(C4=NCCN4)cc3)oc12	0
NC(=O)c1ccc(Oc2nccc(-c3c(-c4ccc(F)cc4)ncn3C3CCNCC3)n2)cc1	0
CN1CCN(c2ccc(NC(=O)N3CCc4ccccc43)cc2)CC1	0
CCCCN(CC)CCCNC(=O)c1cc2c(=O)n(CC)c3ccccc3c2s1	0
Nc1nc(-c2ccccc2)nc2n[nH]c(Nc3ccc(C(F)(F)F)cc3)c12	0
Cc1nc2ccccc2c2oc(C(=O)NCCN3CCN(C)CC3)cc12	0
Brc1ccc(CSc2ccc3nnc(-c4ccccn4)n3n2)cc1	0
Oc1c(CN2CCN(c3ccccc3)CC2)cc(Br)c2cccnc12	0
O=C(Nc1ccc(C2=NCCN2)cc1)c1ccc(C(=O)Nc2ccc(C3=NCCN3)cc2)c(Cl)c1	0
NS(=O)(=O)NCC1CCN(c2cccc(Br)c2)C1	0
NC(=O)c1cccc(Nc2nccc(Nc3cccc(F)c3)n2)c1.[Cl-]	0
CCC(C#N)NC(=O)c1cnc(OC(C)C)c(Cl)c1	0
Clc1cc2nc(C3CCNCC3)n(Cc3ccc(CNCCc4cnc[nH]4)cc3)c2cc1Cl	0
CCCc1cc(N2CCN(C(=O)c3ccco3)CC2)n2c(nc3ccccc32)c1C#N	0
CCOP(=O)(OCC)C(NCC[N+](C)(C)CC)c1cc(C(C)(C)C)c(O)c(C(C)(C)C)c1.[Br-]	0
C[N+]1(CC(=O)NNc2c3ccccc3nc3ccccc23)CCOCC1.[Br-]	0
COC(=O)c1c(-c2ccncc2)csc1NC(=O)c1ccoc1C	0
COc1ccc(C2C(C(=O)c3cccs3)=C(O)C(=O)N2c2nnc(C)s2)cc1OC	0
Cc1nc(N(C)C(=O)Cc2ccc(-c3ccccn3)cc2)sc1S(N)(=O)=O	0
COc1ccc(NC(=O)NS(=O)(=O)c2ccc(C)cc2)cn1	0
CN(C)CCNC(=O)c1ccc(-c2nn(C)c(=O)c3ccccc23)cc1	0
CC1CC(C)CN(CCCNC(=O)C2CCN(c3ncnc4c3sc3cccc(F)c34)CC2)C1	0
Cc1ccc(NCCN(C)C)c2c(=O)c3cc(O)ccc3sc12.I	0
CCCC[n+]1ccn(-c2nc3ccccc3nc2N=S(=O)([O-])c2cccs2)c1	0
Nc1ncnc2c1c(-c1cccs1)cn2C1OC(CO)C(O)C1O	0
CC(Oc1cc2oc(=O)c3c(c2cc1Cl)CCC3)C(=O)NCc1ccncc1	0
COc1cc(C=Cc2nn(-c3ccccc3)c(C=Cc3ccc(O)c(OC)c3)c2N=Nc2ccc(S(N)(=O)=O)cc2)ccc1O	0
Cc1ccncc1NC1CS(=O)(=O)c2ccccc21	0
COC1CC(CC2CCC(C)C(C(C)C(=O)O)O2)OC2(OC(C)(C3CCC(C)(C4OC(C5OC(O)(CO)C(C)CC5C)CC4C)O3)CC2C)C1C	0
O=C(Nc1ccc(F)cc1)c1nn(-c2ccccc2)c(=O)cc1Cl	0
Cc1cccn2c(=O)c3cc(C(=O)NC4CCCC4)n(C)c3nc12	0
CSc1ncnc2c1c(-c1ccco1)cn2C1OC(CO)C(O)C1O	0
COc1ncnc2c1c(-c1ccsc1)cn2C1OC(CO)C(O)C1O	0
Cc1nc2ccc(NC(=O)N3CCSCC3)cc2nc1C	0
COc1ccc(OC)c(Nc2cc(C)nc3nc(C)nn23)c1	0
CN(C)CCCNc1ccc(-c2nn(C)c(=O)c3ccccc23)cc1[N+](=O)[O-]	0
COc1cc(NC(=O)C2=C(C)OCCS2)c(Cl)cc1C(=O)NCCN(C)C	0
Cc1nc(NCCc2cnc[nH]2)c2oc3ccccc3c2n1.Cl	0
COP(=O)(CN(Cc1c(F)cc(F)cc1F)C(=S)Nc1ccccc1Cl)OC	0
CCCCN(CC)CCNC(=O)c1cc2c(C)nc3ccccc3c2o1	0
CCN(CC)CCSc1nnc2c3ccccc3n(Cc3ccccc3)c2n1	0
Cc1cccn2c(=O)c3cc(C(=O)NC4CCCC4)sc3nc12	0
CCCN(CCC)CCCNC(=O)c1cc2c(-c3ccc(OC)c(OC)c3)nn(C)c2s1	0
CCN1CCC(CC(=O)Nc2n[nH]c3nc(-c4cccs4)c(Br)cc23)CC1.O=C(O)C(O)C(O)C(=O)O	0
CC1=C(C(=O)Nc2ccc3[nH]ncc3c2)C(c2ccc(Cl)c(Cl)c2)CC(=O)N1	0
COc1cc(OC)c(Nc2cc(C)nc3nc(C)nn23)cc1Cl	0
CCCCCCCCCCCC(=O)Nc1cccnc1	0
Cc1nc(-c2ccccn2)nc(N2CCC(Cc3ccccc3)C2)c1Cl	0
CN1CCN(CCCNC(=O)c2cc3c(=O)n(C)c4ccccc4c3s2)CC1	0
CCCCN(CC)CCCNC(=O)c1cc2c(=O)n(C)c3ccccc3c2n1C	0
Nc1nccc(-c2c(-c3ccc(F)cc3)ncn2C2CCNCC2)n1.[Cl-]	0
c1ccc2nc(OCCN3CC3)ccc2c1	0
CC1=C(C(=O)Nc2ccc3[nH]ncc3c2)C(c2ccc3ccccc3c2)CC(=O)N1	0
COc1cc(CNCCNCC(C)O)ccc1OCc1ccc(Cl)nc1	0
CN1CCN(c2ccc(NC(=O)c3ccc4ccccc4c3)cc2)CC1	0
Fc1ccc(-c2nc(-c3c[nH]c4ccc(Br)cc34)[nH]c2-c2ccc(F)cc2)cc1	0
CCC1CCCCN1CCCNC(=O)c1cc2c(Cl)nc3ccccc3c2s1	0
c1ccc2[nH]c(CN3CCN(c4ncnc5c4oc4ccccc45)CC3)nc2c1	0
COc1ccc(-c2coc3ncnc(N)c23)cc1	0
Cc1cc(C(=O)NC2CCC(=O)NC2)cc(Cl)c1Br	0
Cc1cccc(S(=O)(=O)NC2CCNC2)c1Cl	0
Nc1nc(C=Cc2cccnc2)nc(-c2ccccc2O)n1	0
COc1ccc(-n2cnc3cc(NCc4ccco4)ccc32)cc1	0
COc1ccc(C(C)(C)C)cc1NC(=O)C(=O)c1ccc(OCCN2CCOCC2)c2ccccc12	0
c1cc(CNc2ncnc3[nH]ncc23)c2c(c1)OCO2	0
COc1ncnc2c1c(-c1cc3ccccc3o1)cn2C1OC(CO)C(O)C1O	0
CC(c1nc(-c2ccc(C#N)cc2)cs1)C(O)(Cn1cncn1)c1ccc(F)cc1F	0
CC(CSc1n[nH]c(-c2ccccn2)n1)CS(C)(=O)=O	0
CCn1c2ccccc2c2nnc(SCCN3CCCCC3)nc21	0
CC(C=CC1=C(C)CCCC1(C)C)=CC=CC(C)=CC(=O)Nc1ccc(O)cc1	0
O=C(NCc1ccccc1Cl)c1cnc2ccccc2n1	0
O=C(Nc1ncc(Cc2cccc3ccccc23)s1)C1CCCCC1	0
CCS(=O)(=O)c1ccc(OC)c(Nc2nccc(N(C)c3ccc4c(C)[nH]nc4c3)n2)c1.[Cl-]	0
CN(Cc1ccc(C(C)(C)C)cc1)Cc1cccc2ccccc12.Cl	0
c1ccc2nc3c(nc2c1)c1ccccc1n3CCN1CCOCC1	0
Cc1nc(-c2ccccn2)nc(SCC(=O)c2ccc(F)cc2)c1Cl	0
CC(=NCCCn1ccnc1)c1c(C)[nH]n(-c2ccc([N+](=O)[O-])cc2)c1=O	0
O=C(Nc1nnc(-c2ccc(Cl)s2)o1)c1ccc(Cl)s1	0
O=C(NNC(=S)Nc1ccc(Cl)cc1)c1ccncc1	0
Nc1nc(N)c2c(-c3ccoc3)cn(C3OC(CO)C(O)C3O)c2n1	0
CNC(=O)c1ncccc1Nc1nc(Nc2cc3c(cc2OC)CCCN3C(=O)CN(C)C)nc2[nH]ccc12	0
C=C(C)Cc1c(C)c(C#N)c2nc3ccccc3n2c1NCCCN(C)C	0
CC(C)c1ccc2c(N=Nc3ccc(S(N)(=O)=O)cc3)c(O)[nH]c2c1	0
O=C(Nc1ccncc1)c1coc(Br)c1	0
CCCCCCCCCC(=O)CC(=O)Nc1cccnc1	0
CCN(CC)C(=O)CSc1nnc2c3ccccc3n(C)c2n1	0
Cn1c(C(=O)NCCN2CCCCCC2)cc2c(=O)n(C)c3ccccc3c21	0
Clc1ccccc1-c1nn2c(-c3ccncc3)nnc2s1	0
CCOc1nnc(CN2CCC(C(N)=O)CC2)s1	0
Cc1ccc(C(=O)Nc2ccc(N3CCN(C)CC3)cc2)cc1C.Cl	0
Cc1nn2c(NCCCN(C)C)c3c(nc2c1-c1ccccc1)CCCC3	0
Cc1ccc(-c2ccc(C=Nn3cnnc3)o2)cc1Cl	0
CN(C)C(=O)Nc1cc(F)cc(F)c1	0
Cc1ccc2oc(=O)c3cc(C(=O)N4CCN(C)CC4)sc3c2c1	0
Cc1ccc(NC(=O)c2ccnc(N3CCCC3)c2)cc1-c1ccc(C(=O)NCC2CC2)cc1	0
COc1ccc(CCn2c(=N)c(C(=O)NCC3CCCO3)cc3c(=O)n4cccc(C)c4nc32)cc1OC	0
Clc1ccc2nc(N=CC=Cc3ccc4c(c3)OCO4)sc2c1	0
C=CCSc1nnc2nc3c(nn12)c1cc(C)ccc1n3CC=C	0
CCc1cc(=O)oc2cc(C)cc(OCC(=O)NCCCn3ccnc3)c12	0
CC(C)CCn1c(=O)c2sccc2n2c(CCCC(=O)N3CCC(N4CCCCC4)CC3)nnc12	0
COc1ccc(C2=CC(c3c(F)cccc3Cl)n3ncnc3N2)cc1	0
COc1ccc(C=Cc2ccc(C(=O)Nc3cc(C(=O)Nc4nc(C(=O)NCCN5CCOCC5)c(C5CCCCC5)s4)n(C)c3)cn2)cc1.O=C(O)C(F)(F)F.O=C(O)C(F)(F)F	0
O=Nc1c2nc3ccccc3n(O)c-2c2ccccc12	0
Oc1ccc(-c2nccc(-c3ccc(F)cc3)n2)cc1	0
CCN1CCN(CCNC(=O)c2cc(Cl)c(NC(=O)C3=C(C)OCCS3)cc2OC)CC1	0
Cc1ncnc2c1c(-c1cc3ccccc3o1)cn2C1OC(CO)C(O)C1O	0
NS(=O)(=O)c1cccc(NC2CC(c3ccc(F)cc3)NN2)c1.[Cl-]	0
Cc1nc(N)c2c(-c3ccsc3)cn(C3OC(CO)C(O)C3O)c2n1	0
COc1ccc(Nc2ncc(-c3ccccc3)o2)cc1OC.[Cl-]	0
CCN(CC)CCCNC(=O)c1cc2c(=O)n(CC)c3ccccc3c2s1	0
O=C(CNCc1ccccn1)N1CCc2ccccc2C1.O=C(O)C(=O)O	0
COC(=O)c1ccccc1S(=O)(=O)Nc1ccc(-c2nc3cc(NS(=O)(=O)c4ccccc4C(=O)OC)ccc3o2)cc1	0
CN(CC=CC#CC(C)(C)C)Cc1cccc2ccccc12.Cl	0
Cn1cncc1C(N)(c1ccc(Cl)cc1)c1ccc2c(c1)c(-c1cccc(Cl)c1)cc(=O)n2C	0
CNc1ncnc2c1c(-c1ccoc1)cn2C1OC(CO)C(O)C1O	0
Cc1nc(-c2ccc(C3N(C)c4ccc(F)cc4C(=O)N3c3ccccc3)s2)cs1	0
NC(=Nc1nc(-c2ccccn2)cc2ccccc12)c1ccccn1	0
Cc1c(OCC(=O)NCCCn2ccnc2)ccc2c3c(c(=O)oc12)CCCC3	0
CN1CCN(c2ccc(NC(=O)COc3cccc4ccccc34)cc2)CC1	0
CCN1CCN(C(=O)CCc2c(C)c3c(C)nn(-c4ccccc4)c3n(CC)c2=O)CC1	0
O=[N+]([O-])c1cnc(Sc2ccncn2)s1	0
Cc1cc(-c2ccc(C=Nn3cnnc3)o2)ccc1Cl	0
CCc1nnc2c(NCCc3ccc(OC)c(OC)c3)nc3ccccc3n12	0
Cc1[nH]c2ccccc2c1C(c1cccs1)N1CCN(C)CC1	0
CCc1cccc(CC)c1C=Cc1cncc(C(=O)NC)c1	0
CN1CCN(c2ccc(NC(=O)c3cc4ccccc4o3)cc2)CC1	0
Cc1cc(OCC(=O)NCCCn2ccnc2)c2c(C)cc(=O)oc2c1	0
COc1ccc(Nc2c3c(nc4ccccc24)CCC3)c(OC)c1	0
CC(C(=O)N(C)Cc1ccccc1)C1CCC(CC(C)n2cc(C#Cc3ccccc3[N+](=O)[O-])nn2)O1	0
CCN1CCN(c2ccc(NC(=O)c3ccc(Br)o3)cc2)CC1	0
COC(=O)Nc1nc2ccc(Sc3ccccc3)cc2[nH]1	0
COCC1OC(=O)c2coc3c2C1(C)C1=C(C3=O)C2CCC(=O)C2(C)CC1OC(C)=O	0
Cc1oncc1C(=O)Nc1ccc(C(F)(F)F)cc1	0
Cc1cccn2c(=O)c3cc(C(=O)N4CCCC(C)C4)sc3nc12	0
CCOc1nccc2c1nc(-c1nonc1N)n2CC	0
O=c1cc(-c2ccncc2)oc2c1ccc1ccccc12	0
Cc1cnc2ccccc2c1N	0
Cc1cc(N2CCN(CCO)CC2)nc2ccccc12	0
COc1ccc(C)cc1Nc1c2c(nc3ccccc13)CCC2	0
Cc1ccc(CSc2ccc3nnc(-c4ccccn4)n3n2)cc1	0
Fc1cccnc1OC1CCNCC1	0
CN(C)CCNc1ccc(-c2nn(C)c(=O)c3ccccc23)cc1[N+](=O)[O-]	0
N#Cc1c2c(c(NCCCN3CCOCC3)n3c1nc1ccccc13)CCC2	0
Cc1c2ccncc2c(C)c2c1[nH]c1ccccc12	0
CCn1c(-c2nonc2N)nc2c(C#CC(C)(C)O)nc(OCC(N)c3ccccc3)cc21	0
Cc1ccc2c(N)noc2n1	0
Cc1cc(O)cc(C)c1C=Cc1cncc(C(=O)N(C)C)c1	0
COc1ccc(OC)c(Nc2c3c(nc4ccccc24)CCC3)c1	0
COc1cc(NC(=O)C2=C(C)OCCS2)c(Cl)cc1C(=O)NCCN1CCN(C)CC1	0
Cc1nn2c(NCCCN(C)C)c3c(nc2c1-c1ccccc1)CCC3	0
COc1cnc(-c2ccccn2)nc1Oc1cccc(Cl)c1	0
O=C(c1ccc(Br)s1)N1CCN(c2ccccn2)CC1	0
CNC(=S)Nc1cccc(-c2cnc3ccccc3n2)c1	0
CC1OC(=O)C(C(C)C)NC(=O)C(C(C)C)OC(=O)C(C(C)C)NC(=O)C(C)OC(=O)C(C(C)C)NC(=O)C(C(C)C)OC(=O)C(C(C)C)NC(=O)C(C)OC(=O)C(C(C)C)NC(=O)C(C(C)C)OC(=O)C(C(C)C)NC1=O	0
CN1CCN(C(=O)CSc2nc(-c3cccs3)ccc2C#N)CC1	0
CCCN1CCN(C(=O)Cn2nc(CC)n3c(cc4sccc43)c2=O)CC1	0
CCCNC(=O)COc1ccc(-c2nn(C)c(=O)c3ccccc23)cc1	0
COc1ccc(C(=O)Nc2ccc(N3CCN(C)CC3)cc2)cc1	0
COCCNC(=O)c1cc2c(=O)n(C)c3ccccc3c2n1C	0
O=c1[nH]c(CN2CCN(c3ccc(F)cc3)CC2)nc2ccccc12	0
NC(=O)c1cnc2ccc(S(=O)(=O)c3ccccc3)cc2c1Nc1ccc(O)cc1	0
CN(C)CCNC(=O)c1csc(Nc2cccc3ccccc23)n1	0
OCC1CCCN1Cc1ccc(F)c2cccnc12	0
Cc1ccc(-c2cc3c(NC(=O)C4CC4)ncnc3o2)cc1	0
CN(C)c1ccc(N=Nc2ccccn2)cc1	0
CCCc1cc(=O)oc2c(C)c(OCC(=O)NCCCn3ccnc3)ccc12	0
CCc1nnc2c(N(C)C)nc3ccccc3n12	0
O=C(CCn1cnc2ccccc21)N=Nc1c(O)[nH]c2ccccc12	0
Cc1ccc2nc(N=CC=Cc3ccc4c(c3)OCO4)sc2c1	0
CCOC(=O)c1sc(NC(=O)CCN2CCN(C)CC2)c(C(=O)OCC)c1C	0
CS(=O)(=O)CCNc1ccnc2ccc(Br)cc12	0
COc1cnc(-c2ccccn2)nc1Oc1cccc(C(F)(F)F)c1	0
Fc1ccc(-n2cc(Cn3c(-c4cccc(F)c4)nc4ccccc43)nn2)cc1	0
O=c1c2ccccc2nc2c3ccccc3c(NCCN3CCOCC3)nn12	0
CNC(=O)c1cc2c(=O)n3cccc(C)c3nc2n(C(C)C)c1=N	0
Oc1c(Cl)cc(Cl)c2cccnc12	0
CCCCCCCCCC(=O)CC(=O)Nc1cnccn1	0
Cc1nn2c(-c3ccc(S(=O)(=O)N4CCN(CCO)CC4)o3)nnc2c2ccccc12	0
CC(=O)Cn1cnc2c(sc3nc(C)cc(C)c32)c1=O	0
CCN(CC)CCNc1ccc(CO)c2sc3ccccc3c(=O)c12	0
Cc1c2c(n3c(nc4ccccc43)c1C#N)N(CCCN(C)C)CC2	0
Cc1cc(=O)n2c3ccccc3n(CC(O)CN3CCN(Cc4ccccc4)CC3)c2c1C#N	0
Cn1c(=O)c2c(S(C)(=O)=O)snc2n(C)c1=O	0
Cc1cscc1C(=O)Nc1ncnn1C	0
CNC(=O)c1cncc(C=Cc2c(C)cccc2C)c1	0
NC(=O)c1cc(-c2ccc(F)cc2)cc(-c2ccncc2)c1N	0
COCCCNC(=O)c1cc2c(=O)n3cccc(C)c3nc2n(C(C)C)c1=N	0
NC(=O)C1CCN(Cc2ccc(Br)c3cccnc23)C1	0
CCC(=O)Nc1ccc(C)c(-c2ccc(C(=O)NCC3CC3)cc2)c1	0
COc1ccc(CCNC(=O)c2cc3c(=O)n4ccccc4nc3n(CCCN3CCOCC3)c2=N)cc1OC	0
O=C(CCCCCOc1ccc(F)cc1)Nc1ccnc(C(F)(F)F)c1	0
O=S(=O)(Nc1ccc(-c2nc3cc(NS(=O)(=O)c4ccccc4C(F)(F)F)ccc3o2)cc1)c1ccccc1C(F)(F)F	0
CCn1c(-c2nonc2N)nc2c(C#CC(C)(C)O)nc(CN3CCCC3)cc21	0
O=C(NC1CC1)C1CCN(c2ncnc3c2sc2cccc(F)c23)CC1	0
CCCCN(CC)CCNC(=O)c1cc2c(=O)n(CC)c3ccccc3c2s1	0
COc1ncnc2c1c(-c1cccs1)cn2C1OC(CO)C(O)C1O	0
CCN(CC)CCOc1cc2c(nn1)Oc1ccccc1N2C.Cl.O	0
CCOc1ccc(-n2cccc2C=O)cc1	0
COc1ccc(-c2nn(C)c3sc(C(=O)NCCN(C)C)cc23)cc1OC	0
N#Cc1cccc(Nc2ncc(-c3ccccc3)o2)c1.[Cl-]	0
CCCSc1ccc(NC(=O)NCCN)cc1	0
CNC(=O)c1cncc(C=Cc2c(Cl)cccc2Cl)c1	0
CCN1CCN(C(=O)CCn2c(=O)c3cccn3c3cccnc32)CC1	0
O=S(=O)(Nc1ccc(-c2nc3cc(NS(=O)(=O)c4cccc(O)c4)ccc3o2)cc1)c1cccc(O)c1	0
CCN(CC)CCCNC(=O)c1cc2c(Cl)nc3ccccc3c2s1	0
CCc1c(C)c(C#N)c2nc3ccccc3n2c1NC	0
CCCN1CCN(C(=O)CCn2c(=O)c3cccn3c3cccnc32)CC1	0
O=C(O)CSc1cc(NS(=O)(=O)c2cccc3cccnc23)c2ccccc2c1O	0
Cl.NC1C2CC3CC(C2)CC1C3	0
c1ccc(-c2ccc(C(c3ccccc3)n3ccnc3)cc2)cc1	0
NCc1ccc(-n2c(-c3nonc3N)nc3cnccc32)cc1	0
CCOC(=O)N1CCN(C(=O)C2CCN(c3ncnc4c3sc3cccc(F)c34)CC2)CC1	0
CN1CCN(c2ccc(NC(=O)c3sc4ccccc4c3Cl)cc2)CC1	0
O=C(C1CCN(c2ncnc3c2sc2cccc(F)c23)CC1)N1CCCC1	0
c1ccc(N2CCN(c3nc(-c4ccccn4)nc4ccccc34)CC2)cc1	0
O=C(NC1NNC2NNC(c3cccnc3)CC21)C1CC1.O=C(O)C(F)(F)F	0
CCC(C(C)O)n1ncn(-c2ccc(N3CCN(c4ccc(OCC5COC(Cn6cncn6)(c6ccc(F)cc6F)C5)cc4)CC3)cc2)c1=O	0
CSc1ncnc2c1c(-c1cc3ccccc3o1)cn2C1OC(CO)C(O)C1O	0
CCN1CCN(c2ccc(N)cc2)CC1	0
Cc1ccc2c(c1)c1nc3ccccc3nc1n2C	0
CCCCN(CC)CCCNC(=O)C1CCN(c2ncnc3c2sc2cccc(F)c23)CC1	0
CCOc1ccc2nc(NCCNC(=S)NCCCN(C)C)c(C#N)cc2c1	0
Cc1cccn2c(=O)c3cc(C(=O)NCCCOC(C)C)sc3nc12	0
CCn1c(-c2nonc2N)nc2ccncc21	0
NC(=S)NN=C1c2cc(OCCN3CCOCC3)ccc2-c2ccc(OCCN3CCOCC3)cc21	0
CCc1c(C)nc2ncnn2c1NCCc1ccc(OC)c(OC)c1	0
CCN(CC)CCSc1nnc2c3cc(F)ccc3n(Cc3ccccc3)c2n1	0
CN(C)CCCSc1nc(-c2ccccc2)nc2c1CCC2	0
Cc1cc(C)c2c(N)c3ccccc3nc2n1	0
COc1ccc(C2=Nn3c(nnc3-c3ccncc3)SC2)cc1OC	0
O=C(Nc1ccc(Oc2ccc3nc(NC(=O)c4ccccc4)[nH]c3c2)cc1)Nc1cc(C(F)(F)F)ccc1F.[Cl-]	0
Cc1ncnc2c1c(-c1cccs1)cn2C1OC(CO)C(O)C1O	0
COc1ccc2nccc(NC(=O)C3CCN(CCc4ccc(Cl)cc4)CC3)c2n1	0
O=C(COc1ccc2c(c1)oc(=O)c1ccccc12)NCCN1CCOCC1	0
CN1CCN(CCNC(=O)c2cc3c(=O)n(C)c4ccccc4c3n2C)CC1	0
Cc1cc(NS(=O)(=O)c2ccc(N)cc2)no1	0
Cc1c(OC(C)C(=O)NCCN2CCOCC2)ccc2c3c(c(=O)oc12)CCC3	0
Clc1ccc(CON=C(Cn2ccnc2)c2ccc(Cl)cc2Cl)c(Cl)c1.O=[N+]([O-])O	0
COc1cnc(-c2ccccn2)nc1Oc1ccccc1Cl	0
O=c1ccc2cc(S(=O)(=O)Nc3ccc(-c4nc5cc(NS(=O)(=O)c6ccc7oc(=O)ccc7c6)ccc5o4)cc3)ccc2o1	0
CC(=O)Nc1sc2c(c1-c1nc3ccccc3s1)CCN(C(C)C)C2.Cl	0
CN(C)c1nc(Cl)c(CN)s1	0
CCCn1c(=N)c(S(=O)(=O)c2ccccc2)cc2c(=O)n3cccc(C)c3nc21	0
Cc1cccnc1CN1CCN(C(=O)c2cc(COc3ccc4ncccc4c3)on2)CC1	0
CC(Nc1ccc(C#N)cn1)c1ccc2c(c1)OCO2	0
Cc1ccc(Cn2ncc3c(NN)ncnc32)cc1	0
COc1ccc(-c2nc(C#N)c(NCCCN(C)C)o2)cc1OC	0
Cc1nn2c(-c3ccc(S(=O)(=O)N4CCN(C)CC4)o3)nnc2c2ccccc12	0
Cn1nc(-c2ccc(OCC(N)=O)cc2)c2ccccc2c1=O	0
O=S(=O)(Nc1ccc(-c2nc3cc(NS(=O)(=O)c4ccccc4)ccc3o2)cc1)c1ccccc1	0
Oc1ccc2ccccc2c1N=Nc1nccs1	0
COC(=O)c1cc(Nc2cc(C)nc3ncnn23)cc(C(=O)OC)c1	0
CCN(CC)CCOc1ncnc2c1oc1ccccc12	0
Cc1sc2c(=O)n3c(nc2c1C(=O)NCCCN1CCOCC1)CCCCC3	0
CN(C)CCCn1c(-c2nonc2N)nc2cnccc21	0
CC(C)N1CCc2c(sc(NC(=O)c3cc(-c4cccs4)nc4ccccc34)c2C(N)=O)C1.Cl	0
Clc1ccc(CNc2nccc(-c3cnn4ncccc34)n2)cc1	0
Cc1cc(C)c2nc(C)cc(NN=Cc3ccc(O)cc3)c2c1	0
CSc1nnc2c3cc(F)ccc3n(C)c2n1	0
Cc1cc(C)n2nc(C(C#N)=Cc3ccccn3)c(C#N)c2n1	0
COC(=O)Nc1nc2ccc(Oc3ccc(NC(=O)Nc4cccc(C(=O)O)c4)cc3)cc2[nH]1.[Cl-]	0
Cc1cc(OCC(=O)NCCCn2ccnc2)c2c(C)c(C)c(=O)oc2c1	0
CCOc1ccc(NC(=O)c2c(NC(=O)CN3CCN(C)CC3)sc3c2CCC3)cc1	0
Ic1nnnn1-c1ccccc1	0
COc1ccc2c(c1)[nH]c1c(=O)n(CCCn3ccnc3)cnc12	0
CCC(C)NC(=O)c1cc2c(=O)n3cccc(C)c3nc2s1	0
CCCn1c2ccc(C)cc2c2nnc(SCCN3CCCCC3)nc21	0
FC(F)(F)c1cnc(Sc2nnc(-c3ccncc3)o2)c(Cl)c1	0
COc1ccc(NC(=O)CC2Sc3ncnn3C2=O)cc1	0
CN1CCN(C(=O)CSc2nc(-c3cccs3)cc(-c3cccs3)c2C#N)CC1	0
NS(=O)(=O)c1ccc(N=Nc2c(O)[nH]c3ccc(-c4cnco4)cc23)cc1	0
O=c1c2cccc3c2c(nn1CN1CCOCC1)-c1ccccc1-3	0
Cn1cc(NC(=O)c2ccc(Br)s2)cc1C(N)=O	0
CN(CCO)c1ccc(-c2nn(C)c(=O)c3ccccc23)cc1[N+](=O)[O-]	0
Cc1nc2cc(-c3ccc(Cl)cc3)nn2c(NCCN(C)C)c1C	0
Cc1ccc2nc3c(c(Nc4ccc(O)cc4)c2c1)CCC3.Cl	0
Nc1cc(N)c2nc(-c3ccccc3)c(Nc3ccc(F)cc3)nc2c1	0
CC(=O)N1CCN(c2ccc(Nc3ncnc4c3oc3ccccc34)cc2)CC1.Cl	0
CS(=O)(=O)c1ccc(Oc2nccc(-c3c(-c4ccc(F)cc4)ncn3C3CCNCC3)n2)cc1	0
Cc1nnc2c3ccccc3c(-c3cccs3)nn12	0
O=C(Nc1ccc(Nc2ccncc2)cc1)c1ccc(Nc2ccnc3ccc([N+](=O)[O-])cc23)cc1	0
CCCCN(CC)CCNC(=O)c1cc2c(=O)n(C)c3ccccc3c2n1C	0
COc1ccc(CNCCCSc2nnnn2C)cc1	0
CCN(CC)CCCNC(=O)C1CCN(c2ncnc3c2sc2cccc(F)c23)CC1	0
Fc1ccc(-c2nc3n(c2-c2ccncc2)CCS3)cc1.[Cl-]	0
Fc1ccc(-c2c(-c3ccncc3)nc3n2CCS3)cc1	0
COC(=O)c1sc(-n2cnc3cc(OC)c(OC)cc32)cc1OCc1ccccc1C(F)(F)F	0
Cc1nnc(-c2ccc(C)c(-c3ccc(C(=O)Nc4cccc(C#N)c4)cc3)c2)o1	0
CN(C)c1cc2c(Nc3ccc4nc(Cc5ccccc5)[nH]c4c3)ncnc2cn1	0
Cc1cc(Nc2ccc(C)c(Br)c2)n2nc(C)nc2n1	0
CCOc1noc2cc(OCCC3CCN(c4ccc(C)nn4)CC3)ccc12	0
O=C(Nc1ccc(Nc2ccncc2)cc1)c1ccc(Nc2ccnc3ccc([N+](=O)[O-])cc23)cc1[N+](=O)[O-]	0
CSc1nnc(-c2cc3c(-c4ccccc4)nn(C)c3s2)n1C	0
C#CC(c1ccccc1)(c1ccccc1)n1ccnc1	0
Nc1ccc(S(=O)(=O)Nc2ccccn2)cc1	0
COc1ccc2ncn(-c3cc(OC(C)c4ccccc4C(F)(F)F)c(C(N)=O)s3)c2c1	0
Cc1c(OC(C)C(=O)NCCCN2CCOCC2)ccc2c1oc(=O)c1ccccc12	0
c1ccc(COc2ccc(Nc3ncnc4ccc(-c5ccco5)cc34)cc2)cc1	0
COc1ccc(Cl)c2c1[nH]c1nc(SCc3ccccn3)nnc12	0
O=C(NN=Cc1ccc(-n2ccnc2)cc1)c1cccs1	0
COc1ccc2c(c1OC)c(=O)n1c3ccc(OC(C)C(=O)NCCN4CCOCC4)cc3c3ccnc2c31	0
COc1ccc(-c2nnc3c4ccccc4c(C)nn23)cc1S(=O)(=O)N1CCN(CCO)CC1	0
COCCCNC(=O)c1cc2c(=O)n3cccc(C)c3nc2s1	0
CC1=C(C(=O)Nc2ccc3[nH]ncc3c2)C(c2ccc(F)cc2)N=C(c2ccc(C(F)(F)F)nc2)N1	0
CNCC(=O)OCc1cccnc1N(C)C(=O)OC(C)[n+]1cnn(CC(O)(c2cc(F)ccc2F)C(C)c2nc(-c3ccc(C#N)cc3)cs2)c1	0
Cl.Cl.O=C(Nc1ccccc1)c1ccc(-c2cc3ccncc3cc2OC2CCNCC2)s1	0
Fc1ccc(-c2ncn(C3CCNCC3)c2-c2ccnc(Oc3ccc(Cl)cc3)n2)cc1	0
CCC(C)Nc1cc(C)c(C#N)c2nc3ccccc3n12	0
COc1ccc(Nc2c3c(nc4ccccc24)CCCC3)cc1OC	0
O=S(=O)(NCB(O)O)c1ccc(-c2nn[nH]n2)cc1C(F)(F)F	0
CSS(=O)(=O)c1cccc2cccnc12	0
CCOCCCNC(=O)c1cc2c(=O)n3cccc(C)c3nc2s1	0
CC(C)(C)C(O)C(Oc1ccc(-c2ccccc2)cc1)n1cncn1	0
CC(=NNC(=S)N1CC2CCC(CC2)C1)c1cnccn1	0
Cn1c(C(=O)NCCCN2CCOCC2)cc2c(=O)n(C)c3ccccc3c21	0
CCn1c(-c2nonc2N)nc2c(C#CC(C)(C)O)nc(OCCNC)cc21.[Cl-]	0
Cc1cccc(C)c1C(=O)Nc1nc(-c2ccccn2)cc2ccccc12	0
Cc1c(C)c2ccc(OCC(=O)NCCCn3ccnc3)c(C)c2oc1=O	0
CC(=O)Nc1ccc(Oc2nc(C(F)(F)F)nc3ccccc23)cc1	0
CCOc1ccc(-c2nnc(-c3ccncc3)o2)cc1OCC	0
NS(=O)(=O)c1ccc(N=Nc2c(O)[nH]c3ccc(C(=O)NCCCn4ccnc4)cc23)cc1	0
CCCNc1ccc(S(=O)(=O)Nc2cc(C)on2)cc1	0
CC(=O)Nc1ccc(-c2ccc(C#N)nc2)cc1	0
Cc1ccc(NC(=O)c2ccoc2)cc1-c1ccc(C(=O)NCC2CC2)cc1	0
CN1CCN(C(=O)CCn2c(=O)c3cccn3c3cccnc32)CC1	0
CCN(CC)CCNC(=O)c1cc2c(=O)n(CC)c3ccccc3c2s1	0
CCc1cc(=O)oc2cc(OCC(=O)NCCCn3ccnc3)c(Cl)cc12	0
O=C(C=Cn1cnc(-c2cc(C(F)(F)F)cc(C(F)(F)F)c2)n1)NNc1cnccn1	0
O=C(O)C(F)(F)F.O=C(OC1CNC(C#Cc2cc3ncnc(Nc4ccc5c(ccn5Cc5cc(F)ccc5F)c4)c3s2)C1)N1CCOCC1	0
CCC1CCCCN1C(=O)c1cc2c(=O)n3cccc(C)c3nc2s1	0
CNC(=S)NN=C(C)c1ccc(-n2ccnc2)cc1	0
COc1cc2ncn(-c3cc(OCc4ccccc4C(F)(F)F)c(C(C)=O)s3)c2cc1OC	0
CC(C)NC(=O)C(C)C1CCC(CC(C)n2cc(C#CCNC(=O)OCc3ccccc3)nn2)O1	0
CCSS(=O)(=O)c1cccc2cccnc12	0
CC1COC(Cn2cncn2)(c2ccc(Oc3ccc(Cl)cc3)cc2Cl)O1	0
CC(Oc1ccc2c3c(c(=O)oc2c1)CCCC3)C(=O)NCCCn1ccnc1	0
CSc1nc(C)c(Br)c(N2CC2)n1	0
CCN(CC)C(=O)C(C)C1CCC(CC(C)n2cc(C#Cc3ccccc3[N+](=O)[O-])nn2)O1	0
O=C1c2ccccc2OCC1CN1CCOCC1	0
CSc1ncnc2c1c(-c1ccsc1)cn2C1OC(CO)C(O)C1O	0
CCOC(=O)N1CCN(C(=O)c2cc3c(=O)n4cccc(C)c4nc3s2)CC1	0
COCc1c(C(C)C)nc(C(C)C)c(C=CC(O)CC(O)CC(=O)[O-])c1-c1ccc(F)cc1.[Na+]	0
Cc1cccn2c(=O)c3cc(C(=O)NCCCN4CCCC4=O)n(C)c3nc12	0
CCN(CC)CCSc1nnc2c3cc(C)ccc3n(Cc3ccccc3)c2n1	0
Clc1cccc(C(c2ccc(CN3CCNCC3)cc2)n2ccnc2)c1	0
Clc1cccnc1N1CCC(Nc2cccnc2)CC1	0
CC(C)N=c1cc2n(-c3ccc(Cl)cc3)c3ccccc3nc-2cc1Nc1ccc(Cl)cc1	0
O=S1(=O)CCC(CNc2ccnc3ccc(Cl)cc23)C1	0
O=C(O)C(F)(F)F.O=S1CCN(Cc2ccc(-c3ccc4ncnc(Nc5ccc(OCc6cccc(F)c6)c(Cl)c5)c4c3)o2)CC1	0
CN1CCC(n2cnc(-c3ccc(F)cc3)c2-c2ccnc(NCCO)n2)CC1	0
O=S(=O)(Nc1ccc(-c2nc3cc(NS(=O)(=O)c4ccc(Cl)cc4)ccc3o2)cc1)c1ccc(Cl)cc1	0
C(=NNc1ncnc2sc3c(c12)CCC3)c1ccncc1	0
Cc1nc(N)c2c(-c3ccoc3)cn(C3OC(CO)C(O)C3O)c2n1	0
COc1nc2ccc(Br)cc2cc1C(c1ccccc1)C(O)(CCN(C)C)c1cccc2ccccc12	0
N#CC1=C(N)Oc2c(O)cc3ccccc3c2C1c1ccsc1	0
CCc1cccc(NC(=O)Nc2ccc(Oc3ccc4nc(NC(=O)OC)[nH]c4c3)cc2)c1	0
O=C(NCc1cccnc1)c1cccn2c(=O)c3sccc3nc12	0
N#Cc1cccc(OCCCCCC(=O)Nc2ccnc(C(F)(F)F)c2)c1	0
CC(C(=O)N(C)Cc1ccccc1)C1CCC(CC(C)n2cc(C#CCNC(=O)OCc3ccccc3)nn2)O1	0
[truncated: 561 more rows]

## Sheet: P. aeruginosa-initial eval.
Compound ID	SMILES	ACTIVITY	ENSEMBLE_PREDICTION	ENSEMBLE_STD_DEV	PRED_MODEL_1	PRED_MODEL_2	PRED_MODEL_3	PRED_MODEL_4	PRED_MODEL_5	PRED_MODEL_6
1	Cc1ccsc1-c1n[nH]c(=S)n1C1CCCCC1	1	0.991399	0.00827207	0.992719	0.998081	0.973622	0.992441	0.993651	0.997879
2	CC(C)(C)OC(=O)N1CCN(NC(=O)CN2C(=O)C(=Cc3c(Cl)ccc(Cl)c3Cl)SC2=S)CC1	1	0.99103	0.00925393	0.991079	0.99734	0.971537	0.996739	0.990627	0.998855
3	C[NH+]1CCN(NC(=O)CN2C(=O)C(=Cc3c(Cl)cccc3Cl)SC2=S)CC1.[Cl-]	1	0.990978	0.00749127	0.989324	0.997197	0.97671	0.995972	0.988053	0.998609
4	CN1CCN(NC(=O)CN2C(=O)C(=Cc3c(C(F)(F)F)ccc(Cl)c3Cl)SC2=S)CC1	1	0.990405	0.00966404	0.991543	0.997294	0.969644	0.995011	0.99084	0.998098
5	CCCCCCCCn1c(-c2ccc(Cl)cc2)cnc1N	1	0.990202	0.00690753	0.989601	0.995463	0.975446	0.992944	0.992155	0.995602
6	CCCCCCCn1c(-c2ccc(Cl)cc2)cnc1N	1	0.990202	0.00690753	0.989601	0.995463	0.975446	0.992944	0.992155	0.995602
7	O=C(CN1C(=O)C(=Cc2c(Cl)cccc2Cl)SC1=S)NN1CC[NH2+]CC1.[Cl-]	1	0.990177	0.00787652	0.988694	0.997328	0.974751	0.993577	0.988397	0.998315
8	O=C(CN1C(=O)C(=Cc2c(Cl)cccc2Cl)SC1=S)NN1CCCCC1	1	0.990019	0.00722934	0.991077	0.996664	0.976265	0.9902	0.987395	0.998517
9	Cc1cc(=O)c(O)c(CNC(=O)CCC(CCC(=O)NCc2c(O)c(=O)cc(C)n2C)(CCC(=O)NCc2c(O)c(=O)cc(C)n2C)NC(=O)CCC(=O)N2CCN(c3cc4c(cc3F)c(=O)c(C(=O)O)cn4C3CC3)CC2)n1C	1	0.989905	0.011131	0.992517	0.997852	0.965566	0.992399	0.993187	0.997907
10	CC(C)N1CCN(NC(=O)CN2C(=O)C(=Cc3c(Cl)cccc3Cl)SC2=S)CC1	1	0.98988	0.00772638	0.989931	0.996771	0.974923	0.992848	0.986682	0.998122
11	Cn1cc(Cl)c(-c2n[nH]c(=S)n2-c2ccccc2)n1	1	0.989578	0.00955568	0.988472	0.996287	0.969131	0.99449	0.992299	0.996791
12	CCCCCCCCn1c(-c2ccc(SC)cc2)cnc1N	1	0.989569	0.00721249	0.988813	0.996945	0.974776	0.990193	0.991173	0.995514
13	O=C(CN1C(=O)C(=Cc2c(Cl)ccc(Cl)c2Cl)SC1=S)NCc1ccccn1	1	0.989439	0.0108668	0.987419	0.997025	0.966581	0.995204	0.99169	0.998719
14	O=C(CN1C(=O)C(=Cc2c(Cl)cccc2Cl)SC1=S)NN1CCN(Cc2ccccc2)CC1	1	0.989373	0.00912647	0.988225	0.996388	0.970583	0.994415	0.98886	0.997769
15	COc1c(N2CCNC(C)C2)c(F)cc2c(=O)c(C(=O)O)cn(C3CC3)c12	1	0.988594	0.00967273	0.989285	0.99712	0.967969	0.990454	0.990746	0.995991
16	CCCCc1nc(Cl)c(C=NN2C(=O)c3cccc4c(N5CCOCC5)ccc(c34)C2=O)n1Cc1ccc(C)cc1	1	0.988538	0.0138443	0.990802	0.996958	0.958054	0.996527	0.992082	0.996804
17	C[N+](C)(CCSSCC[N+](C)(C)CC(=O)NCCC(F)(F)C(F)(F)C(F)(F)C(F)(F)C(F)(F)C(F)(F)F)CC(=O)NCCC(F)(F)C(F)(F)C(F)(F)C(F)(F)C(F)(F)C(F)(F)F.[Br-].[Br-]	1	0.988413	0.0123996	0.99199	0.996316	0.962442	0.996097	0.985087	0.998544
18	Cn1cc(O)c(=O)cc1CNC(=O)CCCCC(=O)N1CCN(c2cc3c(cc2F)c(=O)c(C(=O)O)cn3C2CC2)CC1	1	0.988133	0.0127018	0.990192	0.99769	0.960414	0.995042	0.990079	0.995383
19	S=c1[nH]nc(-c2ccn[nH]2)n1-c1ccccc1Cl	1	0.987412	0.0126187	0.989868	0.996375	0.959554	0.994266	0.99216	0.992252
20	C[N+](C)(CCCC[N+](C)(C)CSCCC(F)(F)C(F)(F)C(F)(F)C(F)(F)C(F)(F)C(F)(F)F)CSCCC(F)(F)C(F)(F)C(F)(F)C(F)(F)C(F)(F)C(F)(F)F.[Br-].[Br-]	1	0.987211	0.0136708	0.991089	0.99382	0.957681	0.994769	0.987142	0.998764
21	O=C(O)C(c1ccccc1)N1C(=O)C(=Cc2ccc(O)c(O)c2)SC1=S	1	0.986906	0.0100924	0.984431	0.997492	0.968323	0.988779	0.983888	0.998525
22	CCCN(CCC)CC(=O)Nn1c(-c2ccc(OC)cc2)n[nH]c1=S	1	0.986144	0.0103052	0.987511	0.996335	0.963931	0.989448	0.990005	0.989638
23	Cc1c(O)c(=S)ccn1Cc1ccc(-c2ccccc2)cc1	1	0.985942	0.0156137	0.981475	0.997972	0.953131	0.993792	0.992575	0.996706
24	C[N+]1(C)CCN(c2cc3c(cc2F)c(=O)c(C(=O)O)cn3C2CC2)CC1.[I-]	1	0.985848	0.0166481	0.990303	0.99748	0.949037	0.990625	0.992641	0.995002
25	N#CCc1ccc(OCC(O)CNc2nc3ccc(Cl)cc3n2C2CC2)cc1	1	0.98549	0.0167418	0.982974	0.996064	0.949498	0.99681	0.992793	0.9948
26	CCC1OC(=O)C(C)C(OC2CC(C)(OC)C(O)C(C)O2)C(C)C(OC2OC(C)CC(N(C)C)C2O)C(C)(OC)CC(C)C(=O)C(C)C(O)C1(C)O	1	0.985457	0.0116667	0.983233	0.995764	0.963797	0.979866	0.99177	0.998311
27	COc1ccc(C2CN(C)C3(C(=O)Nc4ccccc43)C23CC(=O)N(C)C3=O)cc1	1	0.984811	0.0192182	0.990664	0.995278	0.942039	0.993831	0.99135	0.995705
28	COc1cccc(-n2c(CCn3nc(C)c([N+](=O)[O-])c3C)n[nH]c2=S)c1	1	0.98479	0.0166667	0.982935	0.994999	0.948835	0.994015	0.991508	0.996452
29	CN(C)c1ccc(O)c2c1CC1CC3C(N(C)C)C(=O)C(C(N)=O)=C(O)C3(O)C(=O)C1=C2O.Cl	1	0.98348	0.0195096	0.985504	0.997244	0.940995	0.989803	0.989323	0.998009
30	CCCCCCCC(=O)NC(CCN)C(=O)NC(C(=O)NC(CCN)C(=O)NC1CCNC(=O)C(C(C)O)NC(=O)C(CCN)NC(=O)C(CCN)NC(=O)C(CC(C)C)NC(=O)CNC(=O)C(CCN)NC1=O)C(C)O	1	0.983061	0.0160544	0.981352	0.99724	0.950505	0.980564	0.99109	0.997618
31	CCCCc1nc(C=NN2C(=O)c3cccc4c(N5CCCC5)ccc(c34)C2=O)c(Cl)[nH]1	1	0.982932	0.0164181	0.985917	0.995023	0.947497	0.98524	0.987583	0.996334
32	CCCCc1nc(C=NN2C(=O)c3cccc4c(N5CCCCC5)ccc(c34)C2=O)c(Cl)[nH]1	1	0.98239	0.0165864	0.987252	0.994754	0.946952	0.982014	0.986921	0.996449
33	CN(C)C1C(=O)C(C(N)=O)=C(O)C2(O)C(=O)C3=C(O)c4c(O)ccc(Cl)c4C(C)(O)C3CC12.Cl	1	0.981613	0.012005	0.977315	0.996455	0.960999	0.993263	0.975163	0.986483
34	COc1ccc(C2CN(C)C3(C(=O)N(Cc4ccccc4)c4ccccc43)C23CC(=O)N(C)C3=O)cc1	1	0.980565	0.0238835	0.988211	0.988806	0.927366	0.993452	0.991844	0.993709
35	C[N+](C)(CCCC[N+](C)(C)CCC(F)(F)C(F)(F)C(F)(F)C(F)(F)C(F)(F)C(F)(F)F)CCC(F)(F)C(F)(F)C(F)(F)C(F)(F)C(F)(F)C(F)(F)F.[Br-].[Br-]	1	0.9779	0.0242699	0.991759	0.994224	0.933027	0.993018	0.957273	0.998098
36	COC(CC1OC(=O)CC(O)C=CCC(=O)C(C)C(OC)c2coc(n2)-c2coc(n2)-c2coc(n2)C=CCCC1C)C(C)CCC(=O)C(C)C(CC=CN(C)C=O)OC	1	0.977404	0.0234641	0.977955	0.990511	0.926704	0.990303	0.982302	0.996651
37	CCCCc1nc(Cl)c(C=NN2C(=O)c3cccc4c(N5CCOCC5)ccc(c34)C2=O)n1Cc1ccc(Cl)c(Cl)c1	1	0.977013	0.0366414	0.990862	0.995432	0.895187	0.996146	0.992002	0.99245
38	CCCCCCCCn1c(-c2ccc(-c3ccc([N+](=O)[O-])cc3)cc2)c[n+]2cccnc12.[O-][Cl+3]([O-])([O-])[O-]	1	0.976715	0.0297261	0.991964	0.994437	0.91162	0.991864	0.993696	0.976711
39	O=C1COc2cc(Br)ccc2N1Cc1ccccc1	1	0.974291	0.0171327	0.982122	0.976057	0.940228	0.970216	0.981063	0.996062
40	CCCc1n[nH]c(=S)n1Cc1ccco1	1	0.974282	0.0198541	0.978261	0.99183	0.955558	0.990977	0.989251	0.939815
41	CCC(c1n[nH]c(=S)n1-c1ccccc1)N(C)C	1	0.974105	0.0251747	0.988665	0.993103	0.927378	0.952998	0.988658	0.993829
42	O=C(NCCCNCCCCCCCCCCNCCCNC(=O)C(=O)c1c[nH]c2cc(Br)ccc12)C(=O)c1c[nH]c2cc(Br)ccc12.O=C(O)C(F)(F)F.O=C(O)C(F)(F)F	1	0.973783	0.0203806	0.987235	0.995762	0.952155	0.966933	0.944917	0.995698
43	O=C(NCCCNCCCCCCCCNCCCNC(=O)C(=O)c1c[nH]c2cc(Br)ccc12)C(=O)c1c[nH]c2cc(Br)ccc12.O=C(O)C(F)(F)F.O=C(O)C(F)(F)F	1	0.973783	0.0203806	0.987235	0.995762	0.952155	0.966933	0.944917	0.995698
44	O=C(NCCCNCCCCCCNCCCNC(=O)C(=O)c1c[nH]c2cc(Br)ccc12)C(=O)c1c[nH]c2cc(Br)ccc12.O=C(O)C(F)(F)F.O=C(O)C(F)(F)F	1	0.973783	0.0203806	0.987235	0.995762	0.952155	0.966933	0.944917	0.995698
45	CCCCCCCC(=O)NC(CCN)C(=O)NC(C)C(=O)NC(CCN)C(=O)NC1CCNC(=O)C(C(C)O)NC(=O)C(CCN)NC(=O)C(CCN)NC(=O)C(CC(C)C)NC(=O)C(Cc2ccccc2)NC(=O)C(C)NC1=O	1	0.972739	0.0252757	0.961351	0.99597	0.925231	0.967242	0.989491	0.997152
46	O=C1NC(=O)C(=Cc2c(-c3ccccc3)n(CC(=O)c3ccc(Cl)cc3)c3ccccc23)C(=O)N1	1	0.96993	0.0145106	0.97104	0.997154	0.94812	0.966045	0.964957	0.972266
47	O=C1c2cccc3c(O)ccc(c23)C(=O)N1Cc1ccco1	1	0.969451	0.0356322	0.983421	0.990105	0.890861	0.984176	0.974702	0.993439
48	COc1ccc(-n2c(=S)[nH]c3ccccc3c2=S)cc1	1	0.967232	0.0213632	0.964096	0.99659	0.927715	0.984432	0.964393	0.966166
49	Cc1ccc(COc2ccsc2-c2n[nH]c(=S)n2C)cc1	1	0.965049	0.0232118	0.968769	0.99603	0.935787	0.968566	0.986556	0.934589
50	CN1CCN(c2c(F)cc3c(=O)c(C(=O)O)cn4c3c2SCC4)CC1.Cl	1	0.963956	0.0370236	0.987927	0.997299	0.934492	0.982428	0.986926	0.894666
51	Nc1ccc(-c2c3ccc(=O)cc-3oc3cc(O)ccc23)cc1C(=O)O	1	0.963756	0.0243629	0.943976	0.996109	0.930159	0.9927	0.951875	0.96772
52	COc1c(Br)cc(C=CC(=O)NCCCNCCCCNCCCNC(=O)C=Cc2cc(Br)c(OC)c(Br)c2)cc1Br	1	0.960362	0.0322059	0.969946	0.984591	0.935594	0.972337	0.902068	0.997636
53	CCn1c(NCC(O)COc2ccc(CC#N)cc2)nc2ccc(Cl)cc21	1	0.958701	0.0309781	0.916994	0.977632	0.925612	0.994801	0.991676	0.945488
54	CC1(Cn2cc(-c3ccc(-c4ccn(CCC(C)(C(=O)NO)S(C)(=O)=O)c(=O)c4)cc3)nn2)COC1	1	0.958192	0.056466	0.984124	0.994583	0.834493	0.99674	0.976155	0.963058
55	COc1c(Br)cc(C=CC(=O)NCCCNCCCCN)cc1Br	1	0.95797	0.0343464	0.974632	0.967211	0.947537	0.971502	0.888686	0.998254
56	COc1ccc(-c2ccc(CNC3(C(=O)NO)CCS(=O)(=O)CC3)cc2)c(F)c1	1	0.957078	0.0302386	0.932723	0.983256	0.903924	0.987919	0.956803	0.977844
57	CN1C(=O)c2cccc3c(N)ccc(c23)C1=O	1	0.954556	0.0410391	0.98207	0.994393	0.86823	0.950468	0.969712	0.962464
58	COc1ccccc1C(=O)COC(=O)C=Cc1ccccc1	1	0.953289	0.0233946	0.955137	0.991987	0.946534	0.916247	0.941501	0.968327
59	O=C1Nc2cc(C(=O)NCCCN3CCCC3)ccc2SC1=Cc1ccccc1	1	0.951183	0.0294746	0.976128	0.991652	0.952338	0.958488	0.92344	0.905051
60	COc1ccc(OC)c(C2C(=C(O)c3ccc(C)cc3)C(=O)C(=O)N2Cc2ccco2)c1	1	0.949712	0.0185537	0.969214	0.955223	0.930253	0.933128	0.933547	0.97691
61	COc1nc(OC(=O)C(N)Cc2c[nH]c3ccccc23)nc(Oc2c(OC)cc(Cc3cnc(N)nc3N)cc2OC)n1	1	0.948645	0.0269978	0.893924	0.9588	0.947898	0.946257	0.964376	0.980615
62	CC(CCn1ccc(-c2ccc(-c3cn(Cc4ccc([N+](=O)[O-])cc4)nn3)cc2)cc1=O)(C(=O)NO)S(C)(=O)=O	1	0.94384	0.0616695	0.979869	0.994217	0.855469	0.996498	0.978142	0.858847
63	CCC12CCCN3CCC(c4ccccc4NC(=O)CC1)C32O	1	0.943684	0.0302539	0.929333	0.985574	0.943108	0.938367	0.973285	0.892436
64	Cn1cc(-c2ccccc2C(=O)O)c(=O)c2cc(Cl)ccc21	1	0.940699	0.030204	0.92685	0.995771	0.913422	0.962257	0.937264	0.908631
65	CCC12CCCN3CCC4(C(=O)c5ccccc5N4C(OC)C1)C32	1	0.938204	0.0395607	0.975662	0.960261	0.925888	0.877598	0.987252	0.902565
66	CCN1CCN(C2=CC3=CC(=C(C#N)C#N)CCC3CC2)CC1	1	0.935623	0.00725151	0.944335	0.945864	0.936574	0.927952	0.929767	0.929245
67	CC(C)(C)n1c(NCC(O)COc2ccc(CC#N)cc2)nc2ccc(Cl)cc21	1	0.935408	0.0735724	0.796553	0.988429	0.879609	0.993804	0.991125	0.962929
68	CCCC(O)CC(=O)C=Cc1ccc(O)cc1	1	0.934506	0.0747888	0.778832	0.991559	0.955932	0.91318	0.971443	0.996089
69	CN1CCN(C2=CC3=CC(=C(C#N)C#N)CCC3CC2)CC1	1	0.933124	0.0568202	0.967462	0.994945	0.952897	0.877182	0.83586	0.9704
70	O=C(O)c1cc(O)c(-c2ccccc2)nc1-c1ccccc1	1	0.932984	0.0370394	0.890362	0.992013	0.915018	0.900902	0.972306	0.927301
71	CCC12C=CN3c4ccccc4C(=O)C34CCN(CCC1)C24	1	0.921969	0.0765702	0.981138	0.955006	0.807513	0.821938	0.981894	0.984325
72	O=C1Nc2cc(C(=O)NCCCN3CCCC3)ccc2SC1=Cc1ccccc1F	1	0.920189	0.0534106	0.971162	0.983777	0.930416	0.911296	0.904519	0.819963
73	CCCC1CCC(C(=O)NC(CCN)C(=O)NC(C(=O)NC(CCN)C(=O)NC2CCNC(=O)C(C(C)O)NC(=O)C(CCN)NC(=O)C(CCN)NC(=O)C(CC(C)C)NC(=O)C(CC(C)C)NC(=O)C(CCN)NC2=O)C(C)O)CC1	1	0.90619	0.165382	0.971102	0.991456	0.537747	0.953524	0.988297	0.995018
74	O=C(C1CCCO1)N1N=C(c2ccc(Br)cc2)CC1c1ccco1	1	0.895616	0.0794517	0.850539	0.969042	0.746804	0.891899	0.974774	0.94064
75	CCCCCC(=O)C#Cc1ccc(O)c(OC)c1	1	0.892607	0.101393	0.696212	0.990036	0.953993	0.826125	0.947561	0.941714
76	O=C(O)c1cccc2c1C(=O)c1ccccc1-2	1	0.88292	0.0797251	0.881702	0.981016	0.89614	0.890799	0.92717	0.720694
77	CC(CCn1ccc(-c2ccc(-c3cn(Cc4ccncc4)nn3)cc2)cc1=O)(C(=O)NO)S(C)(=O)=O	1	0.873499	0.153228	0.924345	0.993148	0.568242	0.99669	0.967452	0.791118
78	Cc1ccc(C2=NN(C(=O)C3CCCO3)C(c3ccco3)C2)cc1	1	0.869932	0.0949032	0.82789	0.984341	0.804414	0.916879	0.968011	0.718055
79	CC(C)n1c(NCC(O)COc2ccc(CC#N)c(F)c2)nc2ccc(Cl)cc21	1	0.853064	0.133278	0.702032	0.96448	0.648132	0.956952	0.98924	0.85755
80	CN(C)C=C1C=C2C(=O)c3ccccc3N2C1=O	1	0.850876	0.109791	0.949283	0.882195	0.707557	0.880673	0.701175	0.984374
81	CC(CC1CC(c2ccc(-c3ccncc3Cl)cc2)=NO1)(C(=O)NO)S(C)(=O)=O	1	0.850105	0.194452	0.774964	0.952873	0.447161	0.995399	0.984248	0.945986
82	CC(CC1CC(c2ccc(-c3cnccc3F)cc2)=NO1)(C(=O)NO)S(C)(=O)=O	1	0.843737	0.207838	0.725833	0.945891	0.428227	0.99587	0.99014	0.976461
83	CC1CCCC=CC=CC(O)CC(O)CC=CC=CC(OC(=O)CCC(=O)OC2OC(CO)C(O)C(O)C2O)CC=CC=CC(=O)O1	1	0.837128	0.122025	0.683096	0.973149	0.930044	0.823444	0.941458	0.671575
84	CC(C)C(NC(=O)C(Cc1ccc(O)cc1)NC(=O)CS)C(N)=O	1	0.795456	0.115466	0.606226	0.976259	0.751203	0.870299	0.741409	0.827338
85	COc1ccccc1C(=O)Nc1nnc(SCC(=O)NC2CCCC2)s1	1	0.760162	0.157302	0.800989	0.967431	0.893304	0.753932	0.661417	0.483902
86	CNCc1cc(Br)c(OCC(=O)Nc2ccccc2OC)c(OC)c1.Cl	0	0.75065	0.254385	0.903815	0.947684	0.906234	0.862763	0.663421	0.219985
87	CCOC1CC2(CC)CCCN3CCC4(C(=O)c5ccccc5N14)C32	1	0.749374	0.28039	0.949333	0.876502	0.846357	0.696039	0.973024	0.154987
88	CC1CCC2(NC1)OC1CC3C4CCC5CC(O)CCC5(C)C4CCC3(C)C1C2C.Cl	0	0.747191	0.283799	0.839865	0.920636	0.882564	0.870733	0.854239	0.115106
89	CC1=CC(=O)C(C(C)C)=CC1=C(c1cc(C(C)C)c(OP(=O)([O-])[O-])cc1C)c1ccccc1C(=O)O.[Na+]	1	0.736485	0.248998	0.84377	0.902383	0.488381	0.916979	0.963627	0.303773
90	Cc1nc(-c2ccccc2)c(O)cc1C(=O)O	1	0.73283	0.183534	0.63464	0.970636	0.818798	0.695949	0.872317	0.404639
91	Cn1c(NCC(O)COc2ccc(CC#N)cc2)nc2cc(Cl)c(Cl)cc21	0	0.724205	0.19706	0.526443	0.923942	0.772288	0.442466	0.990819	0.689274
92	CCCCCCNC(=O)n1cc(F)c(=O)[nH]c1=O	0	0.708979	0.281233	0.823989	0.972499	0.727573	0.598684	0.976803	0.154324
93	NCCCCC(NC(=O)C(Cc1c[nH]c2ccccc12)NC(=O)CS)C(N)=O	1	0.695778	0.18802	0.864164	0.752941	0.659255	0.849445	0.304409	0.744457
94	CN(C)c1ccc(C=C(C#N)C(=O)c2ccccc2)cc1	1	0.664082	0.24713	0.784976	0.960256	0.943612	0.494387	0.496434	0.304825
95	C[n+]1ccc(C=NNc2nc(Cl)c(C#N)c(Cl)c2Cl)cc1.[Cl-]	1	0.650686	0.277002	0.899285	0.523248	0.689785	0.112469	0.7404	0.938928
96	O=C1OC(CO)CN1c1ccc(-c2ccc3ccncc3c2)c(F)c1	1	0.628319	0.335673	0.500543	0.946901	0.511794	0.0102898	0.986418	0.813968
97	Cc1[nH]c2ccccc2c1C=Cc1cc[n+](C)cc1.[I-]	0	0.622022	0.272515	0.866087	0.541703	0.733296	0.557231	0.104059	0.929758
98	C[n+]1cc(C(=O)N2CCCCC2)ccc1C=Cc1c[nH]c2ccccc12.[I-]	1	0.603158	0.29612	0.816619	0.853468	0.654413	0.866921	0.359449	0.0680804
99	CC(C=Cc1ccc([N+](=O)[O-])cc1)=CC(=O)O	0	0.587014	0.343886	0.931349	0.945514	0.540812	0.827413	0.148403	0.128591
100	CNCC(CC1CCCCC1)NCC(CO)NCCc1cccc(C(F)(F)F)c1	0	0.562941	0.221075	0.755943	0.580548	0.305532	0.46979	0.34055	0.925281
101	O=C(O)C(C(=O)O)=C1C2CC3CC(C2)CC1C3	1	0.538758	0.356532	0.797827	0.931787	0.670229	0.738834	0.0454869	0.0483821
102	Cc1ccc(S(=O)c2ccc(C)cc2)cc1	0	0.531491	0.357037	0.815702	0.933297	0.638426	0.714793	0.0663027	0.0204221
103	COc1ccc(-c2nnc3sc(CCN4C(=O)c5ccccc5C4=O)nn23)cc1	0	0.485664	0.28785	0.508986	0.952585	0.758426	0.225588	0.305186	0.163211
104	CC1=CCC(O)(C(C)C)CC1	1	0.470602	0.32626	0.887786	0.924371	0.449462	0.263784	0.0828431	0.215364
105	COc1ccc(C2CNC(=O)C2)cc1OC1CCCC1	0	0.47057	0.246896	0.503341	0.912841	0.45043	0.425502	0.468938	0.0623694
106	N#Cc1c(F)c(Cl)c(NCc2ccccc2)c(C#N)c1F	0	0.467463	0.290215	0.546811	0.88529	0.708789	0.164488	0.449201	0.050202
107	CC1(C)SC2C(NC(=O)Cc3ccccc3)C(=O)N2C1C(=O)[O-].[K+]	0	0.465221	0.262586	0.483494	0.73483	0.282144	0.778503	0.502778	0.00957525
108	COc1cc(CCNc2ccc3nnc(-c4ccccc4)n3n2)cc(OC)c1OC	0	0.460594	0.294305	0.63983	0.736904	0.842421	0.0880158	0.324619	0.131772
109	Cc1cc(OCC(=O)NC(C(=O)O)c2ccccc2)c2c3c(c(=O)oc2c1)CCC3	1	0.437708	0.218285	0.667631	0.529473	0.280488	0.365289	0.700233	0.083136
110	CN(C)c1ccc(C=C2C(=N)N3N=C(CC(=O)N4CCCCC4)SC3=NC2=O)cc1	1	0.429562	0.276397	0.615004	0.83318	0.541077	0.130517	0.42704	0.0305571
111	O=[N+]([O-])c1ccc(-c2cnc(NC3CCCC3)[nH]2)cc1	0	0.379645	0.348631	0.668002	0.983862	0.218942	0.361643	0.0164174	0.0290037
112	CC(C)n1c(C=CC(O)CC(O)CC(=O)O)c(-c2ccc(F)cc2)c2ccccc21	0	0.376246	0.242756	0.261293	0.869043	0.293473	0.461218	0.261169	0.111281
113	COc1ccc(C=C2SC(c3ccc(C)cc3)=NC2=O)cc1OC	0	0.373834	0.287341	0.683815	0.825746	0.306446	0.142904	0.264019	0.0200735
114	CCc1oc2ccccc2c1C(=O)c1ccc(O)cc1	0	0.372687	0.248168	0.432887	0.788553	0.53027	0.297985	0.149468	0.0369577
115	O=C(O)Cn1c2c(c3ccccc31)CSc1ccc(Cl)cc1-2	0	0.35604	0.297085	0.516734	0.938575	0.292307	0.181872	0.137366	0.0693829
116	Cc1c(N2CCCC2)cc2c(c1NC(=O)c1ccccc1Cl)C(C)(C)CC2(C)C	0	0.346942	0.286309	0.5084	0.130536	0.44338	0.108624	0.853687	0.0370223
117	COc1ccc(-c2cc(C(F)(F)F)n3nc(C(=O)N4CCN5CCCC5C4)cc3n2)cc1OC	0	0.34259	0.274977	0.52167	0.511072	0.774478	0.134825	0.064239	0.0492538
118	COc1cc(C=NN2CCN(Cc3ccc(C)cc3)CC2)cc(OC)c1O	0	0.341864	0.214478	0.394493	0.258849	0.722902	0.209583	0.432445	0.0329122
119	NCc1ncc(-c2ccc(Cl)cc2)[nH]1	0	0.329447	0.279443	0.248358	0.889838	0.141696	0.168707	0.461871	0.0662096
120	CN(C)c1cccc(C(=O)OCc2cc(=O)oc3cc(O)ccc23)c1	1	0.326257	0.231101	0.509086	0.125151	0.675549	0.427109	0.00750148	0.213148
121	Cn1c2ccccc2c(=O)c2ccc(C#CC3(N)CCCCC3)cc21	0	0.325392	0.304749	0.873487	0.580527	0.209988	0.213201	0.0461845	0.0289657
122	O=C(NCCO)Nc1cc(F)ccc1N1CCCCC1	0	0.31837	0.268341	0.907255	0.286526	0.22415	0.116244	0.204295	0.171748
123	CC(N)c1ncc(-c2ccc(Br)cc2)[nH]1	0	0.318174	0.314023	0.528869	0.924166	0.10455	0.184141	0.140435	0.0268811
124	CCCCCCCCCCCCCCCCOP(=O)([O-])OCC[N+](C)(C)C	0	0.306766	0.237617	0.29841	0.401483	0.319508	0.0671512	0.739156	0.0148895
125	CSc1nc(C)c2c(n1)N(c1ccc(O)cc1)CC2	0	0.305547	0.204358	0.569161	0.29978	0.11658	0.151672	0.590997	0.105094
126	NC(=O)Nc1cccc(C(=O)Nc2ccc(Cl)cn2)c1	0	0.304214	0.171415	0.35923	0.276613	0.453918	0.131138	0.547281	0.0571056
127	Cc1[nH]c2ccccc2c1CC(=O)NC(Cc1ccccc1)C(=O)N(C)c1ccccc1	0	0.288873	0.224512	0.354794	0.172052	0.43328	0.673826	0.0280029	0.0712817
128	c1ccc(-c2cnc(NC3CCCC3)[nH]2)cc1	0	0.288585	0.322167	0.235603	0.992489	0.222619	0.150446	0.0897232	0.0406331
129	C[Si]1(C)CCN(Cc2cc(-c3ccc(Cl)cc3)n(-c3ccc(Cl)cc3)n2)CC1	0	0.281029	0.271723	0.257699	0.471216	0.128128	0.0307403	0.781514	0.016876
130	CN(C)S(=O)(=O)c1ccc(C(=O)NCc2ccc3[nH]c4c(c3c2)CCCC4)cc1	1	0.271626	0.235002	0.498733	0.102992	0.392058	0.600286	0.0158755	0.0198127
131	Cc1cc(=S)c2ccccc2[nH]1	0	0.262484	0.186875	0.522926	0.391184	0.308213	0.317201	0.0075356	0.0278431
132	CSC1=NC(=Cc2ccc(-n3cncn3)cc2)C(=O)N1	0	0.258424	0.171953	0.211243	0.263769	0.149081	0.332338	0.575217	0.0188941
133	CCC(C(=O)C(C)C(O)C(C)CCc1ccc(C)c(O)c1C(=O)O)C1OC(CC)(C2CCC(O)(CC)C(C)O2)CC1C	0	0.257623	0.18314	0.539711	0.354734	0.380724	0.182373	0.0332471	0.0549479
134	NCC(=O)N1CCCC(CCc2ccc(F)c(F)c2)C1	0	0.247017	0.189969	0.363817	0.604955	0.144188	0.0963815	0.22864	0.0441247
135	O=C(O)c1ccccc1Sc1ncnc2sc3c(c12)CCC3	0	0.243106	0.161204	0.189502	0.219563	0.171398	0.32688	0.538528	0.012762
136	O=C(NCc1cccc(Cl)c1)c1cccc(OC2CCN(C(=O)C3CC3)CC2)c1	0	0.237984	0.135881	0.333264	0.207411	0.468713	0.189247	0.200446	0.0288205
137	COc1ccc2cc(-c3c(-c4ccncc4)nc(-c4ccc(S(C)(=O)=O)cc4C)n3C)ccc2c1	0	0.237723	0.292324	0.393607	0.822069	0.132119	0.0582517	0.00725863	0.0130336
138	COc1ccc(SCC(=O)N2c3ccccc3Sc3ccccc32)cc1	0	0.234665	0.153021	0.414989	0.437438	0.1155	0.261324	0.159104	0.0196333
139	COc1ccc2sc3c(c2c1)NC(C)CNC3=O	0	0.218606	0.231298	0.675648	0.33833	0.153337	0.112858	0.0130558	0.0184089
140	CCOC(=O)c1c(C)n(-c2ccc(C)cc2)c2ccc(OCC(O)CN3CCN(C)CC3)cc12.Cl	0	0.21743	0.214538	0.310245	0.0980356	0.194555	0.0303861	0.643749	0.0276072
141	NC(=O)C(Cc1c[nH]c2ccccc12)NC(=O)C(CO)NC(=O)CS	0	0.214845	0.181231	0.404226	0.0711004	0.216296	0.50426	0.0555884	0.0376014
142	Cn1cnc([N+](=O)[O-])c1S(=O)(=O)Oc1cccc2ccccc12	0	0.208421	0.187967	0.537298	0.042194	0.356347	0.223022	0.0706396	0.0210231
143	O=C(Nc1ccn[nH]1)c1csc(I)c1	0	0.205399	0.173366	0.489975	0.128222	0.398158	0.0791916	0.105741	0.0311066
144	O=c1[nH]c(Cn2cnc([N+](=O)[O-])c2)c(Br)c(=O)[nH]1	0	0.19462	0.127624	0.415511	0.231629	0.155988	0.257589	0.087256	0.0197461
145	O=[N+]([O-])c1cc(-c2ccc(C=Nn3cnnc3)o2)cc([N+](=O)[O-])c1	0	0.194023	0.200855	0.516513	0.0315205	0.17219	0.412305	0.0166299	0.0149791
146	O=C(NCCN1CCCCC1)c1cccc(C(F)(F)F)c1	0	0.19268	0.160413	0.505409	0.0209756	0.197732	0.259242	0.0913827	0.0813421
147	CC1=CCC(C(=O)O)(C(=O)NN=Cc2cccs2)C(c2ccc([N+](=O)[O-])cc2)C1	0	0.180303	0.173019	0.416839	0.418244	0.116848	0.110075	0.00680983	0.0130024
148	Cc1ccc(S(=O)(=O)Nc2ccc(-c3nc4ccc(NS(=O)(=O)c5ccc(C)cc5)cc4[nH]3)cc2)cc1	0	0.177052	0.175519	0.212966	0.535849	0.142938	0.138869	0.00541295	0.0262756
149	Cc1c(F)cccc1NC(=O)Nc1ccc(Cl)c(S(=O)(=O)C2CCCNC2)c1O.Cl	0	0.175128	0.181704	0.549898	0.167975	0.0829066	0.031427	0.208696	0.00986532
150	CSCC1CN(Cc2c[nH]c3c(N)ncnc23)CC1O	0	0.173623	0.112228	0.269681	0.332115	0.171387	0.0442684	0.204142	0.0201454
151	COc1ccc(C=O)c2[nH]c3c(Cl)ncnc3c12	0	0.171948	0.150418	0.209619	0.467211	0.200742	0.0513708	0.0881658	0.0145763
152	Nc1nc(=S)c2ncn(C3OC(CO)C(O)C3O)c2[nH]1	1	0.168025	0.132013	0.389952	0.0750776	0.0867619	0.0628811	0.313714	0.0797653
153	CCN1CCN(Cc2nc3ccc([N+](=O)[O-])cc3c(=O)n2-c2ccccc2F)CC1	0	0.167702	0.168132	0.40331	0.0241436	0.175561	0.379455	0.0085545	0.0151894
154	N=C(N)c1ccc(OCCCCCOc2ccc(C(=N)N)cc2)cc1.O=S(=O)(O)CCO.O=S(=O)(O)CCO	0	0.164152	0.181245	0.233296	0.537589	0.0932167	0.0356253	0.0722552	0.0129326
155	COC1(NC(=O)Cc2cccs2)C(=O)N2C(C(=O)[O-])=C(COC(N)=O)CSC21.[Na+]	0	0.161266	0.149714	0.384797	0.151545	0.340739	0.0425831	0.0385533	0.00937598
156	O=C(c1ccc(N2CCNCC2)cc1)c1cccnc1	0	0.159627	0.219427	0.213836	0.0144271	0.0618903	0.0247966	0.625371	0.017438
157	CC(C)(C)C1CCC(CC2=C(O)c3ccccc3C(=O)C2=O)CC1	0	0.159491	0.0905973	0.309252	0.0940841	0.206088	0.16495	0.165567	0.0170028
158	Cl.Cn1c(=O)c2c(nc(N3CCOCC3)n2CCNC2=NCCC2)n(C)c1=O	0	0.15825	0.252436	0.720568	0.0231937	0.0677784	0.0552966	0.0711433	0.0115174
159	COc1ccc(COCC(O)CN2CCC(CN3C(=O)c4cccc5cccc(c45)C3=O)CC2)cc1OC.Cl	0	0.153245	0.11376	0.267912	0.0506429	0.193564	0.0632037	0.319606	0.024544
160	CNc1ncn(-c2c(C)cccc2C)c(=O)n1	0	0.14285	0.132674	0.201882	0.0810572	0.411191	0.0515444	0.0929988	0.0184243
161	COc1nc(N=C(N)N)nc2c(C)cccc12	0	0.142788	0.12101	0.328751	0.288986	0.106097	0.0405818	0.0729641	0.0193488
162	CC(=O)C1(O)Cc2c(O)c3c(c(O)c2C(OC2CC(N)C(O)C(C)O2)C1)C(=O)c1ccccc1C3=O.Cl	0	0.141848	0.149541	0.469225	0.0753561	0.127135	0.096057	0.0513509	0.0319626
163	CCCCCCCCCCCCNC(=O)c1ccncc1	0	0.139574	0.0803029	0.226184	0.17283	0.222359	0.0582353	0.146948	0.0108871
164	O=C(c1cc(=O)[nH]c2ccccc12)N1CCN(c2ccccc2)CC1	0	0.137417	0.112647	0.322763	0.231419	0.131232	0.11935	0.00517534	0.0145602
165	COc1c(C(=O)N2CCOCC2)sc2ccc(F)cc12	0	0.136985	0.178625	0.522331	0.0603528	0.151251	0.0667503	0.0111442	0.0100822
166	Cn1cc(NC(=O)c2cc(NC=O)cn2C)cc1C(=O)NCCC(=N)N.O=C(O)C(F)(F)F	0	0.135825	0.11968	0.155327	0.0608163	0.139301	0.0289629	0.382421	0.0481212
167	CN1CCN(c2ccc(C(=O)c3ccc(F)cc3)cc2)CC1	0	0.1344	0.0986549	0.320359	0.0698863	0.117673	0.03801	0.201118	0.0593538
168	C=CCSc1nc2c(C(=O)OCC)nnn2c2ccccc12	0	0.130919	0.144903	0.362591	0.0307975	0.306285	0.0379091	0.0250353	0.022895
169	O=C(NC1NNC2CC(c3ccccc3)CCC21)C1CC1	0	0.125763	0.11184	0.285553	0.0778587	0.10864	0.26526	0.00468984	0.0125791
170	NC(Cc1ccccc1)C(=O)NNC(=O)c1ccncc1	0	0.125484	0.113471	0.154617	0.0156141	0.335377	0.17685	0.061172	0.00927514
171	CC1CCCN(c2c3c(nc4ccccc24)CCCC3)C1	0	0.122941	0.105776	0.324815	0.0458477	0.169131	0.141435	0.0258207	0.0305977
172	O=C(c1ccccc1)c1c2c(cc3sc4ccccc4[n+]13)-c1cccc3cccc-2c13.[Br-]	0	0.120707	0.0914397	0.249843	0.0404222	0.222659	0.146827	0.0448623	0.0196298
173	CN1CCN(c2ccc(NC(=S)NC(=O)C=Cc3ccco3)cc2)CC1	0	0.119117	0.147719	0.43782	0.133354	0.0657415	0.0380631	0.0237405	0.0159855
174	Cl.Nc1ccc(N2CCN(CCCCN3C(=O)C4CCCN4C3=O)CC2)cc1.O	0	0.114	0.14422	0.4297	0.0571949	0.105911	0.0236176	0.0538004	0.0137744
175	CCSc1nccc(-c2nn(-c3ccc(C)cc3)ccc2=O)n1	0	0.112202	0.0914461	0.288949	0.0506376	0.137376	0.0444057	0.136266	0.0155812
176	C=C1CSc2nc(=O)c3c(C)c(C)sc3n21	0	0.110234	0.176069	0.500964	0.0214067	0.0751037	0.0392511	0.0130369	0.0116393
177	COc1ccc(C)cc1NC(=O)c1ccc(S(=O)(=O)N2CCCCC2)cc1	0	0.103167	0.103809	0.273982	0.06582	0.218037	0.0352501	0.0135778	0.0123319
178	CCCCCCCCCCCC(=O)Nc1ccnc(OC)c1	0	0.102213	0.0938942	0.173717	0.275587	0.0777802	0.0259575	0.0515476	0.00869022
179	COc1cc(OC)c2nc(C)c3c(c2c1)N(c1ccc(O)cc1)CC3	0	0.101532	0.0818896	0.263749	0.109743	0.128304	0.0320979	0.046424	0.0288761
180	NC(=O)C(CC(=O)O)NC(=O)C(CO)NC(=O)CS	0	0.100396	0.094701	0.273593	0.011615	0.173985	0.0830206	0.0428335	0.0173315
181	Cl.O=C1c2cccc3cccc(c23)C(=O)N1CC1CCN(CC(O)COCc2ccc3c(c2)OCO3)CC1	0	0.10033	0.0781432	0.215849	0.0190146	0.12541	0.0391032	0.179729	0.0228751
182	COC1CCC2NC3C4NC5CCC(OC)CC5C4C4C(=O)NC(=O)C4C3C2C1	0	0.0999291	0.125963	0.362234	0.0315636	0.144014	0.0448728	0.00625424	0.0106356
183	CC(C)Nc1ncnc2c1cnn2-c1ccc(Cl)cc1	0	0.097866	0.134388	0.105553	0.0328455	0.0408063	0.00979887	0.389578	0.0086138
184	CC(C)(C)c1cc(CCC(=O)N2CCC2)cc(C(C)(C)C)c1O	0	0.0960255	0.063909	0.197511	0.128012	0.0912776	0.124051	0.0109233	0.0243783
185	Cc1cccc(C2NNCC2c2ccc3ncccc3n2)n1	0	0.0944329	0.160446	0.451139	0.0311607	0.0560244	0.0139682	0.00331753	0.0109873
186	COc1ccc2c(c1)c1ncn(CCN3CCNCC3)c(=O)c1n2C	0	0.09413	0.143851	0.407719	0.0173706	0.101199	0.0171154	0.00737381	0.0140021
187	C=C(C)n1c(=O)n(Cc2ccccc2C)c2ccccc21	0	0.0935023	0.127491	0.372715	0.0298484	0.0881715	0.0449229	0.00727508	0.0180808
188	CCCCCCCCCCCC(=O)Nc1ccncc1	0	0.0930025	0.114995	0.124276	0.335521	0.0477038	0.0195489	0.0219831	0.00898246
189	COc1ncccc1-c1csc(NCCSC)n1	0	0.092732	0.0754797	0.249129	0.0906211	0.0669521	0.0984147	0.0286619	0.0226131
190	N#Cc1c(NC(=O)c2cccc3ccccc23)sc2c1CCCC2	0	0.0910531	0.054307	0.133361	0.0275057	0.155787	0.13315	0.081735	0.014779
191	NC(=O)c1nccn(C2OC(CO)C(O)C2O)c1=O	0	0.0903004	0.0695065	0.227087	0.038639	0.0992943	0.113257	0.0403128	0.0232124
192	C1CCC(C2CCNCC2)OC1	0	0.0882085	0.104411	0.313132	0.0310184	0.0709248	0.0871893	0.00701348	0.0199736
193	Cc1nn(-c2ccc(F)cc2)c(Cl)c1C=C(CC(=O)O)c1nc2ccccc2s1	0	0.0867938	0.0838398	0.165488	0.0663053	0.233435	0.0175462	0.0248985	0.0130899
194	Cc1csc2c(C#N)c(=O)c3c(n12)CCC3	0	0.0865854	0.0898478	0.275531	0.0527582	0.102519	0.0619361	0.0158849	0.010883
195	CN(Cc1ccc(Cl)cc1)C(=O)C1CCNC1	0	0.0861521	0.0588586	0.204224	0.0486944	0.11321	0.0736187	0.0422523	0.0349129
196	Cc1cccc(Nc2nc(NCCCN3CCOCC3)nc(N)c2[N+](=O)[O-])c1	0	0.0857684	0.119932	0.333595	0.0194344	0.136027	0.0134819	0.00299375	0.00907832
197	O=C(Cc1ccccc1F)Nc1nc2ccccc2[nH]1	0	0.0849562	0.0773769	0.239317	0.100647	0.0916176	0.0562327	0.00710628	0.0148166
198	O=[N+]([O-])c1oc2ccc3ccccc3c2c1CCO	0	0.0833583	0.0697466	0.200048	0.0577948	0.148342	0.0727205	0.0100829	0.011162
199	Cc1cccc(Oc2nccc(-c3c(-c4ccc(F)cc4)ncn3C3CCNCC3)n2)c1C.O=C(O)C(F)(F)F	0	0.083014	0.0857993	0.253428	0.0316432	0.134507	0.0245907	0.0353215	0.0185938
200	CC(=O)CCC(NC(=O)C(C)NC(=O)CS)C(N)=O	0	0.0822281	0.0724498	0.206251	0.0142939	0.149474	0.0721094	0.0408508	0.0103899
201	COc1ccc(N=CC=Cc2ccc3c(c2)OCO3)cc1OC	0	0.0815069	0.095381	0.283871	0.0293896	0.105901	0.0318689	0.0237924	0.0142183
202	CCN1CCN(C(=O)CSc2nc3c(c(=O)n(C)c(=O)n3C)n2C)CC1	0	0.0812021	0.121826	0.350579	0.0182675	0.0614129	0.0374565	0.00773285	0.0117643
203	Nc1nc(NCCCN2CCOCC2)nc(Nc2ccccc2F)c1[N+](=O)[O-]	0	0.0807555	0.110136	0.305965	0.020984	0.132696	0.0119251	0.00339065	0.00957199
204	CCc1cccc2c1OCCC2N	0	0.0791812	0.0832189	0.256278	0.0511951	0.0889198	0.0506379	0.0158231	0.0122333
205	CCCCCCCCCC(=O)CC(=O)Nc1ccncc1	0	0.077899	0.0852623	0.123382	0.248887	0.0424687	0.0190323	0.0248296	0.00879444
206	C=C1OC(=O)C(CNC(=O)c2ccc(C)cc2)=C1c1cccc(Cl)c1	0	0.0774263	0.0585547	0.150509	0.0647117	0.163369	0.0400365	0.0362563	0.00967583
207	Cc1ccc(C(=O)NC2CC2)cc1-c1ccc2[nH]ncc2c1	0	0.0765461	0.0689163	0.196995	0.0501831	0.141187	0.045432	0.011167	0.0143132
208	Cc1cc(O)cc(C)c1C=Cc1cncc(C(N)=O)c1	0	0.0746548	0.0773326	0.180144	0.0405159	0.185479	0.0258381	0.00402024	0.0119315
209	O=C(O)CCC(=O)N1CCN(c2ccc(C(=O)c3ccc(F)cc3)cc2)CC1	0	0.0738035	0.0828039	0.244643	0.032102	0.10717	0.0130525	0.0121347	0.033719
210	Cc1cc(C)c2nc3nc(C)c(C)cc3c(N)c2c1	0	0.0735879	0.0629862	0.169116	0.146899	0.0618511	0.0460028	0.00586353	0.0117959
211	COc1cc2c(cc1Nc1nc(Nc3ccsc3C(N)=O)c3cc[nH]c3n1)N(C(=O)CN(C)C)CCC2(C)C	0	0.0729364	0.0911424	0.265429	0.0358212	0.0965084	0.0230272	0.00403214	0.0128007
212	NCC(=O)N1CCCC(CCc2ccc(F)cc2F)C1	0	0.0723292	0.0811894	0.244903	0.0609509	0.0805294	0.0166921	0.0137244	0.0171755
213	CS(=O)(=O)Nc1ccc(N=Cc2c(O)[nH]c3ccccc23)cc1	0	0.0718325	0.0651673	0.181651	0.038245	0.13703	0.0548989	0.00792479	0.0112453
214	CCc1cc(Nc2cc(=O)n(CCN3CCN(C(=O)c4ccccc4)CC3)c(=O)[nH]2)ccc1C	0	0.0716207	0.0898024	0.254902	0.0137641	0.113043	0.0331127	0.00488924	0.0100125
215	CCN1CCN(Cc2cc(=O)oc3cc4c(cc23)CCC4)CC1	0	0.0710097	0.0655776	0.160057	0.0118211	0.0596368	0.161829	0.0133304	0.0193833
216	O=C1NC(=O)C(c2ccccc2Cl)=C1Nc1cccc(O)c1	0	0.0706537	0.0624846	0.130471	0.0384017	0.180109	0.043329	0.021468	0.0101443
217	COC(=O)Nc1nc2ccccc2[nH]1	0	0.0706276	0.0698865	0.179386	0.0287758	0.155059	0.0450741	0.00371119	0.0117599
218	CC1COC2(CCN(C(=O)c3ccc(Cl)s3)CC2)O1	0	0.0704179	0.0583018	0.144644	0.141506	0.0903743	0.0300998	0.00713835	0.00874516
219	Cc1cc(-c2ccccc2)c(C(=O)C(=O)Nc2ccc(N3CCN(c4ncc(F)cn4)CC3)cc2)n1C	0	0.0702498	0.064548	0.194154	0.0255102	0.108506	0.0167349	0.0635493	0.0130439
220	O=C(C=Cn1cnc(-c2cc(C(F)(F)F)cc(C(F)(F)F)c2)n1)NNc1ccccn1	0	0.0694163	0.0634077	0.191268	0.100288	0.0634165	0.047584	0.00465829	0.00928268
221	OCC(O)CNc1ccnc2ccc(Br)cc12	0	0.068152	0.0680293	0.213002	0.0219966	0.0782304	0.0354594	0.0473127	0.0129114
222	CCN(CCN(C)C)C(=O)c1ccc2c(c1NCCO)C(=O)c1ccccc1C2=O	0	0.0679504	0.0639268	0.191167	0.0754172	0.0959925	0.022893	0.00956042	0.0126717
223	CN(C)CCOc1ccc2c(c1)C(=O)C(=Cc1ncc([N+](=O)[O-])n1C)C2.O=S(=O)(O)O	0	0.0673203	0.0831281	0.237768	0.0261642	0.104721	0.015728	0.0058367	0.0137043
224	Nc1nnnn1CCOc1c2[nH]c3ccc(Cl)cc3c2cc2c1[nH]c1ccc(Cl)cc12	0	0.0671343	0.0604259	0.178088	0.069017	0.105311	0.0355968	0.00596116	0.00883168
225	CCN1CCN(C(=O)Cn2nc(C)n3c(cc4c(OC)cccc43)c2=O)CC1	0	0.0668536	0.0818234	0.223686	0.0150633	0.127543	0.0172383	0.00717476	0.0104158
226	CCOc1ncc(C(=O)NCC(C)(O)C(C)C)cc1Cl	0	0.0667511	0.0495266	0.145762	0.0368377	0.0718161	0.017362	0.114879	0.01385
227	COc1ccc(C2=Nn3c(nnc3-c3ccncc3)SC2)cc1	0	0.0666677	0.0575736	0.157332	0.113791	0.0908784	0.0185824	0.00417625	0.0152461
228	CN1CCC(n2cnc(-c3ccc(F)cc3)c2-c2ccnc(N)n2)CC1	0	0.0665114	0.100481	0.288788	0.0286539	0.0504532	0.0144122	0.00632163	0.0104399
229	CCOC(=O)c1cnc2c(C)c(C)ccc2c1NCCCN1CCOCC1	0	0.0660453	0.0693551	0.158999	0.0269368	0.168228	0.0214336	0.00521029	0.0154637
230	CCN1C(=O)C(=C2SC(N3CCOCC3)=NC2=O)c2ccccc21	0	0.0659811	0.0913601	0.261985	0.0155863	0.0827522	0.0175546	0.00768111	0.0103268
231	O=c1[nH]c(=O)n(C2CC(O)C(CO)O2)cc1F	0	0.0646227	0.0814588	0.243447	0.0295969	0.0538806	0.0379994	0.00366157	0.0191505
232	COc1ccc(NC(=O)c2cc3ccccn3n2)cc1	0	0.064465	0.0465608	0.130821	0.0386002	0.125419	0.0316455	0.0500031	0.0103013
233	CCN(CC)S(=O)(=O)c1ccc(Cl)c(C(=O)Nc2sc3c(c2C#N)CCCC3)c1	0	0.0642694	0.0396181	0.132131	0.0470273	0.0968511	0.0463992	0.0539666	0.00924148
234	CCN1CCC(C(=O)NC2NNC3NNC(c4cccc(F)c4F)CC32)CC1.[Cl-]	0	0.0642186	0.0795255	0.237738	0.0304937	0.0649252	0.0262055	0.011979	0.0139701
235	COc1ccc(-c2cc3c(=O)n(CC(=O)N4CCN(C)CC4)ncn3n2)cc1	0	0.0641758	0.075306	0.224759	0.0453831	0.0740379	0.0217658	0.00616886	0.0129402
236	CC(=O)c1cccc(Nc2nc3ccccc3n3cnnc23)c1	0	0.0634685	0.0814818	0.239183	0.0148224	0.0746081	0.0206546	0.0223558	0.00918731
237	C=C1OC(=O)C(CNC(=O)c2ccc(C)cc2)=C1c1ccc(OC)cc1	0	0.0633426	0.0588904	0.15759	0.0521595	0.128526	0.026192	0.00732495	0.00826295
238	CC1C(c2cccc(C(F)(F)F)c2)OC(=O)N1C(=O)NCc1cncc2ccccc12	0	0.0631706	0.0503801	0.123911	0.0242835	0.0765944	0.13067	0.0139522	0.00961218
239	Cc1ccc2ccc(C#N)cc2c1O	0	0.0626664	0.0551133	0.174596	0.0464882	0.0827052	0.0426659	0.0099975	0.0195457
240	Cc1cc(C(=O)Nc2ccc3c(c2)CCN3)n(C)n1	0	0.062662	0.0687735	0.211247	0.0258674	0.0684005	0.0321545	0.0290885	0.00921448
241	COc1ccc(C(=O)Nc2ccc(N3CCN(C)CC3)cc2)cc1OC	0	0.0625002	0.0683095	0.197338	0.0303375	0.104419	0.0197648	0.00928224	0.0138602
242	CC(Oc1ccc(Cl)cc1Cl)C(=O)NCc1ccc2c(c1)OCO2	0	0.0623804	0.0478205	0.136526	0.0344994	0.122523	0.0324784	0.0261302	0.0221251
243	COc1ccc(CNC(=O)C2CCN(C(C)c3cccc4ccccc34)CC2)cc1	0	0.0607546	0.061711	0.182833	0.0227712	0.0917638	0.0493652	0.00476879	0.0130262
244	Cc1nnc2c(SC(C)C)nc3ccccc3n12	0	0.0603374	0.0731547	0.208966	0.014789	0.0959023	0.027039	0.00436754	0.0109603
245	Cc1cc(O)cc(C)c1C=Cc1cncc(C(=O)OC(C)(C)C)c1	0	0.0598033	0.0530215	0.129321	0.0363382	0.136425	0.0383306	0.00522462	0.013181
246	Cc1nc(N)c2c(-c3cccs3)cn(C3OC(CO)C(O)C3O)c2n1	0	0.0596973	0.0598008	0.169213	0.0279846	0.110661	0.0310196	0.00586197	0.0134434
247	CN1CCC(C(=O)NC2NNC3NNC(c4ccccc4)CC32)CC1.[Cl-]	0	0.0596159	0.05703	0.17223	0.0270564	0.0827375	0.0584804	0.00469385	0.0124974
248	C=CC#CC[N+]1(CC#Cc2ccccc2)CCOCC1.[Br-]	0	0.0596091	0.0728607	0.218249	0.0331783	0.0601555	0.0199724	0.00673302	0.019366
249	O=C(c1cnsn1)N1CCN(c2ccccn2)CC1	0	0.0588186	0.064219	0.182918	0.0223093	0.104306	0.0157555	0.0180561	0.00956634
250	CC(=O)CCC(NC(=O)C(CC(=O)O)NC(=O)CS)C(N)=O	0	0.0588084	0.0605928	0.160991	0.00920883	0.1241	0.0311895	0.0174752	0.00988634
251	CCN1CCN(c2cc(N3CCN(C(=O)c4ccco4)CC3)c3c4c(onc24)-c2ccccc2C3=O)CC1	0	0.0585508	0.055815	0.16115	0.0153323	0.103221	0.0174013	0.0448549	0.00934549
252	CN1CCN(CCCNc2nc3ccc(Oc4ccc(NC(=O)Nc5cc(C(F)(F)F)ccc5F)cc4)cc3[nH]2)CC1.[Cl-]	0	0.0579465	0.0730422	0.210446	0.0153718	0.0840321	0.0190117	0.00528613	0.0135311
253	Fc1cccc(Cl)c1C1CC(c2ccc(Cl)cc2)Nc2nnnn21	0	0.0578057	0.0657906	0.194277	0.0336304	0.0806956	0.0223848	0.00610899	0.00973781
254	O=C1c2ccccc2-c2onc3c(N4CCN(CCO)CC4)cc(N4CCN(C(=O)c5ccco5)CC4)c1c23	0	0.0577679	0.0586161	0.176347	0.0167423	0.0793597	0.0133378	0.0520167	0.00880341
255	CS(=O)(=O)Nc1cccc(-c2ccc3c(NC(=O)C4CC4)n[nH]c3c2)c1	0	0.0576763	0.0426424	0.124358	0.0336608	0.0955758	0.0695103	0.00690994	0.0160425
256	COC(=O)c1c(NC(=O)c2ccco2)sc2c1CC(C)(C)NC2(C)C	0	0.0576159	0.0669162	0.201716	0.0165462	0.062143	0.0403105	0.0158449	0.00913515
257	CC1CCCCN1CCNC(=O)c1cc2c(=O)n(C)c3ccccc3c2n1C	0	0.0571181	0.0609617	0.180326	0.0140839	0.0721729	0.0618414	0.00385649	0.0104278
258	Cc1c(-c2ccccc2)n(O)[n+]([O-])c1-c1ccccc1	0	0.0560528	0.054614	0.164226	0.0366373	0.0863585	0.0253008	0.00668966	0.0171047
259	Nc1nc2c(c(-c3cccs3)cn2C2OC(CO)C(O)C2O)c(=O)[nH]1	0	0.055253	0.0511187	0.149336	0.0255952	0.0947486	0.0434194	0.00726251	0.011156
260	O=[N+]([O-])c1cc(-c2ccc(C=Nn3cnnc3)o2)ccc1Cl	0	0.0541645	0.0537561	0.150132	0.0208609	0.102532	0.0362342	0.0041021	0.0111263
261	CCN1CCN(C(=O)c2cc3c(=O)n(C)c4ccccc4c3n2C)CC1	0	0.0541592	0.0647192	0.190421	0.0109646	0.0677914	0.0399724	0.00391234	0.0118928
262	CCc1ccc2nc3nc(C)cc(C)c3c(N)c2c1	0	0.0539383	0.0602198	0.173083	0.0147894	0.0901116	0.0272244	0.00729239	0.0111297
263	CC(=O)CCC(NC(=O)C(CO)NC(=O)CS)C(N)=O	0	0.0535744	0.052747	0.145299	0.0118748	0.105134	0.0365981	0.0140337	0.00850625
264	CC(CN)N(C)C(=O)Cc1cccc2ccccc12	0	0.0531994	0.0498625	0.15304	0.0161736	0.076167	0.0445535	0.0138071	0.0154556
265	CC[N+](C)(C)CCCNC(=O)CCc1cc(C(C)(C)C)c(O)c(C(C)(C)C)c1.[Br-]	0	0.0528627	0.0499903	0.155259	0.0546035	0.0591326	0.0322601	0.00574103	0.0101794
266	Cn1cc(CC(=O)Nc2ccc(I)cn2)cn1	0	0.0523898	0.0484818	0.148631	0.0600374	0.0652015	0.0206853	0.0104367	0.00934681
267	Cc1c(Cl)cccc1-c1ccc(C=Nn2cnnc2)o1	0	0.0522074	0.0491849	0.149188	0.0244231	0.0826435	0.0233007	0.0229543	0.0107343
268	CCCCCCCCCCCC(=O)N1CCN(c2ccncc2)CC1	0	0.0520924	0.0524305	0.159431	0.0595991	0.0582048	0.0127718	0.0112673	0.0112801
269	Nc1nc(N)c2c(-c3cccs3)cn(C3OC(CO)C(O)C3O)c2n1	0	0.0517679	0.0471564	0.137323	0.0320553	0.0921523	0.0284721	0.00701345	0.0135907
270	O=[N+]([O-])c1cc(CN2CCOCC2)c2cccnc2c1O	0	0.0513299	0.0571853	0.137954	0.0150861	0.125728	0.0156292	0.00314467	0.0104377
271	CC1(C)CC(n2cnc(-c3ccc(F)cc3)c2-c2ccnc(N)n2)CC(C)(C)N1	0	0.050974	0.0662189	0.195143	0.0288909	0.0509872	0.0162372	0.00459499	0.00999075
272	CC(C)Oc1cccc(C(=O)NC(=S)Nc2ccc(N3CCN(C)CC3)cc2)c1	0	0.0506147	0.0558863	0.167655	0.0268164	0.0680225	0.0188511	0.00609987	0.0162434
273	CC1(C)CC(NC(=O)COc2ccc3c4c(c(=O)oc3c2)CCCC4)CC(C)(C)N1	0	0.0505077	0.0453469	0.137534	0.02265	0.0760311	0.046845	0.00548182	0.0145043
274	O=C([O-])c1ccc(Oc2nccc(-c3c(-c4ccc(F)cc4)ncn3C3CCNCC3)n2)cc1.[Li+]	0	0.0505072	0.0738906	0.211919	0.0126685	0.0522151	0.0125823	0.00395545	0.0097028
275	CC[N+](C)(C)CCCNC(c1cc(C(C)(C)C)c(O)c(C(C)(C)C)c1)P(=O)(OC(C)C)OC(C)C.[Br-]	0	0.0504093	0.0439516	0.138281	0.0296537	0.0574709	0.0578365	0.00829767	0.0109157
276	O=C(Nc1n[nH]c2cc(-c3ccc(F)cc3)ccc12)C1CC1	0	0.0497827	0.0363297	0.109471	0.0345027	0.0835282	0.0469354	0.00374852	0.0205103
277	O=C(Nc1ccc(N2CCNCC2)cc1)c1ccn2ncc(-c3cccc(Cl)c3)c2n1.O=C(O)C(F)(F)F	0	0.0495709	0.0397228	0.126723	0.0351719	0.0743966	0.014685	0.0297842	0.016665
278	COc1nc(N)nc2c1c(-c1cccs1)cn2C1OC(CO)C(O)C1O	0	0.0494635	0.0500824	0.146763	0.0233239	0.0825294	0.0254078	0.00679133	0.0119658
279	O=C(COc1ccc2c3c(c(=O)oc2c1)CCC3)NCC(O)c1ccccc1	0	0.0494567	0.0359968	0.118755	0.0284748	0.0672693	0.0491563	0.0214431	0.0116416
280	CNCCC1CCN(c2ccncc2)CC1	0	0.049388	0.0541116	0.165449	0.0334596	0.0527609	0.0266145	0.00374923	0.0142944
281	CN(C)c1ncnc2c1ccn2C1OC(CO)C(O)C1O	0	0.0493681	0.0569415	0.169115	0.0182587	0.0649835	0.0276408	0.00451515	0.0116955
282	NC(=O)CCc1ccccc1Oc1nccc(-c2c(-c3ccc(F)cc3)ncn2C2CCNCC2)n1	0	0.0488774	0.0631279	0.184507	0.0176059	0.05919	0.0157699	0.00600738	0.0101842
283	CCON=Cc1ccc(OCCCCN2CCN(c3ccncc3)C2=O)cc1	0	0.048642	0.060253	0.179506	0.0325948	0.0487053	0.0110123	0.0100232	0.0100107
284	O=C(Nc1nnc(-c2ccc(Cl)cc2)o1)c1nc2ccccc2s1	0	0.0485124	0.0539938	0.158965	0.0159404	0.0739116	0.0185624	0.0123447	0.0113505
285	O=C(Cn1[nH]c(=O)c2ccccc2c1=O)NC1CCN(Cc2ccccc2)CC1	0	0.0475993	0.0454112	0.134171	0.0202878	0.0778624	0.0363279	0.0047431	0.0122031
286	CCOCCCNc1c(CC)c(C)c(C#N)c2nc3ccccc3n12	0	0.0475324	0.0569853	0.167366	0.0202305	0.0646604	0.0179474	0.00612837	0.00886126
287	CCCCc1ccc(S(=O)(=O)Nc2cc(C)on2)cc1	0	0.0470471	0.0487177	0.141773	0.0278819	0.0784699	0.0180201	0.00409277	0.0120449
288	CCOC(=O)c1cnc(-n2nc(C)cc2C)nc1NCc1ccccc1	0	0.0468805	0.0516796	0.139288	0.0189319	0.095449	0.0164721	0.00357231	0.00756995
289	COc1cc(NC(=O)CCCCCOc2cccc(Br)c2)nc(OC)n1	0	0.0468293	0.0365204	0.114118	0.0622208	0.0592217	0.0218281	0.0132306	0.0103565
290	CN1CCN(c2ccc(NC(=O)c3ccc(-c4ccc(Br)cc4)o3)cc2)CC1	0	0.0467449	0.0417656	0.130509	0.0177021	0.0619971	0.0455152	0.0102046	0.0145419
291	CN1CCN(c2nnc(-c3ccc(F)cc3)c3ccccc23)CC1	0	0.0464805	0.0477419	0.143195	0.0304387	0.0680528	0.019821	0.00467805	0.0126979
292	Cn1c(=O)c2sccc2n2c(CCCC(=O)N3CCN(c4ccccn4)CC3)nnc12	0	0.0459001	0.0624513	0.179588	0.0149696	0.0580089	0.010455	0.00346029	0.00891826
293	CN1CCN(c2ccc(NC(=O)c3ccc(-c4ccc(Cl)cc4)o3)cc2)CC1	0	0.0458974	0.0438859	0.138597	0.0272916	0.0578581	0.0188769	0.0157206	0.0170409
294	NCc1ccc(-c2nc(-c3ccc(Cl)c(O)c3)c(-c3ccncc3)[nH]2)cc1.[Cl-]	0	0.0457703	0.037622	0.116681	0.0605549	0.0531109	0.0284335	0.00432299	0.0115182
295	CCCCNC(=O)c1cc2c(=O)n3cccc(C)c3nc2s1	0	0.0457043	0.0478169	0.117214	0.021559	0.108333	0.0150257	0.00347417	0.00862037
296	Nc1c(C(=O)NCCN2CCOCC2)c2nc3ccccc3nc2n1Cc1ccco1	0	0.04535	0.0596672	0.173009	0.0121632	0.0569626	0.0165927	0.00432415	0.00904817
297	CCOC(=O)c1ccc2ncc(C(=O)OCC)c(NCCCN3CCOCC3)c2c1	0	0.0450917	0.0521278	0.146856	0.0166402	0.0797707	0.0125784	0.00347531	0.0112296
298	Nc1cccc(-c2nc(N)nc(NC3Cc4ccccc4C3)n2)c1	0	0.0450061	0.0448909	0.132067	0.0251766	0.0743023	0.0227306	0.00597781	0.00978228
299	Cn1nc(-c2ccc(C(=O)N3CCN(CCO)CC3)cc2)c2ccccc2c1=O	0	0.0448622	0.0545246	0.160103	0.0171832	0.0603357	0.013304	0.00990919	0.00833835
300	Nc1ccnc(-c2ccccc2)c1	0	0.0446868	0.0402631	0.126524	0.0168856	0.05742	0.0425512	0.013074	0.0116661
301	c1ccc(N2CCN(c3ncccn3)CC2)nc1	0	0.0446628	0.0514071	0.148719	0.0175804	0.0711886	0.013501	0.00707266	0.00991566
302	N#Cc1cc(N2CCCC2CO)nc2ccccc12	0	0.0445601	0.0582808	0.169925	0.0140025	0.0529321	0.0180082	0.00317774	0.00931492
303	C(=Cc1ccc2c(c1)OCO2)C=Nc1nccs1	0	0.0444571	0.0556594	0.16377	0.0153301	0.0535572	0.0201676	0.00388404	0.0100338
304	Cc1cc(Cl)cc2c(N=Nc3ccc(S(N)(=O)=O)cc3)c(O)[nH]c12	0	0.0443194	0.0396983	0.116589	0.047173	0.0709697	0.0166793	0.00610021	0.00840537
305	N#CCSc1nc2cc(C(=O)N3CCC(C(N)=O)CC3)ccc2c2nc3ccccc3n12	0	0.0442739	0.0530066	0.156135	0.0142098	0.0587124	0.0215787	0.00488881	0.0101182
306	Cc1nc(Nc2ccc(F)cc2)nc(N2CCc3ccccc3C2C)c1C	0	0.0440945	0.0506627	0.149872	0.022952	0.060272	0.0186085	0.00360204	0.00926022
307	CC(Cl)=CCn1c(NCCCn2ccnc2)nc2c1c(=O)[nH]c(=O)n2C	0	0.0436235	0.0551461	0.161496	0.020386	0.0537682	0.0135511	0.00354217	0.00899775
308	COc1ccc(C2=Nn3c(nnc3-c3ccccn3)SC2)cc1OC	0	0.0434694	0.0417482	0.115265	0.0262047	0.0856878	0.0177901	0.00360203	0.012267
309	CCc1nc(N)nc(N)c1C#CC(C)c1cc(OC)cc(-c2ccncc2)c1	0	0.0434608	0.0395271	0.119738	0.0445455	0.0633884	0.0123207	0.0107365	0.0100355
310	CN(C)c1ncnc2c1c(-c1ccccc1)cn2C1OC(CO)C(O)C1O	0	0.0433516	0.0440933	0.126626	0.0129648	0.076944	0.0252647	0.00661111	0.011699
311	CCOC(=O)c1sc(NC(=O)CCN2CCN(CC)CC2)c(C(=O)OCC)c1C	0	0.0432462	0.051607	0.151631	0.0128253	0.0597926	0.0176981	0.00759384	0.00993664
312	Cc1cccn2c(=O)c3cc(C(=O)NCC(C)C)sc3nc12	0	0.0430405	0.0432143	0.109528	0.0219549	0.0973503	0.0162415	0.00396537	0.00920242
313	CNC(=O)c1cc(-c2ccc(F)cc2)cc(-c2ccc(S(=O)(=O)N3CCCC3)cc2)c1N	0	0.0428999	0.0474771	0.135676	0.0209206	0.0739633	0.0107684	0.00635707	0.00971442
314	CCN(CC)CCn1nc2c3c(cccc3c1=O)-c1ccccc1-2	0	0.0425245	0.0420695	0.122011	0.0262943	0.073639	0.0186817	0.00463892	0.00988193
315	CN1CCN(c2ccc(NC(=O)c3ccc(Br)o3)cc2)CC1	0	0.042295	0.0390204	0.121997	0.0195487	0.0551284	0.0355086	0.00486383	0.0167235
316	O=C(COc1ccc2c3c(c(=O)oc2c1)CCC3)NC1CCN(Cc2ccccc2)CC1	0	0.0421373	0.0400458	0.119035	0.0160691	0.0685205	0.0311958	0.00604842	0.011955
317	Cn1c(C(=O)NCCCN2CCCC2=O)cc2c(=O)n(C)c3ccccc3c21	0	0.0421195	0.0470973	0.141152	0.0119024	0.0489788	0.037171	0.00394015	0.00957314
318	Cc1c(OCC(=O)NCCCN2CCCC2=O)ccc2c3c(c(=O)oc12)CCCC3	0	0.041988	0.0413872	0.129547	0.0154959	0.0453292	0.0388878	0.0134465	0.00922186
319	CCN1CCN(CCCNC(=O)c2cc3c(=O)oc4ccc(C)cc4c3s2)CC1	0	0.0417128	0.048681	0.144819	0.0134802	0.0522933	0.0257723	0.00482673	0.00908597
320	Fc1ccc(-c2ncn(C3CCNCC3)c2-c2ccnc(Oc3ccc(Oc4ccccc4)cc3)n2)cc1	0	0.0416626	0.0554612	0.161658	0.0127832	0.047617	0.0141112	0.00447816	0.00932806
321	CC(=O)Nc1ccc2c(CSc3nnc(N)s3)cc(=O)oc2c1	0	0.0416041	0.0451401	0.134275	0.0144797	0.059172	0.0272895	0.00388648	0.0105222
322	Cc1ccc(Oc2ccccc2-c2csc(NC3=NCCCN3)n2)c(C)c1	0	0.041434	0.0430882	0.128384	0.0209168	0.0612252	0.0262962	0.0035564	0.0082256
323	Cc1c(C#N)c(=O)oc2ccc3ccccc3c12	0	0.0413634	0.0339311	0.102907	0.018856	0.0610113	0.0486327	0.00838717	0.00838672
324	O=C(NCCO)Nc1nc2ccccc2s1	0	0.0411419	0.0465213	0.13568	0.0187469	0.063123	0.0177726	0.00311767	0.00841161
325	CCOC(=O)NC(=O)c1ccsc1NC(=O)c1nc2ccccc2s1	0	0.0410515	0.0445988	0.128831	0.022292	0.0685212	0.0115411	0.00549387	0.00962935
326	CNc1ncnc2c1c(-c1cccs1)cn2C1OC(CO)C(O)C1O	0	0.0409099	0.0461129	0.137711	0.0135155	0.052612	0.0279147	0.00440544	0.00930084
327	CCCCN(C)C(=O)c1cc2c(Cl)nc3ccccc3c2s1	0	0.040701	0.0414658	0.125009	0.0273819	0.0591226	0.0147554	0.00741213	0.0105249
328	Cc1nn2c(N3CCN(CCO)CC3)c3c(nc2c1-c1ccccc1)CCCC3	0	0.0406993	0.043384	0.12709	0.0128879	0.065738	0.0208775	0.00795893	0.00964372
329	O=C(COc1cc2oc(=O)c3c(c2cc1Cl)CCC3)NCCCN1CCCC1=O	0	0.0405999	0.0435998	0.135205	0.0202564	0.0422636	0.0240283	0.012108	0.00973806
330	Cc1ccc2oc(=O)c3cc(C(=O)NCCCN4CCN(C)CC4)sc3c2c1	0	0.0404827	0.046142	0.139116	0.0180978	0.0462807	0.0262318	0.00435097	0.00881866
331	Oc1c(Cl)cc(CN2CCCCC2)c2cccnc12	0	0.0403725	0.0459429	0.13169	0.0116203	0.0676393	0.0162191	0.00477235	0.0102939
332	Fc1ccc(-c2ncn(C3CCNCC3)c2-c2ccnc(Oc3ccccc3)n2)cc1	0	0.0403349	0.0522719	0.152953	0.0130015	0.0477253	0.0141705	0.00450519	0.00965441
333	CC(=O)Nc1cccc(Oc2nc(C(F)(F)F)nc3ccccc23)c1	0	0.0402612	0.0364423	0.111136	0.0176352	0.0603874	0.0348757	0.00601576	0.0115168
334	Cc1c(N)cccc1Cn1ccc(OCCc2cccs2)cc1=O	0	0.0402196	0.0432151	0.125308	0.0162776	0.0669066	0.0183772	0.00365675	0.010792
335	CN1CCN(CCCOc2ncc(Nc3ncc(-c4ccc(C(F)(F)F)c(F)c4)nc3C(N)=O)cn2)CC1	0	0.0400342	0.0398927	0.123194	0.0226919	0.0514068	0.0261756	0.00671583	0.0100214
336	Cc1c(OC(C)C(=O)NCCCN2CCOCC2)ccc2c3c(c(=O)oc12)CCC3	0	0.0400255	0.047532	0.140393	0.0120423	0.0513382	0.0242424	0.00326759	0.0088691
337	CC1CCN(CCCNC(=O)c2cc3c(=O)n(C)c4ccccc4c3n2C)CC1	0	0.0398237	0.0466265	0.136644	0.00965499	0.0554446	0.0249776	0.0027675	0.00945372
338	CCc1nn(CC(=O)N2CCN(CC)CC2)c(=O)c2cc3sccc3n12	0	0.0397572	0.048368	0.137378	0.0123586	0.0654482	0.0108401	0.00344877	0.00906984
339	N#CC(=Cc1ccco1)c1nc2ccccc2s1	0	0.0395847	0.0453581	0.13403	0.0148397	0.0550987	0.0209277	0.00427576	0.00833654
340	COC(=O)c1oc2nc(C)cc(C)c2c1N	0	0.0394999	0.0406414	0.122363	0.0194291	0.0553411	0.0278877	0.00380719	0.00817141
341	COC(=O)c1c(C)cc(C)n2c1nc1ccccc12	0	0.0394461	0.0453846	0.134166	0.013076	0.0556551	0.0166445	0.00767154	0.00946296
342	COc1cc(C)c(N(C)C(=O)CN(C)C)cc1Nc1nc(Nc2cccc(F)c2C(N)=O)c2cc[nH]c2n1	0	0.0393855	0.0463662	0.133237	0.0169702	0.0628875	0.0104099	0.00317791	0.00962999
343	CC(c1ncncc1F)C(O)(Cn1cncn1)c1ccc(F)cc1F	0	0.0393224	0.0385725	0.118624	0.0457508	0.0417556	0.0101014	0.0100676	0.00963512
344	COc1cc(Nc2nccc(Nc3ccc4c(C)[nH]nc4c3)n2)cc(OC)c1OC	0	0.0392321	0.0440103	0.130671	0.0237258	0.0537155	0.0158296	0.00280892	0.00864165
345	CCCCCCCCCCCC(=O)Nc1cnccn1	0	0.0392015	0.0342687	0.107411	0.0470616	0.0455385	0.0156204	0.0114347	0.00814361
346	COc1cc(C=Cc2noc(C=Cc3ccc(O)c(OC)c3)c2N=Nc2ccc(S(N)(=O)=O)cc2)ccc1O	0	0.0391946	0.036308	0.109945	0.0336346	0.0584486	0.0199169	0.00468729	0.0085352
347	COc1ccc2[n-]c(S(=O)Cc3ncc(C)c(OC)c3C)nc2c1.COc1ccc2[n-]c(S(=O)Cc3ncc(C)c(OC)c3C)nc2c1.[Mg+2]	0	0.0391004	0.0490405	0.144737	0.0177098	0.0453371	0.0136363	0.00413834	0.00904364
348	CC1=C(C(=O)Nc2ccc3[nH]ncc3c2)C(c2ccc(F)cc2)NC(=O)N1	0	0.0390805	0.0414775	0.122334	0.0187422	0.0614023	0.0166274	0.00625455	0.00912202
349	OC(Cn1cncn1)(Cn1cncn1)c1ccc(F)cc1F	0	0.0389637	0.0386032	0.116676	0.047555	0.0440663	0.011247	0.00540701	0.0088311
350	Cc1c(OCC(=O)N2CCC(C(N)=O)CC2)ccc2c3c(c(=O)oc12)CCCC3	0	0.0388864	0.0429712	0.128387	0.0183374	0.052871	0.0209224	0.00342891	0.00937244
351	O=C(CCCCCSc1cccc(F)c1)Nc1ccnc(C(F)(F)F)c1	0	0.0388599	0.0354561	0.114017	0.0226359	0.0459423	0.0234979	0.0190996	0.00796675
352	Cn1nc(-c2ccc(N3CCN(CCO)CC3)c([N+](=O)[O-])c2)c2ccccc2c1=O	0	0.0388506	0.0445659	0.123704	0.0143064	0.0725436	0.0108641	0.00295501	0.00873029
353	COc1ccc(Oc2nc(-c3ccccn3)ncc2OC)cc1	0	0.0388313	0.0376347	0.114177	0.028627	0.0561921	0.0208623	0.00426974	0.00885941
354	Cc1nc(C)c(C(O)=Cc2nc3ccccc3oc2=O)s1	0	0.0382809	0.0384123	0.114078	0.0149006	0.0597521	0.026977	0.00434069	0.00963713
355	Cc1ccc(O)cc1Nc1ccnc2cc(-c3ccccn3)ccc12.[Cl-]	0	0.0382602	0.0394724	0.118028	0.0181702	0.05639	0.0243372	0.00324797	0.0093882
356	Cc1cc(NCC2CCCO2)n2c(nc3ccccc32)c1C#N	0	0.03824	0.041361	0.119141	0.0125681	0.0644963	0.0206759	0.00315973	0.0093986
357	CCC1CCCCN1CCCNC(=O)c1cc2c(=O)oc3ccc(C)cc3c2s1	0	0.0382307	0.0416209	0.124801	0.0206563	0.0512669	0.0213117	0.00298069	0.00836764
358	CSc1ncnc2c1c(-c1ccccc1)cn2C1OC(CO)C(O)C1O	0	0.0381039	0.038846	0.116972	0.0114218	0.0547455	0.0283251	0.00684934	0.0103098
359	Nc1nonc1-c1nc2cnccc2n1C1CC1	0	0.0379194	0.0391893	0.116966	0.0184448	0.0562191	0.0241396	0.00381643	0.00793039
360	COc1cc(NC(=O)CCCCOc2cccc(Br)c2)ccn1	0	0.0377835	0.0356696	0.111808	0.0257117	0.0487621	0.0222159	0.00949358	0.00870914
361	CN(C)c1ncnc2c1c(I)cn2C1OC(CO)C(O)C1O	0	0.0377388	0.0485074	0.141562	0.0145701	0.0470632	0.010267	0.00466172	0.00830924
362	CN(O)C(=O)c1cc2c(CN3CCCC3C(N)=O)cn(Cc3ccc(F)cc3)c2cn1	0	0.0377185	0.0420732	0.118724	0.0141536	0.0677755	0.0135502	0.00372044	0.00838756
363	O=S(=O)(Cc1ccccc1)Nc1ccc(-c2nc3cc(NS(=O)(=O)Cc4ccccc4)ccc3o2)cc1	0	0.0376279	0.0317642	0.0983639	0.0160456	0.0541411	0.0389579	0.00953312	0.00872564
364	O=C(COc1ccc2c3c(c(=O)oc2c1)CCC3)NCCN1CCOCC1	0	0.0375156	0.0422589	0.124213	0.0124494	0.0554286	0.0198009	0.00313835	0.0100632
365	CC(c1cc(Cl)cc(Cl)c1)N(C)c1ncc2c(N)nc(N)nc2n1	0	0.0375122	0.0422728	0.125859	0.0185615	0.0513391	0.0158143	0.00550757	0.00799217
366	CCCCN(CC)CCCNC(=O)c1cc2c(-c3ccc(OC)c(OC)c3)nn(C)c2s1	0	0.0374345	0.0387853	0.109351	0.0253961	0.0682856	0.00927083	0.0043332	0.00796995
367	NCc1cccc(-c2ccccn2)n1	0	0.0373371	0.0386619	0.117044	0.0141657	0.049252	0.0299769	0.00395488	0.00962854
368	Cc1ccc(-c2nn3cnnc3c3ccccc23)cc1C	0	0.0373048	0.037833	0.10663	0.0159077	0.0703156	0.0160364	0.00652445	0.00841459
369	COc1cc(NC(=O)CC(=O)CCCOc2cccc(Br)c2)ccn1	0	0.0371978	0.0375654	0.115322	0.0276588	0.0475634	0.0183798	0.00591151	0.00835119
370	Cc1cc(NC(=O)CCCCCOc2ccc(Br)cc2)ccn1	0	0.0370105	0.0362749	0.11471	0.0186717	0.0421972	0.0231084	0.0147703	0.00860517
371	Cc1c(OCC(=O)NCCCN2CCOCC2)ccc2c1oc(=O)c1ccccc12	0	0.0369205	0.0478726	0.13936	0.0118512	0.0459796	0.013226	0.0026302	0.00847619
372	CCN(CC)CCCC(C)Nc1ccnc2cc(Cl)ccc12	0	0.0368972	0.0449178	0.132127	0.0218686	0.0466464	0.00761202	0.00354472	0.00958442
373	NC(=O)N=Nc1c2[nH]c3ccccc3nc-2c2ccccc12	0	0.0368576	0.0380044	0.109948	0.0152501	0.0628096	0.021765	0.00320607	0.00816655
374	Nc1nc(-c2cccc(Cl)c2)c(-c2ccc3ncccc3n2)s1	0	0.0368376	0.0417392	0.124938	0.0256717	0.0459379	0.0101955	0.00487758	0.00940485
375	O=C(COc1ccc2c3c(c(=O)oc2c1)CCC3)Nc1ccc(CN2CCOCC2)cc1	0	0.0367125	0.038711	0.111571	0.013088	0.0633824	0.0181776	0.00456359	0.00949236
376	NS(=O)(=O)c1ccc(N=Nc2c(=O)[nH]c3ccc4[nH]cccc4c23)cc1	0	0.0365738	0.0372928	0.111217	0.020109	0.0551882	0.0219887	0.00350659	0.00743338
377	COc1nc(N)nc2c1c(-c1ccoc1)cn2C1OC(CO)C(O)C1O	0	0.0364474	0.0430053	0.125515	0.0128917	0.0535889	0.0130596	0.00438175	0.0092474
378	CN1CCC(N(C)c2nc(-c3ccccc3)nc3ccccc23)CC1	0	0.0364206	0.0406302	0.121228	0.0129087	0.0489676	0.0219781	0.00287622	0.0105649
379	Cc1nc(-c2ccccn2)nc(N(C)CCc2ccccc2)c1Cl	0	0.036123	0.039595	0.116459	0.0141902	0.055345	0.016255	0.00279821	0.0116905
380	CCc1c(C)nc(-n2nc(C)cc2NC(=O)c2ccccc2SC)[nH]c1=O	0	0.0360846	0.0399905	0.117877	0.0138204	0.0539811	0.0173288	0.00385695	0.00964373
381	Cc1ccc(NC(=O)CC2CC2)cc1-c1ccc(C(=O)NCC2CC2)cc1	0	0.0359062	0.0437571	0.128468	0.0101383	0.0475159	0.0163207	0.00444867	0.00854631
382	CNC(=O)c1cncc(C=Cc2ccccc2Cl)c1	0	0.0357537	0.0385901	0.111412	0.016558	0.060452	0.0122327	0.00392358	0.00994388
383	CCCCCCCCCCCC(=O)Nc1ccnc(C)c1	0	0.0357283	0.0348088	0.108513	0.022766	0.046169	0.0177897	0.0110777	0.00805455
384	CN(C)c1ncnc2c1c(-c1ccoc1)cn2C1OC(CO)C(O)C1O	0	0.0356538	0.0434802	0.125955	0.01141	0.0523381	0.0124523	0.00343227	0.00833575
385	Cc1ccc(Nc2ccnc(Nc3cccc(C(N)=O)c3)n2)cc1O.[Cl-]	0	0.0356286	0.040505	0.11961	0.0124922	0.0503983	0.0192451	0.00327763	0.00874811
386	CCN(CC)CCCNC(=O)c1cc2c(=O)n(C)c3ccccc3c2n1C	0	0.0353411	0.0387175	0.112802	0.0114346	0.0565766	0.0181222	0.00355902	0.00955241
387	CC(C)NC(=O)C(C)C1CCC(CC(C)n2cc(C#Cc3ccccc3[N+](=O)[O-])nn2)O1	0	0.0352632	0.037293	0.105644	0.0121435	0.0636328	0.0194261	0.00277427	0.00795903
388	CCc1nc2cc(C)nn2c2nc3ccccc3n12	0	0.0352167	0.0394548	0.114695	0.0121275	0.0556956	0.0172614	0.00320282	0.00831807
389	CSc1ncnc2c1c(I)cn2C1OC(CO)C(O)C1O	0	0.0351765	0.0427665	0.126052	0.012116	0.0455574	0.0137718	0.00517922	0.00838211
390	COC(=O)c1ccc(S(=O)(=O)Nc2ccc(-c3nc4cc(NS(=O)(=O)c5ccc(C(=O)OC)cc5)ccc4o3)cc2)cc1	0	0.0351441	0.0341229	0.102351	0.0186611	0.0558899	0.0178462	0.00736021	0.00875667
391	CN(C)CCNC(=O)c1cc2c(=O)n(C)c3ccccc3c2n1C	0	0.0351012	0.0361642	0.104462	0.00941444	0.0597921	0.0231795	0.00289557	0.0108638
392	O=[N+]([O-])c1cccc(S(=O)(=O)Nc2ccc(-c3nc4cc(NS(=O)(=O)c5cccc([N+](=O)[O-])c5)ccc4o3)cc2)c1	0	0.0349806	0.0385595	0.111394	0.0103391	0.0574162	0.0193639	0.00333726	0.00803289
393	Cc1cccc(NC(C)c2ccc(S(N)(=O)=O)cc2)n1	0	0.0347763	0.0351494	0.10633	0.0187058	0.0501539	0.0201409	0.00535794	0.00796927
394	Cc1ncnc2c1c(-c1ccsc1)cn2C1OC(CO)C(O)C1O	0	0.034596	0.0377837	0.112156	0.0117068	0.0499737	0.0210445	0.00410531	0.00858932
395	Oc1c(I)cc(I)c2cccnc12	0	0.0345889	0.0379406	0.112702	0.0172102	0.0495561	0.017007	0.0031606	0.00789799
396	Cn1ccnc1-c1noc(NC(=O)c2ccccn2)n1	0	0.0345654	0.0371015	0.102209	0.0113648	0.0674558	0.0149869	0.00321787	0.00815748
397	CN1CCC(n2cnc(-c3ccc(F)cc3)c2-c2ccnc(Nc3ccccc3)n2)CC1	0	0.0342335	0.0408285	0.120729	0.014374	0.0444757	0.0136264	0.00353301	0.00866289
398	CCCN(CCC)CCCNC(=O)c1cc2c(=O)n(CC)c3ccccc3c2s1	0	0.0342243	0.0368582	0.106485	0.0141183	0.0578289	0.0146601	0.00434017	0.00791324
399	Cc1c(OCC(=O)NCCN2CCOCC2)ccc2c1oc(=O)c1ccccc12	0	0.0342196	0.0423537	0.123658	0.0105156	0.0459356	0.0139908	0.00258961	0.00862785
400	c1ccc(-c2nc(-c3ccccn3)nc(-c3ccccn3)n2)nc1	0	0.0340862	0.0346963	0.103308	0.0136494	0.0510131	0.0257793	0.00308786	0.00768001
401	[Cl-].c1ccc(-c2nc3n(c2-c2ccc4c(c2)OCO4)CCC3)nc1	0	0.0339034	0.0392111	0.115046	0.01216	0.0494197	0.0138851	0.00331134	0.00959822
402	CN(C)CCCNc1c2c(nc3cc(-c4cccc(F)c4)nn13)CCC2	0	0.0335899	0.0347985	0.102468	0.0163217	0.0544131	0.0141036	0.00509142	0.00914173
403	Oc1cccc(C(Nc2nccs2)c2ccc3cccnc3c2O)c1	0	0.0335411	0.0369436	0.109574	0.0112933	0.0473687	0.0221658	0.00307854	0.00776598
404	COc1ccc2nc3cc(Cl)ccc3c(Nc3cc(CN4CCCC4)c(O)c(CN4CCCC4)c3)c2n1.O=P(O)(O)O	0	0.0335252	0.0372699	0.106313	0.0141182	0.058209	0.00929759	0.00395294	0.00926059
405	O=[N+]([O-])c1ccc(S(=O)(=O)Nc2ccc(-c3nc4cc(NS(=O)(=O)c5ccc([N+](=O)[O-])cc5)ccc4o3)cc2)cc1	0	0.0334765	0.0355351	0.104721	0.0122239	0.0515908	0.0210699	0.00282912	0.00842394
406	Cn1c(C(=O)NCc2ccccn2)cc2c(=O)n(C)c3ccccc3c21	0	0.0332409	0.0359966	0.103964	0.00902413	0.0549591	0.0203601	0.00262402	0.00851417
407	Cc1cc(NC(C)CO)nc2ccccc12	0	0.0332052	0.0404721	0.11916	0.0108699	0.0426513	0.0149032	0.00289343	0.00875362
408	CCn1c(=O)c2cc(C(=O)NCCN(C)C)sc2c2ccccc21	0	0.0331584	0.0352928	0.102383	0.0117922	0.0556222	0.0162153	0.00439429	0.00854352
409	Cc1nn2c(-c3ccco3)nnc2c2ccccc12	0	0.0331263	0.0362595	0.106437	0.0102953	0.0510537	0.0187074	0.00437627	0.0078881
410	Cc1sc2ncnc(NCCc3ccc(S(N)(=O)=O)cc3)c2c1C	0	0.0331235	0.0356781	0.108119	0.0210652	0.0424077	0.0143375	0.00568151	0.00713
411	CC(C)(C)c1ccc(Oc2ccc(N)cc2)cc1	0	0.0329556	0.0364824	0.109321	0.0173695	0.0441215	0.0149341	0.00401608	0.00797115
412	Cc1cccc(OCCCCCC(=O)Nc2ccnc(C(F)(F)F)c2)c1	0	0.0328549	0.0370363	0.111222	0.0129358	0.0420557	0.0175612	0.00546949	0.00788533
413	CN1CCN(Cc2ccc(-c3cnc4[nH]cc(-c5ccc6[nH]ccc6c5)c4c3)cc2)CC1	0	0.0326752	0.0370889	0.108745	0.0123139	0.049239	0.0111419	0.00362228	0.0109893
414	FC(F)(F)c1cccc(Nc2nccc(-c3cnn4nc(-c5ccccc5)ccc34)n2)c1	0	0.0326453	0.0349354	0.103911	0.0123831	0.0484273	0.0177563	0.00385519	0.00953877
415	CCN(CC)CCNC(=O)c1cc2c(-c3cccc(OC)c3)nn(C)c2s1	0	0.0326088	0.0361139	0.104611	0.0168511	0.0530802	0.00873592	0.00424928	0.0081256
416	Cc1c(OC(C)C(=O)NCc2ccncc2)ccc2c3c(c(=O)oc12)CCC3	0	0.032339	0.033778	0.101279	0.0103315	0.0433971	0.0283778	0.0029759	0.00767212
417	NS(=O)(=O)c1ccc(-c2cc3ccncc3cc2OCc2ccccc2)cc1	0	0.0320985	0.033493	0.0976484	0.0162293	0.0534972	0.0132144	0.00435811	0.00764367
418	CCc1nccc2c1nc(-c1nonc1N)n2CC	0	0.0318933	0.0357614	0.10339	0.0118701	0.0521176	0.0120952	0.00341539	0.00847171
419	CCN(CC)CCOc1ccc2c(c1)C(=NNC(=O)c1ccccn1)c1cc(OCCN(CC)CC)ccc1-2	0	0.0312707	0.0348707	0.0989951	0.0116015	0.055208	0.00980244	0.00354692	0.00847061
420	NS(=O)(=O)c1ccc(Nc2ncc(-c3ccccc3)o2)cc1	0	0.0310947	0.03265	0.0971257	0.012911	0.0466727	0.0184369	0.00308124	0.00834092
421	Cc1nc(-c2ccccn2)nc(N(C)c2ccccc2)c1Cl	0	0.0309375	0.0342642	0.100933	0.0142852	0.0463956	0.0127019	0.0026896	0.00861939
422	CCCc1cc(=O)oc2cc(C)cc(OCC(=O)NCCCn3ccnc3)c12	0	0.0288559	0.0369527	0.108084	0.00961257	0.035372	0.00993921	0.00249141	0.00763641
423	Cn1c(-c2nonc2N)nc2cnccc21	0	0.0286962	0.0337894	0.0989794	0.010765	0.0411951	0.0107982	0.00295682	0.00748278
424	O=C(COc1cc2oc(=O)c3c(c2cc1Cl)CCC3)NCCCn1ccnc1	0	0.0275053	0.0345164	0.101123	0.00978931	0.0348997	0.00958447	0.0026354	0.00699951
425	O=C(COc1ccc2c3c(c(=O)oc2c1)CCCC3)NCCCn1ccnc1	0	0.0273748	0.0330032	0.0968653	0.00951624	0.0371101	0.0110819	0.00245717	0.00721798
426	[Cl-].c1ccc(Oc2ccc(Nc3ncc(-c4ccccc4)o3)cc2)cc1	0	0.0273246	0.0323181	0.0955135	0.00881356	0.0363009	0.0123356	0.00268087	0.00830309
427	Cc1c(OCC(=O)NCCCn2ccnc2)ccc2c3c(c(=O)oc12)CCC3	0	0.0270508	0.0319064	0.0938573	0.00931385	0.0374078	0.0121461	0.00256424	0.00701558
428	CCc1cc(=O)oc2c(C)c(OCC(=O)NCCCn3ccnc3)ccc12	0	0.0266585	0.0315701	0.0927557	0.00968272	0.0370619	0.0107245	0.00253946	0.00718656

## Sheet: P. aeruginosa-final training
Compound ID	SMILES	ACTIVITY	ENSEMBLE_PREDICTION	ENSEMBLE_STD_DEV	PRED_MODEL_1	PRED_MODEL_2	PRED_MODEL_3
1	CC(=O)NC(C(=O)NC(CCN)C(=O)NC1CCNC(=O)C(C(C)O)NC(=O)C(CCN)NC(=O)C(CCN)NC(=O)C(CC(C)C)NC(=O)C(CC(C)C)NC(=O)C(CCN)NC1=O)C(C)O	1	0.98761	0.00498655	0.994605	0.983336	0.984889
2	O=C1COc2cc(Br)ccc2N1C1CCCCC1	1	0.987278	0.00654655	0.996405	0.981369	0.98406
3	O=C(CN1C(=O)C(=Cc2c(Cl)ccc(Cl)c2Cl)SC1=S)NN1CC[NH2+]CC1.[Cl-]	1	0.986395	0.00539631	0.993549	0.980517	0.985119
4	CCCCCCCC(=O)NC(CCN)C(=O)NC(C(=O)NC(CCN)C(=O)NC1CCNC(=O)C(C(C)O)NC(=O)C(CCN)NC(=O)C(CCN)NC(=O)C(CC(C)C)NC(=O)CNC(=O)C(CCN)NC1=O)C(C)O	1	0.986355	0.0067825	0.995843	0.98039	0.982833
5	CCCCCCCC(=O)NC(CCN)C(=O)NC(C(=O)NC(CCN)C(=O)NC1CCNC(=O)C(C(C)O)NC(=O)C(CCN)NC(=O)C(CCN)NC(=O)C(CC(C)C)NC(=O)C(C)NC(=O)C(CCN)NC1=O)C(C)O	1	0.986194	0.00562703	0.993869	0.980535	0.984178
6	CCCCCCn1c(-c2cccs2)n[nH]c1=S	1	0.986079	0.0068999	0.995714	0.979921	0.982603
7	Cc1cc(=O)c(O)c(CNC(=O)CCCC(=O)N2CCN(c3cc4c(cc3F)c(=O)c(C(=O)O)cn4C3CC3)CC2)n1C	1	0.986009	0.00433542	0.991628	0.981075	0.985324
8	Cc1ccsc1-c1n[nH]c(=S)n1C1CCCCC1	1	0.986002	0.00416799	0.991639	0.981693	0.984672
9	S=c1[nH]nc(-c2ccn[nH]2)n1-c1ccccc1Cl	1	0.98596	0.00610283	0.994401	0.98018	0.983299
10	O=C1COc2cc(Cl)ccc2N1C1CCCCC1	1	0.985944	0.00690742	0.995029	0.978293	0.984511
11	Nc1ncc(-c2ccc(Br)cc2)n1CCCCCn1c(-c2ccc(Br)cc2)cnc1N	1	0.985934	0.00735803	0.995915	0.978394	0.983495
12	Nc1ncc(-c2ccc(Br)cc2)n1CCCCCCCCn1c(-c2ccc(Br)cc2)cnc1N	1	0.985934	0.00735803	0.995915	0.978394	0.983495
13	Nc1ncc(-c2ccc(Br)cc2)n1CCCCCCCn1c(-c2ccc(Br)cc2)cnc1N	1	0.985934	0.00735803	0.995915	0.978394	0.983495
14	Nc1ncc(-c2ccc(Br)cc2)n1CCCCCCn1c(-c2ccc(Br)cc2)cnc1N	1	0.985934	0.00735803	0.995915	0.978394	0.983495
15	O=C(O)CN1C(=O)C(=Cc2c(Cl)ccc(Cl)c2Cl)SC1=S	1	0.985922	0.00433393	0.990743	0.980234	0.986789
16	CCC(C)CCCCC(=O)NC(CCN)C(=O)NC(CNC(CCN)C(=O)NC1CCNC(=O)C(C(C)O)NC(=O)C(CCN)NC(=O)C(CCN)NC(=O)C(CC(C)C)NC(=O)C(CC(C)C)NC(=O)C(CCN)NC1=O)C(C)O	1	0.985822	0.00437624	0.991966	0.982109	0.98339
17	O=C(CN1C(=O)C(=Cc2c(Cl)cccc2Cl)SC1=S)NN1CC[NH2+]CC1.[Cl-]	1	0.985753	0.00521032	0.992365	0.979631	0.985262
18	Nc1ncc(-c2ccc(Br)cc2)n1CCCCn1c(-c2ccc(Br)cc2)cnc1N	1	0.985556	0.00771385	0.99597	0.977536	0.983161
19	Cc1cc(=O)c(O)c(CNC(=O)CCCCC(=O)N2CCN(c3cc4c(cc3F)c(=O)c(C(=O)O)cn4C3CC3)CC2)n1C	1	0.98555	0.00418203	0.990806	0.980574	0.985269
20	Cc1cc(=O)c(O)c(CNC(=O)CCC(=O)N2CCN(c3cc4c(cc3F)c(=O)c(C(=O)O)cn4C3CC3)CC2)n1C	1	0.985547	0.00537962	0.992783	0.979895	0.983963
21	Cc1cc(=O)c(O)cn1CCCNC(=O)CCC(=O)N1CCN(c2cc3c(cc2F)c(=O)c(C(=O)O)cn3C2CC2)CC1	1	0.985405	0.00763118	0.996091	0.978756	0.981368
22	CCCCn1c(-c2ccco2)n[nH]c1=S	1	0.985404	0.00674456	0.994751	0.979085	0.982376
23	O=C(CCC(=O)N1CCN(c2cc3c(cc2F)c(=O)c(C(=O)O)cn3C2CC2)CC1)NCc1cc(=O)c(O)cn1O	1	0.985302	0.00537524	0.992616	0.979852	0.983438
24	COc1c(N2CCNC(C)C2)c(F)cc2c(=O)c(C(=O)O)cn(C3CC3)c12	1	0.985278	0.00319989	0.98898	0.981173	0.98568
25	Cc1cc(=O)c(O)c(CNC(=O)CCC(CCC(=O)NCc2c(O)c(=O)cc(C)n2C)(CCC(=O)NCc2c(O)c(=O)cc(C)n2C)NC(=O)CCCC(=O)N2CCN(c3cc4c(cc3F)c(=O)c(C(=O)O)cn4C3CC3)CC2)n1C	1	0.985212	0.00370728	0.990038	0.981024	0.984574
26	COc1ccccc1-n1c(-c2ccccc2)n[nH]c1=S	1	0.985123	0.00161407	0.985674	0.98293	0.986767
27	O=C(CN1C(=O)C(=Cc2c(Cl)ccc(Cl)c2Cl)SC1=S)NN1CCCCC1	1	0.985115	0.00358147	0.988787	0.980258	0.986301
28	C[NH+]1CCN(NC(=O)CN2C(=O)C(=Cc3c(Cl)ccc(Cl)c3Cl)SC2=S)CC1.[Cl-]	1	0.985077	0.00365567	0.989084	0.980244	0.985903
29	Cc1c(Cl)c(-c2n[nH]c(=S)n2-c2ccccc2)nn1C	1	0.985057	0.00542257	0.991568	0.985311	0.978293
30	Cc1ccsc1-c1n[nH]c(=S)n1CC(C)C	1	0.985012	0.00247231	0.988293	0.982325	0.984416
31	Cc1cc(=O)c(O)c(CNC(=O)CCC(CCC(=O)NCc2c(O)c(=O)cc(C)n2C)(CCC(=O)NCc2c(O)c(=O)cc(C)n2C)NC(=O)CCC(=O)N2CCN(c3cc4c(cc3F)c(=O)c(C(=O)O)cn4C3CC3)CC2)n1C	1	0.984841	0.00488446	0.991438	0.979769	0.983315
32	Cn1cc(O)c(=O)cc1CNC(=O)CCCC(=O)N1CCN(c2cc3c(cc2F)c(=O)c(C(=O)O)cn3C2CC2)CC1	1	0.984746	0.00661685	0.993718	0.977957	0.982564
33	CCCCCCCC(=O)NC(CCN)C(=O)NC(C(=O)NC(CCN)C(=O)NC1CCNC(=O)C(C(C)O)NC(=O)C(CCN)NC(=O)C(CCN)NC(=O)C(C)NC(=O)C(C)NC(=O)C(CCN)NC1=O)C(C)O	1	0.984723	0.00672486	0.993168	0.976713	0.984288
34	CCCCCCCC(=O)NC(CCN)C(=O)NC(C(=O)NC(CCN)C(=O)NC1CCNC(=O)C(C(C)O)NC(=O)C(CCN)NC(=O)C(CCN)NC(=O)CNC(=O)C(Cc2ccccc2)NC(=O)C(CCN)NC1=O)C(C)O	1	0.98472	0.00776097	0.994202	0.975191	0.984767
35	Cc1cc(=O)c(O)c(CNC(=O)CCC(CCC(=O)NCc2c(O)c(=O)cc(C)n2C)(CCC(=O)NCc2c(O)c(=O)cc(C)n2C)NC(=O)CCCCC(=O)N2CCN(c3cc4c(cc3F)c(=O)c(C(=O)O)cn4C3CC3)CC2)n1C	1	0.984682	0.00347201	0.988999	0.980497	0.98455
36	C[N+](C)(CCSSCC[N+](C)(C)CC(=O)NCCC(F)(F)C(F)(F)C(F)(F)C(F)(F)C(F)(F)C(F)(F)F)CC(=O)NCCC(F)(F)C(F)(F)C(F)(F)C(F)(F)C(F)(F)C(F)(F)F.[Br-].[Br-]	1	0.984665	0.0076859	0.995312	0.977445	0.98124
37	O=C(O)CN1C(=O)C(=Cc2c(C(F)(F)F)ccc(Cl)c2Cl)SC1=S	1	0.984643	0.00453967	0.989869	0.978801	0.985259
38	O=C(CCC(=O)N1CCN(c2cc3c(cc2F)c(=O)c(C(=O)O)cn3C2CC2)CC1)NCc1cc(=O)c(O)c[nH]1	1	0.984414	0.00561118	0.992329	0.979967	0.980945
39	CCCCCCCC(=O)NC(CCN)C(=O)NC1CCNC(=O)C(C(C)O)NC(=O)C(CCN)NC(=O)C(CCN)NC(=O)C(CC(C)C)NC(=O)C(Cc2ccccc2)NC(=O)C(CCN)NC1=O	1	0.984399	0.00360638	0.988248	0.979576	0.985371
40	C[N+](C)(CC[N+](C)(C)CC(=O)NCCC(F)(F)C(F)(F)C(F)(F)C(F)(F)C(F)(F)C(F)(F)F)CC(=O)NCCC(F)(F)C(F)(F)C(F)(F)C(F)(F)C(F)(F)C(F)(F)F.[Br-].[Br-]	1	0.98426	0.00718159	0.994379	0.978449	0.979952
41	Cn1cc(Cl)c(-c2n[nH]c(=S)n2C2CCCCC2)n1	1	0.984168	0.00171571	0.986585	0.982767	0.983154
42	Cn1cc(O)c(=O)cc1CNC(=O)CCCCC(=O)N1CCN(c2cc3c(cc2F)c(=O)c(C(=O)O)cn3C2CC2)CC1	1	0.984154	0.00665742	0.993067	0.977071	0.982322
43	C[NH+]1CCN(NC(=O)CN2C(=O)C(=Cc3c(Cl)cccc3Cl)SC2=S)CC1.[Cl-]	1	0.983896	0.00317779	0.986554	0.979429	0.985706
44	C[N+](C)(CCCCCCCCCC[N+](C)(C)CC(=O)NCCC(F)(F)C(F)(F)C(F)(F)C(F)(F)C(F)(F)C(F)(F)F)CC(=O)NCCC(F)(F)C(F)(F)C(F)(F)C(F)(F)C(F)(F)C(F)(F)F.[Br-].[Br-]	1	0.983862	0.00689001	0.993576	0.97967	0.978341
45	C[N+](C)(CCCCCCCC[N+](C)(C)CC(=O)NCCC(F)(F)C(F)(F)C(F)(F)C(F)(F)C(F)(F)C(F)(F)F)CC(=O)NCCC(F)(F)C(F)(F)C(F)(F)C(F)(F)C(F)(F)C(F)(F)F.[Br-].[Br-]	1	0.983862	0.00689001	0.993576	0.97967	0.978341
46	C[N+](C)(CCCCCC[N+](C)(C)CC(=O)NCCC(F)(F)C(F)(F)C(F)(F)C(F)(F)C(F)(F)C(F)(F)F)CC(=O)NCCC(F)(F)C(F)(F)C(F)(F)C(F)(F)C(F)(F)C(F)(F)F.[Br-].[Br-]	1	0.983862	0.00689001	0.993576	0.97967	0.978341
47	Nc1ncc(-c2ccccc2)n1CCCCCCCCn1c(-c2ccccc2)cnc1N	1	0.983858	0.00738909	0.992065	0.974153	0.985355
48	Nc1ncc(-c2ccccc2)n1CCCCCCCn1c(-c2ccccc2)cnc1N	1	0.983858	0.00738909	0.992065	0.974153	0.985355
49	Nc1ncc(-c2ccccc2)n1CCCCCCn1c(-c2ccccc2)cnc1N	1	0.983858	0.00738909	0.992065	0.974153	0.985355
50	Cc1ccccc1-n1c(-c2ccco2)n[nH]c1=S	1	0.983832	0.00548983	0.991459	0.978765	0.981271
51	CCCCCCCC(=O)NC(CCN)C(=O)NC(C)C(=O)NC(CCN)C(=O)NC1CCNC(=O)C(C(C)O)NC(=O)C(CCN)NC(=O)C(CCN)NC(=O)C(CC(C)C)NC(=O)C(Cc2ccccc2)NC(=O)C(CCN)NC1=O	1	0.983689	0.00399642	0.987802	0.978275	0.984989
52	O=C(O)CN1C(=O)C(=Cc2c(Cl)ccc(C(F)(F)F)c2Cl)SC1=S	1	0.983687	0.00165614	0.984738	0.981349	0.984975
53	C[N+]1(C)CCN(c2cc3c(cc2F)c(=O)c(C(=O)O)cn3C2CC2)CC1.[I-]	1	0.983669	0.00484578	0.988915	0.977227	0.984865
54	O=C(CN1C(=O)C(=Cc2c(Cl)cccc2Cl)SC1=S)NN1CCCCC1	1	0.983598	0.00295937	0.985873	0.979418	0.985503
55	Nc1ccc(-c2c3ccc(=O)cc-3oc3cc(O)ccc23)cc1C(=O)O	1	0.983547	0.0072464	0.993731	0.977464	0.979447
56	Nc1ncc(-c2ccc(Cl)cc2)n1CCCCCCn1c(-c2ccc(Cl)cc2)cnc1N	1	0.983527	0.00946176	0.99435	0.971301	0.984931
57	Nc1ncc(-c2ccc(Cl)cc2)n1CCCCCCCCn1c(-c2ccc(Cl)cc2)cnc1N	1	0.983527	0.00946176	0.99435	0.971301	0.984931
58	Nc1ncc(-c2ccc(Cl)cc2)n1CCCCCCCn1c(-c2ccc(Cl)cc2)cnc1N	1	0.983527	0.00946176	0.99435	0.971301	0.984931
59	Nc1ncc(-c2ccc(Cl)cc2)n1CCCCCn1c(-c2ccc(Cl)cc2)cnc1N	1	0.983527	0.0094673	0.994354	0.971292	0.984936
60	CCCCCCCn1c(-c2ccccc2)cnc1N	1	0.983453	0.00805967	0.992054	0.972676	0.98563
61	CCCCCCCCn1c(-c2ccc(SC)cc2)cnc1N	1	0.983386	0.00598959	0.990233	0.975644	0.984282
62	CCCCc1nc(C=NN2C(=O)c3cccc4c(N5CCCCC5)ccc(c34)C2=O)c(Cl)[nH]1	1	0.983308	0.00707906	0.990882	0.973851	0.98519
63	Oc1ccc(-c2n[nH]c(=S)n2-c2ccc3c(c2)OCCO3)c(O)c1	1	0.983253	0.000843925	0.982384	0.98298	0.984396
64	CCCCn1c(-c2cccnc2)n[nH]c1=S	1	0.98325	0.00856211	0.994257	0.973377	0.982116
65	CCCCCCCCn1c(-c2ccc(Cl)cc2)cnc1N	1	0.982981	0.0100641	0.994029	0.969686	0.985228
66	CCCCCCCn1c(-c2ccc(Cl)cc2)cnc1N	1	0.982981	0.0100641	0.994029	0.969686	0.985228
67	Oc1ccccc1-c1n[nH]c(=S)n1Cc1ccccc1	1	0.982768	0.00177046	0.982224	0.980923	0.985156
68	Nc1ncc(-c2ccc(Cl)cc2)n1CCCCn1c(-c2ccc(Cl)cc2)cnc1N	1	0.982762	0.0103244	0.994328	0.969261	0.984696
69	C[N+](C)(CCCC[N+](C)(C)CC(=O)NCCC(F)(F)C(F)(F)C(F)(F)C(F)(F)C(F)(F)C(F)(F)F)CC(=O)NCCC(F)(F)C(F)(F)C(F)(F)C(F)(F)C(F)(F)C(F)(F)F.[Br-].[Br-]	1	0.982731	0.00745904	0.99328	0.97738	0.977535
70	CCC1CN2CCC34c5ccccc5-n5c3c(cc(C(=O)O)c5=O)C1CC24	1	0.982696	0.0127028	0.997134	0.96622	0.984735
71	Cc1cccc(-c2n[nH]c(=S)n2-c2ccccc2)c1[N+](=O)[O-]	1	0.982429	0.00229776	0.979189	0.983837	0.984262
72	Cn1cc(O)c(=O)cc1CNC(=O)CCC(=O)N1CCN(c2cc3c(cc2F)c(=O)c(C(=O)O)cn3C2CC2)CC1	1	0.982417	0.00868262	0.994582	0.974893	0.977774
73	CCCCCCCCn1c(-c2ccc(S(C)(=O)=O)cc2)cnc1N	1	0.982312	0.00585625	0.989911	0.975661	0.981365
74	CCCCCCCCn1c(-c2ccc(OC)cc2)cnc1N	1	0.982109	0.00889428	0.991873	0.97036	0.984093
75	CCCCc1n[nH]c(=S)n1Cc1ccc(Cl)cc1	1	0.982047	0.00540781	0.987915	0.974866	0.983361
76	CCCCc1nc(C=NN2C(=O)c3cccc4c(N5CCCC5)ccc(c34)C2=O)c(Cl)[nH]1	1	0.982042	0.00792477	0.989861	0.971179	0.985086
77	CCCCc1nc(C=NN2C(=O)c3cccc4c(Br)ccc(c34)C2=O)c(Cl)[nH]1	1	0.982027	0.008401	0.990985	0.970789	0.984306
78	CN1CCN(NC(=O)CN2C(=O)C(=Cc3c(C(F)(F)F)ccc(Cl)c3Cl)SC2=S)CC1	1	0.981897	0.00571921	0.986598	0.973846	0.985246
79	CCCCc1n[nH]c(=S)n1Cc1ccc(C)cc1	1	0.981866	0.000671221	0.982728	0.981091	0.98178
80	CCC(c1n[nH]c(=S)n1-c1ccccc1)N(C)C	1	0.981818	0.00140996	0.980895	0.98381	0.980749
81	O=C1OC(CO)CN1c1ccc(-c2cc[n+](Cc3ccccc3)cc2)c(F)c1.[Cl-]	1	0.981817	0.00683766	0.991002	0.974606	0.979841
82	Nc1ncc(-c2ccc(Br)cc2)n1CCCn1c(-c2ccc(Br)cc2)cnc1N	1	0.981738	0.0100169	0.994653	0.97024	0.980321
83	CN1CCN(NC(=O)CN2C(=O)C(=Cc3c(Cl)cccc3Cl)SC2=S)CC1	1	0.981597	0.00554618	0.985187	0.973762	0.98584
84	Cn1cc(Cl)c(-c2n[nH]c(=S)n2-c2ccccc2)n1	1	0.981558	0.00448836	0.975331	0.985737	0.983606
85	O=C1COc2cc(F)ccc2N1C1CCCCC1	1	0.981475	0.00235882	0.984662	0.980734	0.979028
86	Nc1ncc(-c2ccc(F)cc2)n1CCCCCCCn1c(-c2ccc(F)cc2)cnc1N	1	0.981432	0.00545942	0.988461	0.975151	0.980682
87	COc1ccccc1-c1n[nH]c(=S)n1Cc1ccccc1	1	0.981425	0.00362444	0.979274	0.978472	0.98653
88	CCCCCCCCn1c(-c2ccc(F)cc2)cnc1N	1	0.981301	0.00640864	0.989223	0.973528	0.981151
89	CCCCCCCC(=O)NC(CCN)C(=O)NC(C)C(=O)NC(CCN)C(=O)NC1CCNC(=O)C(C(C)O)NC(=O)C(CCN)NC(=O)C(CCN)NC(=O)C(CC(C)C)NC(=O)C(Cc2ccccc2)NC(=O)C(C)NC1=O	1	0.98129	0.00488034	0.985289	0.974419	0.984162
90	O=C(NCCCNCCCCCCCCCCNCCCNC(=O)C(=O)c1c[nH]c2cc(Br)ccc12)C(=O)c1c[nH]c2cc(Br)ccc12.O=C(O)C(F)(F)F.O=C(O)C(F)(F)F	1	0.981185	0.00901053	0.993565	0.97238	0.97761
91	O=C(NCCCNCCCCCCCCNCCCNC(=O)C(=O)c1c[nH]c2cc(Br)ccc12)C(=O)c1c[nH]c2cc(Br)ccc12.O=C(O)C(F)(F)F.O=C(O)C(F)(F)F	1	0.981185	0.00901053	0.993565	0.97238	0.97761
92	O=C(NCCCNCCCCCCNCCCNC(=O)C(=O)c1c[nH]c2cc(Br)ccc12)C(=O)c1c[nH]c2cc(Br)ccc12.O=C(O)C(F)(F)F.O=C(O)C(F)(F)F	1	0.981185	0.00901053	0.993565	0.97238	0.97761
93	CCN1CCN(c2cc3c(cc2F)c(=O)c(C(=O)O)cn3C2CC2)CC1	1	0.981108	0.00448726	0.98554	0.974959	0.982826
94	CCCCN(CCCC)CC(=O)Nn1c(-c2ccc(C)cc2)n[nH]c1=S	1	0.981075	0.00364787	0.985648	0.976721	0.980857
95	Cc1ccc(-c2csc3n[nH]c(=S)n23)cc1	1	0.981032	0.00101381	0.980586	0.980076	0.982436
96	Oc1ccc(C=NNC(=S)N2CCNCC2)cc1	1	0.981024	0.00363386	0.976379	0.981444	0.98525
97	CCn1c(-c2nn(-c3ccc(C)cc3)ccc2=O)n[nH]c1=S	1	0.980988	0.000503329	0.98159	0.980358	0.981016
98	C=CCn1c(-c2ccccc2OCC)n[nH]c1=S	1	0.980945	0.00185811	0.981946	0.978341	0.982549
99	CCCCCN(CCCCC)CC(=O)Nn1c(-c2ccc(C)cc2)n[nH]c1=S	1	0.980885	0.00557667	0.987896	0.974251	0.980508
100	CN(C)c1ccc(C=CC(=O)c2cc(Cl)ccc2O)cc1	1	0.980879	0.00775641	0.989563	0.970733	0.982341
101	Cc1nn(C)c(C)c1N1C(=O)c2cccc3c(N)ccc(c23)C1=O	1	0.980789	0.00581157	0.988671	0.974832	0.978863
102	C[N+](C)(CCC[N+](C)(C)CC(=O)NCCC(F)(F)C(F)(F)C(F)(F)C(F)(F)C(F)(F)C(F)(F)F)CC(=O)NCCC(F)(F)C(F)(F)C(F)(F)C(F)(F)C(F)(F)C(F)(F)F.[Br-].[Br-]	1	0.980542	0.00842592	0.992429	0.975329	0.97387
103	CN1CCN(NC(=O)CN2C(=O)C(=Cc3c(Cl)ccc(C(F)(F)F)c3Cl)SC2=S)CC1	1	0.980525	0.00293251	0.979447	0.977596	0.984532
104	O=C(CN1C(=O)C(=Cc2c(Cl)cccc2Cl)SC1=S)NN1CCN(Cc2ccccc2)CC1	1	0.980472	0.003833	0.975423	0.981291	0.984704
105	CC1(Cn2cc(-c3ccc(-c4ccn(CCC(C)(C(=O)NO)S(C)(=O)=O)c(=O)c4)cc3)nn2)COC1	1	0.980295	0.00989696	0.991673	0.967547	0.981666
106	CCCCCCN1C(=O)COc2cc(Br)ccc21	1	0.980239	0.0102856	0.994754	0.972171	0.97379
107	CN1CCN(NC(=O)CN2C(=O)C(=Cc3c(F)cccc3Cl)SC2=S)CC1	1	0.980078	0.00490126	0.980992	0.97367	0.985571
108	CCCCc1nc(Cl)c(C=NN2C(=O)c3cccc4c(N5CCOCC5)ccc(c34)C2=O)n1Cc1cccc(Cl)c1	1	0.980032	0.0082244	0.991648	0.974733	0.973715
109	N#CCc1ccc(OCC(O)CNc2nc3ccc(Cl)cc3n2C2CCCCC2)cc1	1	0.98002	0.00524213	0.982019	0.972838	0.985203
110	CC(C)CC1NC(=O)C(CCN)NC(=O)C(CCN)NC(=O)C(Cc2ccccc2)NC(=O)C(CC(C)C)NC(=O)C(CCN)NC(=O)C(NC(=O)C(CCN)NC(=O)OCC2c3ccccc3-c3ccccc32)CCNC1=O	1	0.979992	0.00461888	0.980864	0.97395	0.985163
111	O=C1COc2cc(Br)ccc2N1CC1CCCO1	1	0.979961	0.00637423	0.988338	0.972888	0.978659
112	S=c1[nH]nc(-c2ccco2)n1C1CCCCC1	1	0.979538	0.00259601	0.98165	0.975882	0.981083
113	COc1c(Br)cc(C=CC(=O)NCCCNCCCCNCCCN)cc1Br	1	0.979536	0.0073094	0.985519	0.969245	0.983846
114	CC(C)(C)OC(=O)N1CCN(NC(=O)CN2C(=O)C(=Cc3c(Cl)ccc(Cl)c3Cl)SC2=S)CC1	1	0.979467	0.00543289	0.973865	0.977715	0.986822
115	CCCCCCCCCCCCn1c(CCCC)nc(Cl)c1C=NN1C(=O)c2cccc3c(N4CCOCC4)ccc(c23)C1=O	1	0.979458	0.0104135	0.994121	0.970942	0.973311
116	CCCCCCCCCCn1c(CCCC)nc(Cl)c1C=NN1C(=O)c2cccc3c(N4CCOCC4)ccc(c23)C1=O	1	0.979458	0.0104135	0.994121	0.970942	0.973311
117	CCCCCCCCn1c(CCCC)nc(Cl)c1C=NN1C(=O)c2cccc3c(N4CCOCC4)ccc(c23)C1=O	1	0.979458	0.0104135	0.994121	0.970942	0.973311
118	CCCCCCCn1c(CCCC)nc(Cl)c1C=NN1C(=O)c2cccc3c(N4CCOCC4)ccc(c23)C1=O	1	0.979458	0.0104135	0.994121	0.970942	0.973311
119	Oc1c(Br)cc(C=Nn2c(-c3ccccc3)n[nH]c2=S)c(O)c1Br	1	0.979429	0.000974991	0.980707	0.979238	0.978342
120	Cc1c(O)c(=S)ccn1Cc1ccc(-c2ccc(Cl)cc2)cc1	1	0.979323	0.00467409	0.980318	0.973166	0.984484
121	Oc1ccc(-c2n[nH]c(=S)n2-c2ccc3c(c2)OCCO3)cc1	1	0.979231	0.00308731	0.975274	0.97961	0.982808
122	O=C(O)C(c1ccccc1)N1C(=O)C(=Cc2ccc(O)c(O)c2)SC1=S	1	0.979202	0.00785801	0.9837	0.968152	0.985752
123	N#CCc1ccc(OCC(O)CNc2nc3ccc(Cl)cc3n2C2CCC2)cc1	1	0.979112	0.00571335	0.980793	0.971428	0.985116
124	CCN(CC)c1ccc(C=CC(=O)c2ccc(Br)cc2)cc1	1	0.978947	0.00587581	0.987239	0.974338	0.975263
125	N#CCc1ccc(OCC(O)CNc2nc3ccc(Cl)cc3n2C2CCCC2)cc1	1	0.978924	0.00574705	0.980336	0.971287	0.98515
126	CC(C)Cn1c(-c2ccccc2F)n[nH]c1=S	1	0.978883	0.0043586	0.974336	0.977554	0.984761
127	CN1CCN(NC(=O)CN2C(=O)C(=Cc3c(F)cccc3C(F)(F)F)SC2=S)CC1	1	0.978879	0.00390997	0.978865	0.974097	0.983675
128	CN1CCN(C(=O)CN2C(=O)C(=Cc3c(Cl)ccc(Cl)c3Cl)SC2=S)CC1	1	0.978872	0.00683848	0.981324	0.969544	0.985748
129	C[n+]1ccccc1-c1ccc(-c2ccc(N3CC(CO)OC3=O)cc2F)cc1.[Cl-]	1	0.978744	0.00502319	0.98201	0.971648	0.982575
130	OC1(c2ccc(Cl)cc2)C[n+]2cccnc2N1C1CCCCCCCCCCC1.[Br-]	1	0.978553	0.010136	0.987695	0.96442	0.983543
131	OC1(c2ccc(Cl)cc2)C[n+]2cccnc2N1C1CCCCCCC1.[Br-]	1	0.978553	0.010136	0.987695	0.96442	0.983543
132	OC1(c2ccc(Cl)cc2)C[n+]2cccnc2N1C1CCCCCC1.[Br-]	1	0.978553	0.010136	0.987695	0.96442	0.983543
133	O=C1OC(CO)CN1c1ccc(-c2ccc(O)cc2)c(F)c1	1	0.978436	0.00471745	0.984625	0.973184	0.977499
134	CC(C)N1CCN(NC(=O)CN2C(=O)C(=Cc3c(Cl)cccc3Cl)SC2=S)CC1	1	0.978422	0.00663196	0.969872	0.97936	0.986035
135	CCCCCn1c(CCCC)nc(Cl)c1C=NN1C(=O)c2cccc3c(N4CCOCC4)ccc(c23)C1=O	1	0.977998	0.0115758	0.994067	0.967254	0.972673
136	O=c1c(-c2n[nH]c(=S)n2-c2ccccc2)cccn1Cc1cccc(Cl)c1	1	0.977935	0.00746422	0.967605	0.981217	0.984982
137	C[N+](C)(CC(=O)NCCC(F)(F)C(F)(F)C(F)(F)C(F)(F)C(F)(F)C(F)(F)F)CC(O)C[N+](C)(C)CC(=O)NCCC(F)(F)C(F)(F)C(F)(F)C(F)(F)C(F)(F)C(F)(F)F.[Br-].[Br-]	1	0.977895	0.00903051	0.98954	0.967532	0.976615
138	COc1c(Br)cc(C=CC(=O)NCCCNCCCCN)cc1Br	1	0.977873	0.00707702	0.983277	0.967876	0.982467
139	CCC1CN2CCC34c5ccccc5-n5c3c(cc(C(N)=O)c5=O)C1CC24	1	0.977842	0.0152821	0.994329	0.957497	0.9817
140	O=C(CN1C(=O)C(=Cc2c(Cl)cccc2Cl)SC1=S)Nc1cccnc1	1	0.977789	0.00879306	0.984678	0.965379	0.98331
141	CCCN(CCC)CC(=O)Nn1c(-c2ccc(C)cc2)n[nH]c1=S	1	0.977736	0.00202593	0.978364	0.975001	0.979842
142	Cc1ccc(-c2n[nH]c(=S)n2Cc2ccccc2)cc1	1	0.97763	0.00820124	0.966202	0.981627	0.985061
143	CC(C)(C)OC(=O)N1CCN(C(=O)CN2C(=O)C(=Cc3c(Cl)ccc(Cl)c3Cl)SC2=S)CC1	1	0.977459	0.00672221	0.970712	0.975033	0.986633
144	CCCCc1nc(Cl)c(C=NN2C(=O)c3cccc4c(N5CCOCC5)ccc(c34)C2=O)n1Cc1ccc(C)cc1	1	0.977418	0.00635519	0.985732	0.976217	0.970304
145	CC(=NNC(=S)N1CCNCC1)c1ccc(O)cc1	1	0.977362	0.00234744	0.97965	0.974135	0.978301
146	O=C1COc2cc(Cl)ccc2N1CC1CCCO1	1	0.977167	0.00809812	0.988182	0.968945	0.974373
147	CCCCCCN1C(=O)COc2cc(Cl)ccc21	1	0.977152	0.0122398	0.993799	0.964721	0.972935
148	CC(CCn1ccc(-c2ccc(-c3cn(Cc4ccc(F)cc4)nn3)cc2)cc1=O)(C(=O)NO)S(C)(=O)=O	1	0.976946	0.00441102	0.983123	0.973105	0.97461
149	OC1(c2ccccc2)C[n+]2cccnc2N1C1CCCCCCC1.[Br-]	1	0.976861	0.00568706	0.982456	0.96906	0.979066
150	CCC1OC(=O)C(C)C(OC2CC(C)(OC)C(O)C(C)O2)C(C)C(OC2OC(C)CC(N(C)C)C2O)C(C)(OC)CC(C)C(=O)C(C)C(O)C1(C)O	1	0.976817	0.00986554	0.99011	0.966501	0.973839
151	C[n+]1ccc(-c2ccc(N3CC(CO)OC3=O)cc2F)cc1.[Cl-]	1	0.976799	0.00623672	0.978189	0.968561	0.983646
152	CC(C)C(C(=O)NN1CCN(C)CC1)N1C(=O)C(=Cc2c(Cl)ccc(Cl)c2Cl)SC1=S	1	0.976794	0.0115423	0.98448	0.96048	0.985422
153	O=C1COc2cc(Br)ccc2N1Cc1ccccc1	1	0.976775	0.00339647	0.975363	0.981457	0.973505
154	C[N+]1(OS(C)(=O)=O)CCN(NC(=O)CN2C(=O)C(=Cc3c(Cl)ccc(Cl)c3Cl)SC2=S)CC1	1	0.97671	0.00404624	0.976081	0.972099	0.98195
155	OC1(c2ccc(Cl)cc2)C[n+]2cccnc2N1C1CCCC1.[Br-]	1	0.976625	0.0109315	0.985346	0.96121	0.983319
156	S=c1[nH]nc(-c2cccnc2)n1C1CCCCC1	1	0.976562	0.00747134	0.984145	0.966399	0.979143
157	CCCCc1nc(Cl)c(C=NN2C(=O)c3cccc4c(N5CCOCC5)ccc(c34)C2=O)n1Cc1ccc(Cl)cc1	1	0.97656	0.0099426	0.990152	0.966646	0.972882
158	CCCC1CCC(C(=O)NC(CCN)C(=O)NC(C(=O)NC(CCN)C(=O)NC2CCNC(=O)C(C(C)O)NC(=O)C(CCN)NC(=O)C(CCN)NC(=O)C(CC(C)C)NC(=O)C(CC(C)C)NC(=O)C(CCN)NC2=O)C(C)O)CC1	1	0.97651	0.0148129	0.994338	0.958069	0.977124
159	CC(=O)N1CCN(NC(=O)CN2C(=O)C(=Cc3c(Cl)cccc3Cl)SC2=S)CC1	1	0.976426	0.0063554	0.969994	0.974207	0.985079
160	S=C(NN=Cc1ccc(Cl)cc1)N1CCNCC1	1	0.976415	0.00919766	0.964018	0.979203	0.986024
161	CCCCN(CCCC)CC(=O)Nn1c(-c2ccc(OC)cc2)n[nH]c1=S	1	0.976195	0.00719259	0.982069	0.966067	0.98045
162	Nc1ncc(-c2ccc(Cl)cc2)n1C1CCC1	1	0.97602	0.00470543	0.973227	0.972186	0.982648
163	N#CCc1ccc(OCC(O)CNc2nc3ccc(Cl)cc3n2C2CC2)cc1	1	0.975981	0.00980008	0.980687	0.962338	0.984917
164	Nc1ncc(-c2ccc(Cl)cc2)n1CCCn1c(-c2ccc(Cl)cc2)cnc1N	1	0.975889	0.0159031	0.990958	0.953896	0.982812
165	COc1ccc(-n2c(=S)[nH]c3ccccc3c2=S)cc1	1	0.975872	0.0072357	0.965639	0.981068	0.980908
166	Cc1nn(C)cc1N1C(=O)c2cccc3c(N)ccc(c23)C1=O	1	0.975825	0.0104859	0.987303	0.961955	0.978219
167	CCCCCN(CCCCC)CC(=O)Nn1c(-c2ccc(OC)cc2)n[nH]c1=S	1	0.975796	0.00969922	0.985039	0.962398	0.979953
168	CCCc1n[nH]c(=S)n1Cc1ccco1	1	0.975768	0.00316246	0.976375	0.971627	0.979302
169	CCCCN(C)CC(=O)Nn1c(-c2ccc(OC)cc2)n[nH]c1=S	1	0.975622	0.00202258	0.973038	0.975851	0.977976
170	CN1CCN(NC(=O)C(Cc2ccc(Cl)cc2)N2C(=O)C(=Cc3c(Cl)ccc(Cl)c3Cl)SC2=S)CC1	1	0.975598	0.0134252	0.985867	0.956634	0.984294
171	Cn1cc(-c2ccccc2C(=O)O)c(=O)c2cc(Cl)ccc21	1	0.975455	0.011547	0.989621	0.961337	0.975406
172	O=C1c2cccc3c(O)ccc(c23)C(=O)N1Cc1ccco1	1	0.975352	0.00550385	0.982989	0.970229	0.972839
173	CN1CCN(C(=O)CN2C(=O)C(=Cc3c(Cl)cccc3Cl)SC2=S)CC1	1	0.975312	0.0076833	0.974762	0.96619	0.984986
174	NC(=NO)c1ccc(-c2ccc(N3CC(CO)OC3=O)cc2F)cc1	1	0.975302	0.00333469	0.977729	0.970586	0.97759
175	CCCCCCCCn1c(-c2cccc(Br)c2)c[n+]2cccnc12.[O-][Cl+3]([O-])([O-])[O-]	1	0.975225	0.0086844	0.98653	0.965417	0.973727
176	CN1CCN(NC(=O)C(Cc2ccccc2)N2C(=O)C(=Cc3c(Cl)ccc(Cl)c3Cl)SC2=S)CC1	1	0.975118	0.00980464	0.979775	0.961478	0.9841
177	CC(CCn1ccc(-c2ccc(-c3cn(Cc4ccc([N+](=O)[O-])cc4)nn3)cc2)cc1=O)(C(=O)NO)S(C)(=O)=O	1	0.974877	0.00335732	0.975168	0.970627	0.978835
178	CCCCCCn1c(=O)[nH]c2nc3cc(N)ccc3nc2c1=O	1	0.974645	0.0137999	0.986929	0.95537	0.981637
179	COc1c(Br)cc(C=CC(=O)NCCCNCCCCNCCCNC(=O)C=Cc2cc(Br)c(OC)c(Br)c2)cc1Br	1	0.974403	0.00935858	0.979241	0.961315	0.982653
180	CCC1OC(=O)C(C)C(OC2CC(C)(OC)C(O)C(C)O2)C(C)C(OC2OC(C)CC(N(C)C)C2O)C(C)(O)CC(C)CN(C)C(C)C(O)C1(C)O	1	0.974334	0.0123935	0.991557	0.962907	0.968539
181	COc1ccc(-c2ccc(Cn3ccc(=S)c(O)c3C)cc2)cc1	1	0.97432	0.00711743	0.96633	0.973013	0.983616
182	CN1C(=O)c2cccc3c(N)ccc(c23)C1=O	1	0.974187	0.0140296	0.987267	0.954727	0.980567
183	N#CCc1ccc(OCC(O)CNc2nc3ccc(Cl)cc3n2CCO)cc1	1	0.974072	0.0143067	0.984469	0.953842	0.983906
184	COc1ccc2c(C)cc3n[nH]c(=S)n3c2c1	1	0.973853	0.0101244	0.98064	0.959541	0.981377
185	Cc1ccc(-c2ccc(N3CC(CO)OC3=O)cc2F)cc1	1	0.973849	0.00480566	0.967335	0.975426	0.978785
186	O=C(O)c1cccc(NC(=S)NN=Cc2cccc(O)c2)c1	1	0.973809	0.00609275	0.973512	0.966499	0.981415
187	CC(=NNC(=S)N1CCNCC1)c1ccc(Cl)cc1	1	0.973741	0.00609546	0.969252	0.969612	0.982359
188	Cc1c(O)c(=S)ccn1Cc1ccc(-c2ccc(F)c(F)c2)cc1	1	0.973583	0.0110968	0.957976	0.979962	0.982811
189	O=C1OC(CO)CN1c1ccc(-c2ccccc2)c(F)c1	1	0.973513	0.00519275	0.968174	0.971817	0.980549
190	O=C(O)c1cc(-c2ccc(F)cc2F)ncc1O	1	0.972955	0.00570946	0.966112	0.980089	0.972663
191	O=C1COc2cc(Cl)ccc2N1Cc1ccccc1	1	0.972902	0.00476112	0.970101	0.979605	0.969
192	Cc1c(O)c(=S)ccn1Cc1ccc(-c2ccccc2)cc1	1	0.972683	0.00968216	0.960296	0.973821	0.983931
193	CC1c2cccc(O)c2C(O)=C2C(=O)C3(O)C(O)=C(C(N)=O)C(=O)C(N(C)C)C3C(O)C21.Cl	1	0.972628	0.0150731	0.985568	0.980827	0.951488
194	CC1c2cccc(O)c2C(O)=C2C(=O)C3(O)C(O)=C(C(N)=O)C(=O)C(N(C)C)C3C(O)C21	1	0.972579	0.0168757	0.98773	0.980972	0.949034
195	O=C1OC(CO)CN1c1ccc(-c2ccc(C(F)(F)F)cc2)c(F)c1	1	0.972197	0.00553427	0.978539	0.972997	0.965054
196	O=Cc1ccc(-c2ccc(N3CC(CO)OC3=O)cc2F)cc1	1	0.971982	0.00551523	0.964291	0.974707	0.976949
197	O=C1c2cccc3c(O)ccc(c23)C(=O)N1c1ccc(Cl)cc1	1	0.971975	0.018228	0.986629	0.946282	0.983015
198	Cn1c(-c2sccc2OCc2cccc(C(F)(F)F)c2)n[nH]c1=S	1	0.971943	0.00445622	0.977243	0.96634	0.972247
199	Nc1ccc2nc3c(=O)n(C4CCCCC4)c(=O)[nH]c3nc2c1	1	0.971938	0.00760021	0.972153	0.962525	0.981138
200	C#CCN1C(=O)C2(c3ccccc31)N(C)CC(c1ccccc1O)C21CC(=O)N(C)C1=O	1	0.97174	0.00921104	0.975762	0.958999	0.980458
201	Cc1c(C)c2c(OCC(=O)NC(Cc3ccccc3)C(=O)O)cc3c(c2oc1=O)CCC(C)(C)O3	1	0.971612	0.00774366	0.972078	0.961904	0.980855
202	CN1C(=O)CC2(C1=O)C(c1ccc(Cl)cc1)CN(C)C21C(=O)Nc2ccccc21	1	0.971528	0.0221786	0.990057	0.940346	0.98418
203	O=c1ccc2c(-c3ccccc3)c3ccc(O)cc3oc-2c1	1	0.971301	0.0110678	0.984533	0.957444	0.971925
204	Fc1ccccc1-c1n[nH]c(=S)n1CC1CCCO1	1	0.971235	0.00796722	0.960605	0.973313	0.979786
205	O=C1OC(CO)CN1c1ccc(-c2ccc(SC(F)(F)F)cc2)c(F)c1	1	0.97099	0.00276117	0.972794	0.973086	0.967088
206	CC(=NNC(=S)N1CCNCC1)c1ccccc1	1	0.970925	0.0104805	0.956982	0.97354	0.982251
207	O=C(CN1C(=O)C(=Cc2c(Cl)cccc2Cl)SC1=S)NCc1ccncc1	1	0.970861	0.013469	0.952224	0.976771	0.983589
208	Cc1cccc(-n2c(CCn3nc(C)c([N+](=O)[O-])c3C)n[nH]c2=S)c1	1	0.970782	0.0136879	0.951779	0.983477	0.97709
209	CN(C)C1C(=O)C(C(N)=O)=C(O)C2(O)C(=O)C3=C(O)c4c(O)cccc4C(C)(O)C3C(O)C12.Cl	1	0.970769	0.00896657	0.958479	0.97962	0.974206
210	COc1ccc(C2CN(C)C3(C(=O)N(Cc4ccccc4)c4ccccc43)C23CC(=O)N(C)C3=O)cc1	1	0.970642	0.0096129	0.974062	0.957537	0.980327
211	O=C(CN1C(=O)C(=Cc2c(Cl)ccc(Cl)c2Cl)SC1=S)NCc1ccccn1	1	0.970599	0.0125909	0.953506	0.974829	0.983464
212	CN(C)c1ccc(O)c2c1CC1CC3C(N(C)C)C(=O)C(C(N)=O)=C(O)C3(O)C(=O)C1=C2O.Cl	1	0.970483	0.0163399	0.980741	0.983286	0.947422
213	COCCn1c(NCC(O)COc2ccc(CC#N)cc2)nc2ccc(Cl)cc21	1	0.970441	0.0157753	0.978927	0.94833	0.984066
214	CCCN(CCC)CC(=O)Nn1c(-c2ccc(OC)cc2)n[nH]c1=S	1	0.970351	0.00804113	0.971796	0.95986	0.979397
215	Cl.Cl.NCc1ccc(-c2ccc(N3CC(CO)OC3=O)cc2F)cc1O	1	0.97024	0.00896621	0.981359	0.959402	0.96996
216	Cc1n[nH]c(=S)n1-c1cccc(Cl)c1	1	0.970045	0.0159232	0.947679	0.978959	0.983497
217	O=C(O)c1cc(O)c(-c2ccccc2)nc1-c1ccccc1	1	0.969904	0.010001	0.956105	0.974116	0.97949
218	CN1C(=CC=C2C(=O)Oc3ccccc3C2=O)C(C)(C)c2ccccc21	1	0.969865	0.0176212	0.981563	0.94496	0.983072
219	Cc1cccc(C(=O)c2ccccc2C(=O)O)c1O	1	0.969742	0.01474	0.949071	0.977745	0.982411
220	COc1ccc(C2CN(C)C3(C(=O)Nc4ccccc43)C23CC(=O)N(C)C3=O)cc1	1	0.969641	0.0194871	0.985803	0.942228	0.980892
221	CCCCCCCCCN1c2nccc[n+]2CC1(O)c1ccccc1.[Br-]	1	0.969597	0.0175725	0.987245	0.945621	0.975926
222	CCCCCCCN1c2nccc[n+]2CC1(O)c1ccccc1.[Br-]	1	0.969597	0.0175725	0.987245	0.945621	0.975926
223	CCCCCCCCN1c2nccc[n+]2CC1(O)c1ccccc1.[Br-]	1	0.969597	0.0175725	0.987245	0.945621	0.975926
224	CCCCCCCCCCN1c2nccc[n+]2CC1(O)c1ccccc1.[Br-]	1	0.969574	0.0176112	0.987257	0.945543	0.975923
225	COc1ccc(-c2n[nH]c(=S)n2NC(=O)CN(C(C)C)C(C)C)cc1	1	0.969258	0.014706	0.94886	0.975945	0.982969
226	CCCCCCCCCCN1c2nccc[n+]2CC1(O)c1ccc(Cl)cc1.[Br-]	1	0.968838	0.0241977	0.990063	0.934979	0.981473
227	CCCCCCCCCN1c2nccc[n+]2CC1(O)c1ccc(Cl)cc1.[Br-]	1	0.968838	0.0241977	0.990063	0.934979	0.981473
228	CCCCCCCCN1c2nccc[n+]2CC1(O)c1ccc(Cl)cc1.[Br-]	1	0.968838	0.0241977	0.990063	0.934979	0.981473
229	COc1ccc(-c2ccc(N3CC(CO)OC3=O)cc2F)cc1	1	0.968811	0.00583624	0.962864	0.966828	0.976741
230	CCCCn1c(C)cc(=O)c(O)c1CNC(=O)c1ccc(C(F)(F)F)cc1	1	0.968779	0.0122098	0.985428	0.956488	0.96442
231	CCN(CC)CC(=O)Nn1c(-c2ccc(C)cc2)n[nH]c1=S	1	0.968681	0.0131176	0.950136	0.977569	0.978339
232	CC(C)n1c(NCC(O)COc2ccc(CC#N)cc2F)nc2ccc(Cl)cc21	1	0.968669	0.0151982	0.948716	0.971727	0.985565
233	Brc1ccc(-c2cnc(NCCCCCCNc3ncc(-c4ccc(Br)cc4)[nH]3)[nH]2)cc1	1	0.968312	0.0188808	0.992739	0.965437	0.946759
234	CCC12CCCN3C(=O)C=C(c4ccccc4NC(=O)CC1)C32O	1	0.96827	0.0124958	0.979146	0.95077	0.974895
235	CCCCCCCCNc1ncc(-c2ccc(Cl)cc2)[nH]1	1	0.968128	0.0188014	0.989728	0.9439	0.970756
236	O=C(NCCCNCCCCNCCCNC(=O)C(=O)c1c[nH]c2cc(Br)ccc12)C(=O)c1c[nH]c2cc(Br)ccc12	1	0.968026	0.0195458	0.99262	0.944802	0.966657
237	c1ccc(-c2cnc(NCCCCCCCNc3ncc(-c4ccccc4)[nH]3)[nH]2)cc1	1	0.967914	0.00642367	0.976797	0.961824	0.965122
238	c1ccc(-c2cnc(NCCCCCNc3ncc(-c4ccccc4)[nH]3)[nH]2)cc1	1	0.967908	0.00641761	0.976783	0.961824	0.965118
239	CCCCc1nc(Cl)c(C=NN2C(=O)c3cccc4c(N5CCOCC5)ccc(c34)C2=O)n1Cc1ccc(OC)cc1	1	0.96777	0.0108439	0.983095	0.959604	0.960612
240	CC(C)n1c(NCC(O)COc2ccc(CC#N)cc2)nc2ccc(Cl)cc21	1	0.967637	0.0131406	0.964923	0.953074	0.984916
241	Cc1ccc(C=NNC(=S)N2CCNCC2)cc1	1	0.967514	0.023888	0.933755	0.9833	0.985488
242	O=C(Cl)c1cn(C2CC2)c2cc(Cl)c(F)cc2c1=O	1	0.967498	0.0148559	0.980587	0.946721	0.975185
243	C[N+](C)(CCCC[N+](C)(C)CSCCC(F)(F)C(F)(F)C(F)(F)C(F)(F)C(F)(F)C(F)(F)F)CSCCC(F)(F)C(F)(F)C(F)(F)C(F)(F)C(F)(F)C(F)(F)F.[Br-].[Br-]	1	0.96717	0.0145335	0.984523	0.968034	0.948954
244	CCCCCCN1C(=O)COc2cc(F)ccc21	1	0.967082	0.0118352	0.979355	0.970801	0.95109
245	Cc1c(O)c(=S)ccn1Cc1ccc(-c2ccc(F)cc2)cc1	1	0.9669	0.0140597	0.947304	0.973785	0.979613
246	Cc1ccc(COc2ccsc2-c2n[nH]c(=S)n2C)cc1	1	0.966883	0.00574813	0.96739	0.959603	0.973655
247	CCCCn1c(=O)[nH]c2nc3cc(N)ccc3nc2c1=O	1	0.966651	0.0214581	0.984588	0.936484	0.978881
248	CN(C)C1C(=O)C(C(N)=O)=C(O)C2(O)C(=O)C3=C(O)c4c(O)ccc(Cl)c4C(C)(O)C3CC12.Cl	1	0.966609	0.0184075	0.979021	0.980221	0.940586
249	O=C1COc2ccc(Cl)cc2N1C1CCCCC1	1	0.966323	0.025043	0.99021	0.931735	0.977025
250	CCC12C=CN3c4ccccc4C(=O)C34CCN(CCC1)C24	1	0.966266	0.011871	0.977481	0.94984	0.971477
251	Clc1ccc(-c2cnc(NCCCCCNc3ncc(-c4ccc(Cl)cc4)[nH]3)[nH]2)cc1	1	0.966261	0.0176721	0.988118	0.944837	0.965829
252	CCCCc1nc(Cl)c(C=NN2C(=O)c3cccc4c(N5CCOCC5)ccc(c34)C2=O)n1Cc1cccc(F)c1	1	0.966178	0.00646031	0.970336	0.971144	0.957054
253	Cc1oc2ccc(Br)cc2c(=O)c1-c1nn[nH]n1	1	0.966083	0.00556616	0.973581	0.960258	0.964411
254	O=C1OC(CO)CN1c1ccc(-c2ccc(F)cc2)c(F)c1	1	0.966067	0.00468507	0.959521	0.968455	0.970225
255	CCCCn1c(C)cc(=O)c(O)c1CNC(=O)c1ccc(OC)cc1	1	0.965877	0.0134701	0.978285	0.947155	0.97219
256	COC(CC1OC(=O)CC(O)CC=CC(=O)C(C)C(OC)c2coc(n2)-c2coc(n2)-c2coc(n2)C=CCCC1C)C(C)CCC(=O)C(C)C(CC=CN(C)C=O)OC	1	0.965825	0.00468013	0.963354	0.961743	0.972378
257	O=C(CN1C(=O)C(=Cc2c(Cl)cccc2Cl)SC1=S)NCc1ccccn1	1	0.965804	0.0196727	0.938483	0.974915	0.984013
258	CCCCCCCCn1c(-c2ccc(F)c(F)c2)c[n+]2cccnc12.[O-][Cl+3]([O-])([O-])[O-]	1	0.96555	0.00552033	0.964352	0.97283	0.959468
259	CCCCc1nc(Cl)c(C=NN2C(=O)c3cccc4c(N5CCOCC5)ccc(c34)C2=O)n1Cc1ccccc1F	1	0.965326	0.019318	0.987866	0.967424	0.940687
260	CCCCc1nc(C=NN2C(=O)c3cccc4c(N5CCOCC5)ccc(c34)C2=O)c(Cl)[nH]1	1	0.965199	0.0275583	0.988614	0.92651	0.980473
261	CCC(C)CCC(=O)NC(CCN)C(=O)NC(CCN)C(=O)NC(CCN)C(=O)NC(CC(C)C)C(=O)NC(Cc1ccccc1)C(=O)NC(CCN)C(=O)NC(CCN)C(=O)NC(CC(C)C)C(N)=O	1	0.964952	0.0119744	0.951029	0.963565	0.980261
262	CN1CCN(c2c(F)cc3c(=O)c(C(=O)O)cn4c3c2SCC4)CC1.Cl	1	0.964931	0.0128838	0.946857	0.975966	0.971971
263	CCCCCCCCn1c(-c2ccc(-c3ccc([N+](=O)[O-])cc3)cc2)c[n+]2cccnc12.[O-][Cl+3]([O-])([O-])[O-]	1	0.964787	0.00774504	0.954383	0.967024	0.972955
264	CC(C=Nn1c(-c2ccco2)n[nH]c1=S)=Cc1ccccc1	1	0.964327	0.0160058	0.942809	0.969	0.98117
265	CCCCCN1c2nccc[n+]2CC1(O)c1ccc(Cl)cc1.[Br-]	1	0.964083	0.0302073	0.989541	0.921645	0.981064
266	CCCCc1nc(Cl)c(C=NN2C(=O)c3cccc4c(N5CCOCC5)ccc(c34)C2=O)n1Cc1ccc(Cl)c(Cl)c1	1	0.963725	0.0174634	0.9884	0.950475	0.952301
267	N#CCc1ccc(OCC(O)CNc2nc3ccc(Cl)cc3n2C2COC2)cc1	1	0.963605	0.0191119	0.970615	0.937494	0.982707
268	CCC12CCCN3CCC4(C(=O)c5ccccc5N4C(OC)C1)C32	1	0.963405	0.0162039	0.979973	0.941411	0.968833
269	CCCCCCCCn1c(-c2ccc(SC)cc2)c[n+]2cccnc12.[O-][Cl+3]([O-])([O-])[O-]	1	0.963122	0.00892546	0.951425	0.973078	0.964864
270	c1ccc(-c2cnc(NCCCCNc3ncc(-c4ccccc4)[nH]3)[nH]2)cc1	1	0.963012	0.00836793	0.973375	0.952882	0.962779
271	CCC1OC(=O)C(C)C(OC2CC(C)(OC)C(O)C(C)O2)C(C)C(OC2OC(C)CC(N(C)C)C2O)C(C)(O)CC(C)C(=NOCOCCOC)C(C)C(O)C1(C)O	1	0.962893	0.0198672	0.988277	0.960632	0.93977
272	CC(C)(C)Cn1c(NCC(O)COc2ccc(CC#N)cc2)nc2ccc(Cl)cc21	1	0.962817	0.0233431	0.974049	0.930318	0.984085
273	CCCCc1nc(Cl)c(C=NN2C(=O)c3cccc4c(N5CCOCC5)ccc(c34)C2=O)n1Cc1ccc([N+](=O)[O-])cc1	1	0.962517	0.00548968	0.968295	0.955138	0.96412
274	COc1ccc(C=NNC(=S)N2CCNCC2)cc1	1	0.962412	0.0281552	0.922754	0.979163	0.98532
275	O=C(O)c1ccccc1-c1ccc(C=Cc2cc(C(F)(F)F)[nH]c(=O)n2)o1	1	0.962163	0.0148602	0.966443	0.942205	0.977842
276	c1ccc(-c2cnc(NCCCNc3ncc(-c4ccccc4)[nH]3)[nH]2)cc1	1	0.96196	0.0133389	0.97877	0.946141	0.96097
277	Nc1ccc2c3c(cccc13)C(=O)N(c1ccccc1)C2=O	1	0.961539	0.0143251	0.95666	0.94695	0.981007
278	CCCCCNc1ncc(-c2ccc(Cl)cc2)[nH]1	1	0.9615	0.0263258	0.989105	0.926063	0.969333
279	Nc1ncc(-c2ccc(-c3ccccc3)cc2)n1C1CCCCCC1	1	0.960917	0.0261814	0.924126	0.975706	0.982919
280	COc1ccc(C2Sc3cc(Cl)ccc3N=C3c4ccccc4C(c4ccccc4)C32)cc1	1	0.960839	0.0113574	0.95067	0.955156	0.97669
281	Cl.NCc1ccc(-c2ccc(N3CC(CO)OC3=O)cc2F)cc1	1	0.960769	0.00636907	0.952559	0.961667	0.968082
282	COc1ccc(-c2ccc(CNC3(C(=O)NO)CCS(=O)(=O)CC3)cc2F)cc1	1	0.960532	0.0102856	0.953104	0.953414	0.975077
283	CC(C)(C)n1c(NCC(O)COc2ccc(CC#N)cc2)nc2ccc(Cl)cc21	1	0.960172	0.0253779	0.972472	0.924823	0.983222
284	CCn1c(NCC(O)COc2ccc(CC#N)cc2)nc2ccc(Cl)cc21	1	0.959732	0.0288678	0.975998	0.919171	0.984028
285	CCN(CC)CC(=O)Nn1c(-c2ccc(OC)cc2)n[nH]c1=S	1	0.959174	0.0192597	0.9326	0.967284	0.977637
286	C=CC1(C)CCc2c3c(cc(O)c2C1O)C(C)(C)C(O)CC3	1	0.959139	0.0125011	0.962038	0.942586	0.972793
287	COc1nc(OC(=O)C(N)Cc2ccccc2)nc(Oc2c(OC)cc(Cc3cnc(N)nc3N)cc2OC)n1	1	0.958892	0.011549	0.945639	0.957252	0.973785
288	COc1cccc(-n2c(CCn3nc(C)c([N+](=O)[O-])c3C)n[nH]c2=S)c1	1	0.958873	0.0235968	0.925632	0.978041	0.972946
289	O=C1NC(=O)C(=Cc2c(-c3ccccc3)n(CC(=O)c3ccc(Cl)cc3)c3ccccc23)C(=O)N1	1	0.958774	0.036183	0.986581	0.90767	0.982071
290	CSc1nc2sc3c(c2c(=S)[nH]1)CC(C)(C)OC3	1	0.958449	0.0288808	0.985486	0.971443	0.918418
291	O=C(NC(=S)NCC1CCCO1)c1ccccc1Br	1	0.958419	0.0129297	0.968425	0.940161	0.966669
292	CN(C)S(=O)(=O)c1cccc(NC(=S)NN=CC(c2ccccc2)c2ccccc2)c1	1	0.958365	0.0111003	0.949823	0.95123	0.974042
293	CC(C)=CCCC(C)=CC(=O)NC(CCN)C(=O)NC1CCNC(=O)C(CC(C)C)NC(=O)C(CCN)NC(=O)C(CCN)NC(=O)C(Cc2ccccc2)NC(=O)C(CC(C)C)NC(=O)C(CCN)NC1=O	1	0.958128	0.0302006	0.915815	0.974248	0.98432
294	CCCCCCCCCC(=O)OCOC(=O)c1cn2c3c(c(N4CCN(C)CC4)c(F)cc3c1=O)OCC2C	1	0.95799	0.00562868	0.95561	0.965759	0.952603
295	CCCCCCCCCCCC(=O)OCOC(=O)c1cn2c3c(c(N4CCN(C)CC4)c(F)cc3c1=O)OCC2C	1	0.95799	0.00562868	0.95561	0.965759	0.952603
296	O=C1COc2cc(F)ccc2N1CC1CCCO1	1	0.957696	0.0166468	0.93455	0.972993	0.965545
297	CCCCc1nc(Cl)c(C=NN2C(=O)c3cccc4c(N5CCOCC5)ccc(c34)C2=O)n1Cc1ccc(F)cc1	1	0.957688	0.0139566	0.974501	0.958235	0.940328
298	O=C(O)c1cc(O)cnc1-c1ccccc1	1	0.957429	0.0201008	0.930978	0.961637	0.979672
299	CCN1C(=O)c2cccc3c(N)ccc(c23)C1=O	1	0.957405	0.0263451	0.979645	0.920398	0.972172
300	CN(C)c1ccc(C=C(C#N)C(=O)c2ccccc2)cc1	1	0.957155	0.0260858	0.921029	0.968747	0.98169
301	O=C(C[N+]12CC[N+](CC(=O)NCCC(F)(F)C(F)(F)C(F)(F)C(F)(F)C(F)(F)C(F)(F)F)(CC1)CC2)NCCC(F)(F)C(F)(F)C(F)(F)C(F)(F)C(F)(F)C(F)(F)F.[Br-].[Br-]	1	0.957144	0.0127331	0.947045	0.949281	0.975105
302	O=C1COc2cc(Cl)ccc2N1CCc1ccccc1	1	0.956966	0.00855705	0.964281	0.961657	0.944959
303	O=C1OC(CO)CN1c1ccc(-c2ccc(OC(F)(F)F)cc2)c(F)c1	1	0.956867	0.0154706	0.978746	0.945879	0.945976
304	CCCCCCCCCCN1c2nccc[n+]2CC1(O)c1ccc([N+](=O)[O-])cc1.[Br-]	1	0.95606	0.015587	0.949872	0.940832	0.977477
305	CCCCCCCCN1c2nccc[n+]2CC1(O)c1ccc([N+](=O)[O-])cc1.[Br-]	1	0.95606	0.015587	0.949872	0.940832	0.977477
306	CCCCCCN1c2nccc[n+]2CC1(O)c1ccc([N+](=O)[O-])cc1.[Br-]	1	0.95606	0.015587	0.949872	0.940832	0.977477
307	CCC1CN2CCC34c5ccccc5-n5c3c(cc(C(=O)OC)c5=O)C1CC24	1	0.95586	0.0445579	0.993968	0.893344	0.980269
308	COC(CC1OC(=O)CC(O)C=CCC(=O)C(C)C(OC)c2coc(n2)-c2coc(n2)-c2coc(n2)C=CCCC1C)C(C)CCC(=O)C(C)C(CC=CN(C)C=O)OC	1	0.955721	0.00981674	0.946846	0.950913	0.969404
309	Cc1cc2nc3c(=O)n(Cc4ccccc4)c(=O)[nH]c3nc2cc1N	1	0.954931	0.0109383	0.941069	0.955916	0.967808
310	O=C1OC(CO)CN1c1ccc(-c2ccc3c(c2)OCO3)c(F)c1	1	0.954866	0.00884242	0.942808	0.958026	0.963765
311	COc1ccc(-c2n[nH]c(=S)n2-c2ccc3c(c2)OCCO3)cc1	1	0.954533	0.0317106	0.909845	0.973626	0.980129
312	CCCCCCCCn1c(-c2cccc3ccccc23)c[n+]2cccnc12.[O-][Cl+3]([O-])([O-])[O-]	1	0.954462	0.0100461	0.967463	0.952924	0.942999
313	CC(C)n1c(NCC(O)COc2ccc(CC#N)c(F)c2)nc2ccc(Cl)cc21	1	0.954079	0.0326966	0.970926	0.908363	0.982949
314	COc1ccc(C(=O)Cn2c(-c3ccccc3)c(C=C3C(=O)NC(=O)NC3=O)c3ccccc32)cc1	1	0.954058	0.032879	0.976363	0.907573	0.978239
315	N#CC(C#N)=C1C=C2C=C(N3CCCCC3)CCC2CC1	1	0.953768	0.0300519	0.911487	0.971176	0.978641
316	N#CC(C#N)=C1C=C2C=C(N3CCCCCC3)CCC2CC1	1	0.953768	0.0300519	0.911487	0.971176	0.978641
317	O=C1Nc2cc(C(=O)NCCCN3CCCC3)ccc2SC1=Cc1ccccc1	1	0.953671	0.0217639	0.95623	0.925829	0.978955
318	Clc1ccc(-c2cnc(NCCCNc3ncc(-c4ccc(Cl)cc4)[nH]3)[nH]2)cc1	1	0.953469	0.0332482	0.989115	0.909091	0.962202
319	CCC12CCCN3CCC4(C(=O)c5ccccc5N4C(=O)C1)C32	1	0.953305	0.0216213	0.978281	0.925541	0.956093
320	COc1ccc2c(c1)SC(c1ccc(Cl)cc1)C1C(=N2)c2ccccc2C1c1ccccc1	1	0.952954	0.0206716	0.930698	0.947665	0.980497
321	COc1ccccc1C(=O)COC(=O)C=Cc1ccccc1	1	0.952871	0.038031	0.899095	0.97897	0.980549
322	C=CCn1c(-c2ccccc2)c(C=C2C(=O)NC(=O)NC2=O)c2ccccc21	1	0.952844	0.0368949	0.984196	0.901048	0.973286
323	NCCCN(CCCN)c1nc(NCc2ccccc2)nc(N2CC(Cc3ccccc3)N(c3nc(NCc4ccccc4)nc(N(CCCN)CCCN)n3)CC2Cc2ccccc2)n1	1	0.95152	0.0185955	0.951246	0.928884	0.974431
324	O=C1OC(CO)CN1c1ccc(-c2ccncc2)c(F)c1	1	0.951269	0.0112992	0.940308	0.96682	0.946681
325	O=C(CSc1nnc(NC(=O)c2ccccc2F)s1)NCc1ccco1	1	0.950606	0.0130856	0.932145	0.958717	0.960956
326	COc1nc(OC(=O)C(N)C(C)C)nc(Oc2c(OC)cc(Cc3cnc(N)nc3N)cc2OC)n1	1	0.950289	0.0204412	0.922932	0.955877	0.972058
327	CC(=O)Nc1ccc(N2C(=O)c3cccc4c(O)ccc(c34)C2=O)cc1	1	0.948827	0.013651	0.947484	0.932821	0.966177
328	COc1ccc2c(c1)SC(c1ccc(C)cc1)C1C(=N2)c2ccccc2C1c1ccccc1	1	0.948808	0.0345329	0.900372	0.967613	0.978438
329	CC(C)c1cc2c(cc1O)C1(C)CCCC(C)(C)C1CC2	1	0.948663	0.0315873	0.97275	0.904039	0.969201
330	COc1nc(OCCn2c([N+](=O)[O-])cnc2C)nc(OC(=O)C(N)Cc2ccccc2)n1	1	0.947162	0.0223432	0.918147	0.950834	0.972506
331	CC(C=NNC(=S)Nc1cccc(S(=O)(=O)N(C)C)c1)c1ccccc1	1	0.946289	0.0200055	0.919914	0.950612	0.968342
332	CC1CC(C)CN(c2ccc([N+](=O)[O-])cc2-c2nn[nH]n2)C1	1	0.94615	0.00872034	0.957856	0.94366	0.936935
333	O=C1COc2ccc(Cl)cc2N1Cc1ccccc1	1	0.945458	0.0131596	0.951495	0.957685	0.927194
334	NNC(=S)Nc1cccc(-c2n[nH]c(=S)o2)c1	1	0.945211	0.0227865	0.913224	0.957826	0.964585
335	O=C1OC(c2ccccc2)=NC1=CC=Cc1ccccc1[N+](=O)[O-]	1	0.945169	0.0333927	0.899815	0.956447	0.979243
336	O=[N+]([O-])c1ccc(C2(O)C[n+]3cccnc3N2C2CCCCCCCCCCC2)cc1.[Br-]	1	0.945166	0.0395517	0.889863	0.965556	0.980078
337	O=C(O)c1ccccc1C(=O)c1cc(F)ccc1F	1	0.945075	0.050258	0.874087	0.97751	0.983627
338	CCCCNc1ccc2c3c(cccc13)C(=O)N(CCCC)C2=O	1	0.944832	0.0450249	0.986907	0.882404	0.965185
339	O=C(O)c1cnc(-c2ccccc2)c(O)c1	1	0.944598	0.027801	0.905284	0.963849	0.96466
340	CCCn1c(C)cc(=O)c(O)c1CNC(=O)c1ccc(OC)cc1	1	0.944382	0.0143508	0.959732	0.925209	0.948206
341	CC(C)CC(NC(=O)C(CCN)NC(=O)C(CCN)NC(=O)C(Cc1ccccc1)NC(=O)C(CC(C)C)NC(=O)C(CCN)NC(=O)C(CCN)NC(=O)C(N)CCN)C(N)=O	1	0.944307	0.0325181	0.899973	0.955891	0.977057
342	CC(C)Sc1nc(SCC(=O)O)c2c3c(sc2n1)COC(C)(C)C3	1	0.943646	0.0101042	0.929534	0.952648	0.948755
343	O=C1OC(CO)CN1c1ccc(-c2ccc(-c3ccncc3)cc2)c(F)c1	1	0.942853	0.0174836	0.922023	0.964805	0.941731
344	C[N+](C)(CCCC[N+](C)(C)CCNC(=O)NCCC(F)(F)C(F)(F)C(F)(F)C(F)(F)C(F)(F)C(F)(F)F)CCNC(=O)NCCC(F)(F)C(F)(F)C(F)(F)C(F)(F)C(F)(F)C(F)(F)F.[Br-].[Br-]	1	0.942437	0.0152461	0.951712	0.954657	0.920943
345	CC=CC1C=CC2CC(C)CCC2C1(C)C(O)=C1C(=O)C(CO)N(C)C1=O	1	0.942234	0.00589362	0.938509	0.950554	0.937639
346	COc1nc(OC(=O)C(N)Cc2c[nH]c3ccccc23)nc(Oc2c(OC)cc(Cc3cnc(N)nc3N)cc2OC)n1	1	0.942092	0.00923635	0.931403	0.940935	0.953938
347	CC(C)CCCC(=O)NC(CCN)C(=O)NC(CCN)C(=O)NC(CC(C)C)C(=O)NC(Cc1ccccc1)C(=O)NC(CCN)C(N)=O	1	0.941897	0.0189344	0.924924	0.932446	0.968319
348	O=C1C=C(Br)C(=CBr)O1	1	0.941133	0.00707621	0.947234	0.931213	0.944951
349	CC1=CC(=O)C2CC1C2(C)C	1	0.940642	0.0397542	0.968894	0.884421	0.96861
350	Cc1nc(-c2ccccc2)c(O)cc1C(=O)O	1	0.94033	0.0517778	0.867136	0.975107	0.978749
351	CCn1c(-c2ccc(Cl)cc2)cnc1N	0	0.940275	0.0472426	0.976891	0.873571	0.970365
352	CC(CCn1ccc(-c2ccc(-c3cn(Cc4ccncc4)nn3)cc2)cc1=O)(C(=O)NO)S(C)(=O)=O	1	0.939902	0.0325736	0.894962	0.953602	0.971141
353	CN(C)C=C1C=C2C(=O)c3ccccc3N2C1=O	1	0.938919	0.0446222	0.9698	0.971139	0.875819
354	Cn1c(NCC(O)COc2ccc(CC#N)cc2)nc2ccc(Cl)cc21	1	0.938675	0.0358699	0.935917	0.896187	0.98392
355	CC1=CC(=O)C(C(C)C)=CC1=C(c1cc(C(C)C)c(OP(=O)([O-])[O-])cc1C)c1ccccc1C(=O)O.[Na+]	1	0.937847	0.0384537	0.885948	0.949728	0.977864
356	CC(C)Oc1ccc(Cn2c(-c3ccco3)n[nH]c2=S)cc1	1	0.937298	0.0195891	0.938115	0.912908	0.960871
357	CON=C(C(=O)NC1C(=O)N2C(C(=O)O)=C(COC(C)=O)CSC12)c1csc(N)n1	1	0.935927	0.0232231	0.906116	0.962767	0.938899
358	Cc1cccc(C=C2Sc3ccc(C(=O)NCCCN4CCOCC4)cc3NC2=O)c1	1	0.935842	0.0347227	0.946412	0.889027	0.972086
359	O=C1Nc2cc(C(=O)NCCCN3CCCC3)ccc2SC1=Cc1ccccc1F	1	0.934772	0.0312512	0.92446	0.902709	0.977146
360	CCN=C1SC(=Cc2ccc(-c3ccc(Cl)cc3C(=O)O)o2)C(=O)N1CC	1	0.934648	0.049735	0.864953	0.961291	0.977699
361	O=C(CSc1cn[nH]n1)Nc1ccccc1C(=O)O	1	0.934059	0.0542282	0.857494	0.976137	0.968546
362	Nc1ncc(C=CCNC(=O)c2cc(Br)c(Br)[nH]2)[nH]1	1	0.933974	0.0611816	0.977514	0.847451	0.976957
363	O=C1Nc2cc(C(=O)NCCCN3CCOCC3)ccc2SC1=Cc1cccc(Cl)c1	1	0.933443	0.0589729	0.978143	0.850116	0.972069
364	CCCCC(CC)CN=C(N)NC(N)=NCCCCCCN=C(N)NC(N)=NCC(CC)CCCC.Cl.Cl	1	0.933029	0.0406701	0.95869	0.87562	0.964777
365	O=C(NCCSSCCNC(=O)C(Cc1ccc(O)c(Br)c1)=NO)C(Cc1ccc(O)c(Br)c1)=NO	1	0.932926	0.0314164	0.976476	0.918766	0.903535
366	COc1ccc(-c2ccc(CNC3(C(=O)NO)CCS(=O)(=O)CC3)cc2)c(F)c1	1	0.932519	0.0306187	0.942212	0.891125	0.964222
367	CCCCc1nc(Cl)c(C=NN2C(=O)c3cccc4c(N5CCOCC5)ccc(c34)C2=O)n1Cc1ccc(Cl)cc1Cl	1	0.931943	0.0445866	0.990366	0.882188	0.923275
368	O=C(CSc1nnc(NC(=O)c2ccccc2F)s1)NC1CCCC1	1	0.931889	0.019894	0.912601	0.923796	0.959271
369	O=C1OC(CO)CN1c1ccc(-c2cccnc2)c(F)c1	1	0.93178	0.0176264	0.937479	0.907915	0.949947
370	CCC12CCCn3c(C=O)cc(c31)-c1ccccc1NC(=O)CC2	1	0.931334	0.0669747	0.991251	0.837847	0.964904
371	CCCCCC(=O)C#Cc1ccc(O)c(OC)c1	1	0.930906	0.0445557	0.868991	0.951729	0.971999
372	COc1ccccc1C(=O)Nc1nnc(SCC(=O)NC2CCCC2)s1	1	0.930393	0.0193699	0.922977	0.911264	0.956939
373	Nc1ccc2nc3c(=O)n(CCc4ccccc4)c(=O)[nH]c3nc2c1	1	0.930167	0.030651	0.921974	0.897401	0.971126
374	CCCCCCCCNc1ncc(-c2ccc(F)cc2)[nH]1	1	0.926454	0.0464033	0.968802	0.948696	0.861865
375	COc1ccc(NC(=O)COc2ccc(-c3nc4ccc(C)cc4[nH]3)cc2)cc1	1	0.926048	0.0401213	0.873987	0.932538	0.971618
376	Cc1ccc2nc(-c3ccc(OCC(=O)Nc4ccc(Cl)cc4)cc3)[nH]c2c1	1	0.925681	0.0383136	0.929002	0.877184	0.970857
377	C[N+](C)(CCCC[N+](C)(C)CCC(F)(F)C(F)(F)C(F)(F)C(F)(F)C(F)(F)C(F)(F)F)CCC(F)(F)C(F)(F)C(F)(F)C(F)(F)C(F)(F)C(F)(F)F.[Br-].[Br-]	1	0.924819	0.0730759	0.980503	0.972372	0.82158
378	CN(C)C1C(=O)C(C(N)=O)=C(O)C2(O)C(=O)C3=C(O)c4c(O)c(NC(=O)CN5CCCC5)cc(F)c4CC3CC12.Cl.Cl	1	0.924719	0.0600516	0.841823	0.982149	0.950187
379	CCN(CC)c1ccc(C(=C2C=CC(=[N+](CC)CC)C=C2)c2ccc(N(CC)CC)cc2)cc1.[Cl-]	1	0.923933	0.0647868	0.832381	0.966617	0.972803
380	CC(C)C(NC(=O)C(Cc1ccc(O)cc1)NC(=O)CS)C(N)=O	1	0.923136	0.0469715	0.948621	0.857268	0.96352
381	CC1CCCC=CC=CC(O)CC(O)CC2OC2C=CC(O)CC=CC=CC(=O)O1	1	0.92267	0.0549552	0.968082	0.845343	0.954583
382	COc1cccc(C=C2Sc3ccc(C(=O)NCCCN4CCCC4)cc3NC2=O)c1	1	0.921348	0.0413086	0.912445	0.875799	0.975802
383	O=C1CCCCC1=CNc1cccc(C(F)(F)F)c1	1	0.920073	0.024564	0.889554	0.949704	0.920961
384	O=C(NC(=S)Nc1ccccc1N1CCCC1)c1cccc(F)c1	1	0.91637	0.0337808	0.958304	0.875583	0.915224
385	Cc1c(O)c(=S)ccn1Cc1ccc(-c2ccc3c(c2)OCO3)cc1	1	0.916275	0.0706233	0.817029	0.956198	0.975599
386	O=C(CSc1nnc(NC(=O)c2ccccc2[N+](=O)[O-])s1)NC1CCCC1	1	0.915963	0.0441675	0.923725	0.858407	0.965756
387	Cc1ccc(NC(=O)COc2ccc(-c3nc4ccc(Cl)cc4[nH]3)cc2)cc1	1	0.912683	0.0686581	0.961634	0.815587	0.960828
388	CN1CCN(C2=CC3=CC(=C(C#N)C#N)CCC3CC2)CC1	1	0.911302	0.067374	0.816447	0.950926	0.966531
389	CCCCN(C)C1=CC2=CC(=C(C#N)C#N)CCC2CC1	1	0.910441	0.0537705	0.835996	0.961093	0.934235
390	CC(=O)c1c(C)n(-c2ccc(Cl)cc2)c2ccc(O)cc12	1	0.907968	0.0443107	0.86993	0.883859	0.970114
391	CC(=NNC(=S)N1CCNCC1)c1cccc([N+](=O)[O-])c1	1	0.907055	0.0488125	0.842466	0.96045	0.918249
392	CNc1ccc2c3c(cccc13)C(=O)N(C)C2=O	1	0.90616	0.0789053	0.940928	0.796948	0.980605
393	CCCCCC(O)C#Cc1ccc(O)c(OC)c1	1	0.905249	0.0473129	0.840877	0.921622	0.953246
394	CC(NS(=O)(=O)c1ccccc1)c1n[nH]c(=S)n1-c1ccccc1	1	0.904839	0.0911842	0.77614	0.962168	0.976209
395	CC12CCC(CC1)C(C)(C)O2	1	0.904128	0.056964	0.97334	0.83382	0.905224
396	O=C1COc2cc(F)ccc2N1Cc1ccccc1	1	0.903819	0.0913983	0.775443	0.981054	0.954959
397	C[N+](C)(CCCC[N+](C)(C)CCOC(=O)NCCC(F)(F)C(F)(F)C(F)(F)C(F)(F)C(F)(F)C(F)(F)F)CCOC(=O)NCCC(F)(F)C(F)(F)C(F)(F)C(F)(F)C(F)(F)C(F)(F)F.[Br-].[Br-]	1	0.903644	0.0755703	0.945012	0.9683	0.797621
398	CC(CC1CC(c2ccc(-c3ccncc3Cl)cc2)=NO1)(C(=O)NO)S(C)(=O)=O	1	0.903319	0.10247	0.983745	0.967504	0.758708
399	COc1cc(-c2nn3c(-c4cccc(C)c4)nnc3s2)cc(OC)c1OC	1	0.903208	0.0636751	0.813868	0.957655	0.9381
400	COc1cc(C(=O)NN=Cc2coc3ccccc3c2=O)cc(OC)c1OC	1	0.902044	0.0569025	0.878565	0.847124	0.980442
401	O=C(NC(=S)Nc1ccccc1N1CCCC1)c1ccco1	1	0.899843	0.0567056	0.963445	0.825741	0.910343
402	COc1ccc(NC(=O)COc2ccc(-c3nc4ccc(Cl)cc4[nH]3)cc2)cc1	1	0.899022	0.0929439	0.962324	0.767609	0.967134
403	O=C1COc2c(Cl)cccc2N1C1CCCCC1	1	0.898984	0.107522	0.980619	0.747066	0.969267
404	CCC12CCCN3CCC(c4ccccc4NC(=O)CC1)C32O	1	0.898619	0.086965	0.956582	0.775699	0.963577
405	O=C1OC(CO)CN1c1ccc(-c2ccc3ccncc3c2)c(F)c1	1	0.898462	0.00478523	0.903866	0.899288	0.892232
406	CCN(CC)c1ccc(-c2nn3c(-c4ccccc4OC)nnc3s2)cc1	0	0.897476	0.0467745	0.908434	0.948492	0.835502
407	CC(C)C(NC(=O)N1CC(=O)Nc2ccccc21)C(=O)NC(Cc1c[nH]c2ccccc12)C(=O)O	1	0.896806	0.0649708	0.805752	0.931673	0.952994
408	C=Cc1ccc(O)c(C)c1	1	0.895744	0.0391728	0.840345	0.923507	0.92338
409	NCCCCC(NC(=O)C(Cc1ccc(O)cc1)NC(=O)CS)C(N)=O	1	0.892389	0.0773936	0.951202	0.783043	0.942923
410	CCCCNc1c2c3c(cccc3n(C)c1=O)C(=O)c1ccccc1-2	1	0.891868	0.114499	0.966035	0.730128	0.979442
411	Nc1cccc2c1C(=O)N(Cc1nnc(-c3ccccc3Br)o1)C2=O	1	0.891146	0.107275	0.957492	0.976129	0.739818
412	N#CC(C#N)=C1C=C2C=C(N3CCOCC3)CCC2CC1	1	0.891122	0.0831062	0.774163	0.939581	0.959622
413	O=C(COc1ccccc1Cl)NC(=S)Nc1ccccc1N1CCCC1	1	0.890437	0.0412052	0.945059	0.845543	0.88071
414	CC(C)n1c(NCC(O)COc2ccc(CC#N)cc2)nc2ccccc21	1	0.889647	0.0797534	0.786792	0.900992	0.981156
415	CC(CC1CC(c2ccc(-c3cnccc3F)cc2)=NO1)(C(=O)NO)S(C)(=O)=O	1	0.888726	0.116904	0.97796	0.96464	0.723577
416	Cn1c(=O)c(NCCc2ccccc2)c2c3c(cccc31)C(=O)c1ccccc1-2	1	0.886119	0.0740965	0.883349	0.796787	0.978222
417	C[n+]1cccc(C=NNc2nc(Cl)c(C#N)c(Cl)c2Cl)c1.[Cl-]	1	0.88498	0.0970046	0.753701	0.916133	0.985105
418	O=c1[nH]c(SCc2n[nH]c(=S)n2-c2ccccc2)nc2ccccc12	1	0.884035	0.125686	0.706372	0.977591	0.968141
419	CCC(C)C(NC(=O)CS)C(=O)NC(C(N)=O)C(C)C	1	0.883088	0.0612096	0.833477	0.84646	0.969326
420	COc1cc(-c2nn3c(-c4ccccc4)nnc3s2)cc(OC)c1OC	1	0.882782	0.0845396	0.76405	0.954288	0.930008
421	C=CCOc1ccc2ccccc2c1CNn1c(C)n[nH]c1=S	1	0.882164	0.0638825	0.791826	0.92817	0.926498
422	CC1CCCCCC=CC(O)CC(O)CC=CC=CC(OC2OC(CO)C(O)C(O)C2O)CC=CC=CC(=O)O1	1	0.880853	0.065125	0.823049	0.847659	0.971851
423	Nc1nc(-c2ccccc2)c(-c2ccccc2)n1C1CCCCC1	1	0.880594	0.130523	0.696023	0.970759	0.975002
424	O=C(OCc1ccccc1)c1ccccc1	1	0.879822	0.0522346	0.807442	0.903224	0.928801
425	CC12CCCCC1N(O)C(=O)C(=O)N2O	1	0.879176	0.123162	0.706021	0.949433	0.982074
426	Cc1cc(O)cc(C(=O)c2cccc(O)c2O)c1O	1	0.879019	0.110317	0.723096	0.961548	0.952413
427	CCCCc1nc(Cl)c(C=NN2C(=O)c3cccc4c(N5CCOCC5)ccc(c34)C2=O)n1Cc1ccccc1Cl	1	0.878669	0.0820311	0.988023	0.857534	0.790451
428	CCCCCCCCCC(O)CC(=O)CCc1ccc(O)c(OC)c1	1	0.877453	0.0947558	0.912397	0.747945	0.972018
429	CCCCCCCCC(O)CC(=O)CCc1ccc(O)c(OC)c1	1	0.877453	0.0947558	0.912397	0.747945	0.972018
430	O=C(Cc1cccc(Cl)c1)NCC(=O)Nc1ccc([N+](=O)[O-])cc1	1	0.877422	0.0805451	0.776237	0.882712	0.973318
431	CC(C)c1cc2c(c(O)c1O)C1(C(=O)O)CCCC(C)(C)C1CC2	1	0.876093	0.101589	0.737072	0.91421	0.976995
432	Cc1ccc(S(=O)(=O)O)cc1.NC1CCN(c2nc3c(cc2F)c(=O)c(C(=O)O)cn3-c2ccc(F)cc2F)C1	1	0.872788	0.144906	0.667954	0.980567	0.969843
433	CCCCCCCC1CC1CCC(=O)O	1	0.871299	0.116284	0.70746	0.940946	0.96549
434	O=C(O)c1cccc2c1C(=O)c1ccccc1-2	1	0.868151	0.137138	0.674364	0.958321	0.971768
435	COC1C=CC=CCCCC(C)OC(=O)C=CC=CCC(OC2OC(CO)C(O)C(O)C2O)C=CC=CCC(O)C1	1	0.867096	0.0695736	0.800652	0.837472	0.963164
436	CCCCCCC1c2ccc(O)cc2Oc2cc(O)ccc21	0	0.865834	0.0447159	0.875475	0.915139	0.806888
437	Cc1ccc(Cl)cc1NC=C1CCCC1=O	1	0.865717	0.123566	0.692296	0.933806	0.971049
438	O=c1cc(-c2ccccc2)oc2cc(O)cc(O)c12	1	0.864089	0.109186	0.713883	0.908194	0.970191
439	CCN1CCN(C2=CC3=CC(=C(C#N)C#N)CCC3CC2)CC1	1	0.862502	0.129504	0.679474	0.948296	0.959735
440	CC1=C(Cc2c(C)cccc2O)C(=O)C(C)(O)C(O)C1	1	0.861656	0.0742216	0.769672	0.951438	0.863859
441	CCOC1CC2(CC)CCCN3CCC4(C(=O)c5ccccc5N14)C32	1	0.859748	0.0956873	0.729506	0.893059	0.956679
442	C[n+]1ccc(C=NNc2nc(Cl)c(C#N)c(Cl)c2Cl)cc1.[Cl-]	1	0.859551	0.114411	0.708576	0.88464	0.985436
443	Cc1ccc2nc(-c3ccc(OCC(=O)Nc4ccc(F)cc4)cc3)[nH]c2c1	1	0.858965	0.0921791	0.736622	0.881156	0.959118
444	COc1cc(NCc2ccc3nc(N)nc(N)c3c2C)cc(OC)c1OC	1	0.853569	0.0774286	0.795038	0.802687	0.96298
445	Cc1nc(SC(=Cc2ccc(-c3ccc(C(=O)O)c(Cl)c3)o2)C(=O)O)n[nH]1	1	0.849154	0.0794134	0.782266	0.804467	0.960727
446	CC(=O)N1CCN(S(=O)(=O)c2ccc(C)cc2)C1c1ccc(N(C)C)cc1	1	0.848695	0.0959989	0.713141	0.92299	0.909954
447	O=C(O)c1ccccc1C(=O)c1ccc(Oc2ccccc2)cc1	1	0.847465	0.157476	0.625883	0.938913	0.977598
448	CCN(CC)C1=CC2=CC(=C(C#N)C#N)CCC2CC1	1	0.845374	0.159253	0.620161	0.956663	0.959297
449	CCn1c(-c2ccccc2)c(C=C2C(=O)NC(=O)NC2=O)c2ccccc21	1	0.84521	0.15942	0.985642	0.622248	0.92774
450	COc1ccc(OC)c(C2C(=C(O)c3ccccc3)C(=O)C(=O)N2Cc2ccco2)c1	1	0.843099	0.142701	0.644147	0.913265	0.971883
451	C[N+](C)(CCCC[N+](C)(C)CCNC(=O)CCC(F)(F)C(F)(F)C(F)(F)C(F)(F)C(F)(F)C(F)(F)F)CCNC(=O)CCC(F)(F)C(F)(F)C(F)(F)C(F)(F)C(F)(F)C(F)(F)F.[Br-].[Br-]	1	0.841409	0.0687655	0.879243	0.900077	0.744906
452	O=C(C1CCCO1)N1N=C(c2ccc(Br)cc2)CC1c1ccco1	1	0.840525	0.158433	0.618294	0.926916	0.976365
453	CCNc1c2c3c(cccc3n(C)c1=O)C(=O)c1ccccc1-2	1	0.838616	0.136017	0.91282	0.647821	0.955207
454	CC12CCC(O)C(C)(C(=O)O)C1CCc1cc3c(cc12)c1ccccc1n3-n1c2ccccc2c2cc3c(cc21)CCC1C3(C)CCC(O)C1(C)C(=O)O	1	0.83857	0.110301	0.709573	0.827112	0.979025
455	COc1ccc2[nH]c(C(=O)O)c(CCN3C(=O)c4cccc([N+](=O)[O-])c4C3=O)c2c1	1	0.838379	0.0686393	0.800082	0.934774	0.780281
456	COc1nc(OCCn2c([N+](=O)[O-])cnc2C)nc(OC(=O)C(N)c2c[nH]c3ccccc23)n1	1	0.836927	0.0764915	0.741508	0.840502	0.92877
457	CC(CCn1ccc(-c2ccc(-c3cn(Cc4ccncn4)nn3)cc2)cc1=O)(C(=O)NO)S(C)(=O)=O	1	0.834035	0.147653	0.626499	0.91784	0.957768
458	CCCC(O)CC(=O)C=Cc1ccc(O)cc1	1	0.833178	0.199429	0.980688	0.551244	0.967602
459	COc1ccc(OC)c(C2C(=C(O)c3ccc(C)cc3)C(=O)C(=O)N2Cc2ccco2)c1	1	0.829246	0.180052	0.575309	0.93993	0.972498
460	Cc1ccc(-c2cn3c(=S)[nH]nc3s2)cc1	1	0.826869	0.19632	0.549268	0.969578	0.961762
461	Cn1cc(C=Cc2cc[n+](C)cc2)c2cc(F)ccc21.[I-]	1	0.824344	0.204064	0.966225	0.535768	0.97104
462	CCCc1cc(=O)oc2c3c(cc(OCC(=O)NC(CSC)C(=O)O)c12)OC(C)(C)CC3	1	0.824338	0.168625	0.58587	0.942461	0.944685
463	CC(C)C(NC(=O)C(NC(=O)CS)C(C)C)C(N)=O	1	0.823774	0.100923	0.776412	0.730853	0.964056
464	CC(CC1CC(c2ccc(-c3ccc(CN4CCOCC4)cc3)cc2)=NO1)(C(=O)NO)S(C)(=O)=O	1	0.822932	0.212732	0.982849	0.963659	0.522287
465	CCC12CCCN3CCC4(O)c5ccccc5N(C(=O)CC1)C324	1	0.821387	0.120139	0.67388	0.822123	0.968156
466	NC(=O)C(CCCN=C(N)N)NC(=O)C(Cc1ccc(O)cc1)NC(=O)CS	1	0.818738	0.162529	0.909994	0.590413	0.955806
467	CC(C)C(NC(=O)C(Cc1c[nH]c2ccccc12)NC(=O)CS)C(N)=O	1	0.817369	0.0827235	0.776965	0.742489	0.932652
468	O=C1CCN2C=Nc3cccc4ccc1c2c34	1	0.814769	0.131178	0.647675	0.96811	0.828522
469	CC12CCC(CC1=O)C2(C)C	1	0.81343	0.119053	0.734955	0.723665	0.98167
470	O=C(COc1ccc(-c2nc3ccc(Cl)cc3[nH]2)cc1)Nc1ccc(F)cc1	1	0.806031	0.188492	0.931518	0.539612	0.946964
471	COc1cc(C=CC(=O)CC(=O)C=Cc2ccc(O)c(OC)c2)ccc1O	1	0.802694	0.0525931	0.759034	0.772376	0.876672
472	COC1=C(Br)C(O)C(O)(CC#N)C=C1Br	1	0.80053	0.242666	0.457395	0.967205	0.976991
473	Fc1ccc(-c2cnc(NCCCCCCCNc3ncc(-c4ccc(F)cc4)[nH]3)[nH]2)cc1	1	0.797313	0.21279	0.946937	0.948618	0.496385
474	Fc1ccc(-c2cnc(NCCCCCNc3ncc(-c4ccc(F)cc4)[nH]3)[nH]2)cc1	1	0.797313	0.21279	0.946937	0.948618	0.496385
475	O=C(O)c1ccnc(-c2ccccc2)c1O	1	0.796188	0.250607	0.441776	0.973482	0.973305
476	CC(=O)NCCn1c(SCC(=O)c2ccccc2)nc2ccccc2c1=O	1	0.793432	0.186295	0.532395	0.893063	0.954836
477	Cc1cc(OCC(=O)NC(Cc2ccc(Cl)cc2)C(=O)O)c2c3c(c(=O)oc2c1)CCCC3	1	0.792534	0.196778	0.515611	0.907166	0.954824
478	Cn1c(=O)c(NCCO)c2c3c(cccc31)C(=O)c1ccccc1-2	1	0.791349	0.208447	0.903154	0.499226	0.971667
479	CN(C)c1ccc(C=C2C(=N)N3N=C(CC(=O)N4CCCCC4)SC3=NC2=O)cc1	1	0.791196	0.233875	0.460514	0.950742	0.962332
480	CC(CCn1ccc(-c2ccc(-c3cn(Cc4ccccn4)nn3)cc2)cc1=O)(C(=O)NO)S(C)(=O)=O	1	0.78331	0.197956	0.508713	0.873416	0.9678
481	CCCCSc1nc(N)c2[nH]c(=O)c(=O)n(Cc3ccccc3)c2n1	0	0.782331	0.183841	0.522457	0.905573	0.918964
482	CCn1cc(C=Cc2cc[n+](C)cc2)c2ccccc21.[I-]	1	0.781618	0.277792	0.974319	0.388785	0.98175
483	CCC(C)C(NC(=O)CS)C(=O)NC(CC(C)C)C(N)=O	1	0.77919	0.210781	0.4827	0.900729	0.954141
484	CC(C)C(=O)Nc1nnc(SCC(=O)NCc2cccs2)s1	1	0.7785	0.202986	0.924163	0.919891	0.491445
485	CCOC(=O)c1ccccc1NC=C1CCCCC1=O	1	0.777732	0.245507	0.430623	0.94445	0.958123
486	Cc1cc(OCC(=O)NC(Cc2ccc(Cl)cc2)C(=O)O)c2c3c(c(=O)oc2c1)CCC3	1	0.77732	0.206287	0.486623	0.901379	0.943958
487	O=C1C(=O)N(O)C2CCCCC2N1O	1	0.777114	0.251232	0.42252	0.935075	0.973746
488	CCC(C)C(=O)NCCc1ccccc1	1	0.773831	0.194368	0.503347	0.866679	0.951466
489	NCCCCC(NC(=O)C(Cc1c[nH]c2ccccc12)NC(=O)CS)C(N)=O	1	0.769049	0.112618	0.809144	0.615515	0.882488
490	CC(C(=O)O)c1cccc(C(=O)c2ccccc2)c1	1	0.768874	0.159794	0.548118	0.837407	0.921098
491	S=c1[nH]nc(-c2ccc3ncccc3c2)n1-c1ccc2c(c1)OCCO2	1	0.767941	0.216231	0.465494	0.880076	0.958255
492	NCC1OC(OC2C(N)CC(N)C(OC3OC(CO)C(O)C(N)C3O)C2O)C(O)C(O)C1O	1	0.764931	0.108739	0.754646	0.902953	0.637194
493	Fc1ccc(-c2cnc(NCCCCNc3ncc(-c4ccc(F)cc4)[nH]3)[nH]2)cc1	1	0.763298	0.236443	0.934304	0.926644	0.428946
494	COc1ccc2c(OCCCCCC(=O)NO)cc(=O)oc2c1	1	0.759173	0.178351	0.532227	0.777332	0.967961
495	COc1ccc2c(OCCCCCCC(=O)NO)cc(=O)oc2c1	1	0.759173	0.178351	0.532227	0.777332	0.967961
496	Nc1ncnc2c1ncn2C1OC(COC(=O)c2cccc(Cl)c2)C(O)C1O	1	0.756658	0.200877	0.811275	0.487915	0.970783
497	Nc1ncnc2c1ncn2C1OC(COC(=O)c2cccc(F)c2)C(O)C1O	1	0.754184	0.162904	0.719676	0.574174	0.968703
498	CNC1C(OC2C(OC3C(O)C(O)C(N=C(N)N)C(O)C3N=C(N)N)OC(C)C2(O)C=O)OC(CO)C(O)C1O	1	0.752058	0.256039	0.390978	0.909143	0.956053
499	Fc1ccc(-c2cnc(NCCCNc3ncc(-c4ccc(F)cc4)[nH]3)[nH]2)cc1	1	0.751636	0.253119	0.948689	0.911918	0.394303
500	CNC1C(O)C(OC2C(N)CC(N)C(OC3OC(C(C)N)CCC3N)C2O)OCC1(C)O	1	0.746654	0.327332	0.975899	0.283743	0.980319
501	Cc1ccc(C2=NN(C(=O)C3CCCO3)C(c3ccco3)C2)cc1	1	0.743739	0.30482	0.313108	0.942016	0.976094
502	O=C(O)c1cc(-c2ccccc2)nc(-c2ccccc2)c1O	1	0.738042	0.299502	0.314488	0.947923	0.951715
503	Cc1ccc2oc(=O)cc(OCCCCCCC(=O)NO)c2c1	1	0.73723	0.299875	0.313824	0.928134	0.969733
504	NC(=O)C(Cc1ccccc1)NC(=O)C(Cc1ccc(O)cc1)NC(=O)CS	1	0.736333	0.154474	0.734453	0.548089	0.926458
505	CCCC(O)CC(=O)C=Cc1ccc(OC)cc1	1	0.733145	0.297235	0.926183	0.313245	0.960006
506	CC(C=Cc1ccc([N+](=O)[O-])cc1)=CC(=O)O	0	0.729116	0.185257	0.506629	0.72055	0.96017
507	C=CCc1ccc(O)c(OC)c1	1	0.72867	0.039137	0.683073	0.778639	0.724299
508	COC1C=COC2(C)Oc3c(C)c(O)c4c(O)c(c5c(nc6cc(C)ccn65)c4c3C2=O)NC(=O)C(C)=CC=CC(C)C(O)C(C)C(O)C(C)C(OC(C)=O)C1C	1	0.728141	0.230771	0.40469	0.927509	0.852225
509	O=C1C=CC(O)C1	1	0.726577	0.127383	0.547369	0.832082	0.800282
510	CN(C)c1cccc(C(=O)OCc2cc(=O)oc3cc(O)ccc23)c1	1	0.72647	0.134065	0.910316	0.674679	0.594414
511	CC(C)CNc1ncc(-c2ccc([N+](=O)[O-])cc2)[nH]1	0	0.726451	0.154818	0.581893	0.941138	0.656322
512	CN(C)C1C(=O)C(C(N)=O)=C(O)C2(O)C(=O)C3=C(O)c4c(O)ccc(Cl)c4C(O)C3CC12	1	0.725182	0.302846	0.895531	0.980314	0.299699
513	Nc1ncnc2c1ncn2C1OC(COC(=O)Cc2cccc(F)c2)C(O)C1O	1	0.724357	0.200852	0.473334	0.734747	0.96499
514	CSCCC(NC(=O)CS)C(=O)NC(CCCCN)C(N)=O	1	0.723001	0.279723	0.887962	0.329139	0.951902
515	CC(C)CC(NC(=O)C(Cc1c[nH]c2ccccc12)NC(=O)CS)C(N)=O	1	0.721425	0.147602	0.525726	0.756376	0.882171
516	Cn1c(NCC(O)COc2ccc(CC#N)cc2)nc2cc(Cl)c(Cl)cc21	0	0.721084	0.184824	0.605397	0.575943	0.981911
517	NC(=O)C(Cc1ccccc1)NC(=O)C(Cc1c[nH]c2ccccc12)NC(=O)CS	1	0.721004	0.128296	0.626328	0.634299	0.902384
518	COC1=C(N)C(=O)c2nc(-c3nc(C(=O)O)c(C)c(-c4ccc(OC)c(OC)c4O)c3N)ccc2C1=O	1	0.717986	0.333511	0.246523	0.965394	0.94204
519	COc1ccc(OC)c(C2=Nn3c(nnc3-c3cc(OC)c(OC)c(OC)c3)SC2)c1	0	0.714829	0.185465	0.73823	0.476887	0.929371
520	COc1ccc(C=C2Sc3ccc(C(=O)NCCCN4CCOCC4)cc3NC2=O)cc1OC	1	0.711922	0.157226	0.59183	0.609908	0.934027
521	Brc1ccc2c(c1)NCC2	1	0.706677	0.379806	0.976826	0.169554	0.973652
522	CC(=O)OCCn1c2nc(=O)[nH]c(=O)c-2nc2cc(C)c(C)cc21	1	0.705817	0.367166	0.989842	0.940252	0.187356
523	CCCCCCCCCCCCCB(O)O	1	0.704337	0.334825	0.979533	0.23303	0.900449
524	O=C(c1ccc(Br)o1)N1N=C(c2ccc(Cl)cc2)CC1c1ccco1	1	0.701981	0.374736	0.172084	0.96003	0.973828
525	Cn1c(SCC(=O)O)nc2sc3c(c2c1=O)CCC3	1	0.701647	0.203466	0.430442	0.753983	0.920517
526	COC12C(COC(N)=O)C3=C(C(=O)C(C)=C(N)C3=O)N1CC1NC12	1	0.701496	0.345053	0.213698	0.933893	0.956898
527	CC12CCC(c3c(C(=O)O)nn(-c4ccccc4)c31)C2(C)C	1	0.697048	0.336774	0.221686	0.909266	0.960193
528	CC1CCC2(NC1)OC1CC3C4CCC5CC(O)CCC5(C)C4CCC3(C)C1C2C.Cl	0	0.694105	0.32209	0.917955	0.238623	0.925738
529	O=[N+]([O-])c1ccc(C23CC4CC(CC(O)(C4)C2)C3)cc1	1	0.693136	0.357561	0.187671	0.933503	0.958235
530	NC(=O)C(CC(=O)O)NC(=O)C(Cc1ccc(O)cc1)NC(=O)CS	1	0.692835	0.219008	0.778054	0.39235	0.908102
531	O=C(O)C(c1ccccc1)N1C(=O)c2cccc3cccc(c23)C1=O	1	0.69135	0.215168	0.657284	0.446512	0.970252
532	O=c1[nH]cc(F)c(=O)[nH]1	0	0.690488	0.162969	0.578334	0.920934	0.572195
533	COC1C=COC2(C)Oc3c(C)c(O)c4c(O)c(c(C=NN5CCN(C6CCCC6)CC5)c(O)c4c3C2=O)NC(=O)C(C)=CC=CC(C)C(O)C(C)C(O)C(C)C(OC(C)=O)C1C	1	0.687999	0.327653	0.22624	0.952331	0.885427
534	CC1(C)C2CCC1(C)C(O)C2	1	0.685109	0.20975	0.580972	0.496637	0.977717
535	O=C(O)c1ncsc1-c1ccccc1	1	0.677353	0.406444	0.102704	0.953346	0.976008
536	CC1CCCC=CC=CC(O)CC(O)CC=CC=CC(OC(=O)CCC(=O)OC2OC(CO)C(O)C(O)C2O)CC=CC=CC(=O)O1	1	0.67735	0.18987	0.945832	0.539351	0.546868
537	CNCc1cc(Br)c(OCC(=O)Nc2ccccc2OC)c(OC)c1.Cl	0	0.676536	0.230449	0.360361	0.766172	0.903074
538	COc1cc(Nc2ncc3c(C)nc(-c4cccc(C(F)(F)F)c4)n3n2)cc(OC)c1OC	0	0.675923	0.154102	0.700116	0.851395	0.476257
539	O=C(O)C=CCCCCCCCO	1	0.6755	0.308383	0.917261	0.240272	0.868966
540	Brc1ccc2c(c1)CCN2	1	0.671229	0.39658	0.92935	0.110956	0.97338
541	O=C(CSc1ncn[nH]1)N1N=C(c2ccc(Cl)cc2)CC1c1ccco1	1	0.669904	0.40071	0.103225	0.956321	0.950165
542	O=C1OC(CO)CN1c1cc(F)c(C2=CCN(Cc3ccccc3)CC2)c(F)c1	0	0.668224	0.210195	0.504774	0.964975	0.534923
543	O=[N+]([O-])c1ccc(N2CCCC2)cc1NN=C1CN2CCC1CC2	1	0.667009	0.424327	0.962677	0.0669408	0.971408
544	CCCc1[nH]nc2c1C1(CCN(C(=O)OCc3ccccc3)CC1)C(C#N)=C(N)O2	1	0.664581	0.368445	0.14616	0.878438	0.969146
545	COC1C(OC(=O)c2ccc(C)[nH]2)C(O)C(Oc2ccc3c(O)c(NC(=O)c4ccc(O)c(CC=C(C)C)c4)c(=O)oc3c2Cl)OC1(C)C	1	0.664058	0.34266	0.922306	0.890047	0.179821
546	CC(C)CC(=O)NCCc1ccccc1	1	0.660375	0.279909	0.270603	0.795406	0.915115
547	N#Cc1c(F)c(Cl)c(NCc2ccccc2)c(C#N)c1F	0	0.658748	0.390538	0.106732	0.91929	0.950221
548	COc1ccc(OC)c(NCc2ccc3nc(N)nc(N)c3c2Cl)c1	1	0.654426	0.204905	0.371716	0.740687	0.850875
549	O=C(CCCCOc1cc(=O)oc2ccc(F)cc12)NO	1	0.653761	0.305717	0.230787	0.787697	0.942798
550	CC1=C2C(=COC(C)C2C)C(=O)C(C(=O)O)=C1O	1	0.653268	0.22418	0.516602	0.969344	0.473856
551	Cc1ccc2c(c1C)NC(=O)C21NN=C(c2ccccc2)S1	0	0.652726	0.397997	0.0902617	0.952071	0.915845
552	COc1cc(-c2noc(C)c2C#Cc2nccn2C)cc(OC)c1OC	0	0.652239	0.227168	0.665184	0.367769	0.923764
553	N#Cc1nnc(-c2ccccc2)o1	0	0.648476	0.375668	0.119343	0.871766	0.954319
554	C[n+]1cc(C(=O)N2CCCCC2)ccc1C=Cc1c[nH]c2ccccc12.[I-]	1	0.648237	0.284344	0.277999	0.697451	0.96926
555	Cc1ccc2[nH]c(C)c(C=Cc3cc[n+](C)cc3)c2c1.[I-]	0	0.643479	0.234584	0.453723	0.50269	0.974025
556	Cc1ccccc1C(=O)c1cccn1CC(=O)O	1	0.641967	0.387045	0.0992362	0.851781	0.974883
557	Oc1cccc(C=NNc2nn3cnnc3c3ccccc23)c1	0	0.636739	0.288253	0.238932	0.75853	0.912756
558	Cc1ccc(CNc2c(C=O)c(=O)[nH]c3ccccc23)cc1	1	0.633069	0.296753	0.213549	0.852602	0.833056
559	CCCCCCCCCC(=O)CC(O)S(=O)(=O)[O-].[Na+]	1	0.631912	0.344673	0.154006	0.787779	0.953951
560	CSCCC(NC(=O)CS)C(=O)NC(CCCN=C(N)N)C(N)=O	1	0.6295	0.314066	0.71842	0.208177	0.961903
561	O=C(O)C(C(=O)O)=C1C2CC3CC(C2)CC1C3	1	0.622425	0.387372	0.080713	0.963968	0.822595
562	CC(NS(=O)(=O)c1ccc2c(c1)C(=O)c1cc(S(=O)(=O)NC(C)C(=O)O)ccc1-2)C(=O)O	1	0.618347	0.231032	0.294285	0.816452	0.744305
563	CCN(CC)c1ccc(C=C(C#N)C(=O)NCc2ccco2)cc1	0	0.618165	0.353234	0.118708	0.85963	0.876156
564	S=c1[nH]c2cc(-c3ccccc3)ccc2o1	0	0.617359	0.349241	0.131108	0.785486	0.935481
565	O=C(CCCC(F)(F)F)N1CCC(c2nc(-c3nccs3)no2)CC1	0	0.60977	0.310339	0.896553	0.754097	0.178659
566	CC1(C)SC2C(NC(=O)C(N)c3ccccc3)C(=O)N2C1C(=O)O	1	0.603185	0.399775	0.849503	0.0393155	0.920736
567	CCN1CCN(CCNC(=O)c2ccc3c(c2)NC(=O)C(=Cc2ccc(OC)c(OC)c2)S3)CC1	1	0.602564	0.253999	0.325358	0.543326	0.939008
568	CC=Cc1cc(OC)c(OC)cc1OC	0	0.601194	0.232878	0.486504	0.391177	0.925902
569	O=C1Nc2ccccc2C1=C1CCc2cc(O)ccc21	0	0.598925	0.315263	0.814335	0.153158	0.829281
570	CCCCCCNC(=O)n1cc(F)c(=O)[nH]c1=O	0	0.597348	0.221671	0.556592	0.886912	0.348539
571	Cc1ccc(NC(=O)c2cc(Cl)ccc2O)cc1	0	0.592651	0.283763	0.717107	0.200021	0.860825
572	Cc1cc(O)cc(C)c1C=Cc1cncc(-c2nn[nH]n2)c1.[Cl-]	0	0.591498	0.347091	0.760151	0.107953	0.906389
573	COc1cc(Nc2ncc(-c3ccccc3)o2)cc(OC)c1OC	0	0.591307	0.249828	0.405739	0.423717	0.944464
574	CCCNc1nc(C)c(C(C)=O)s1	0	0.591125	0.234761	0.836771	0.274878	0.661727
575	CN1CCN(c2ccc3nc(-c4ccc5nc(-c6ccc(O)cc6)[nH]c5c4)[nH]c3c2)CC1	0	0.589963	0.345254	0.944342	0.121893	0.703655
576	N#Cc1cc(-c2ccccc2)cnc1Cl	0	0.587092	0.355791	0.0985496	0.72708	0.935647
577	O=P(O)(O)c1ccccc1OCCOCCOCCOCCOc1ccccc1P(=O)(O)O	1	0.583464	0.243989	0.650508	0.843071	0.256813
578	O=C(CCCCCOc1ccc(Br)cc1)Nc1cc(C(F)(F)F)cc(C(F)(F)F)c1	0	0.582964	0.219734	0.860908	0.564347	0.323638
579	NC(=O)Nc1cccc(C(=O)Nc2ccc(Cl)cn2)c1	0	0.582181	0.292358	0.61024	0.210913	0.925391
580	COc1ccc(SC(=O)NC(CCC(=O)O)C(=O)O)cc1	0	0.575331	0.285275	0.192936	0.655159	0.877899
581	COc1ccc(Cl)cc1C(=O)Nc1cccc(-c2ccc3nncn3n2)c1	1	0.57527	0.294703	0.180703	0.65631	0.888796
582	CC(C)CC(NC(=O)C(CCC(=O)O)NC(=O)CS)C(N)=O	0	0.575127	0.286061	0.254254	0.522192	0.948934
583	O=C1C=CC(=O)N1c1ccc(I)cc1Cl	0	0.572415	0.224518	0.534323	0.864451	0.31847
584	O=[N+]([O-])c1ccc(-c2ccc(C=Nn3cnnc3)o2)c(Br)c1	0	0.57028	0.199635	0.31268	0.799146	0.599014
585	Cc1ncc(C)c(N)n1	0	0.569387	0.0509816	0.500853	0.584264	0.623045
586	COc1cc(NC(=O)CN2C(=O)NC(c3ccccc3)(c3ccccc3)C2=O)cc(OC)c1	0	0.568601	0.250685	0.229032	0.650154	0.826615
587	O=C(CCCCCOc1ccc(Br)cc1)Nc1cccc(C(F)(F)F)c1	0	0.563085	0.257596	0.909716	0.29272	0.486818
588	NC(=S)c1cc2ccc(O)cc2oc1=O	0	0.561443	0.100467	0.420345	0.617531	0.646452
589	NC1CCN(c2ccccc2F)CC1	0	0.558788	0.189524	0.338521	0.536667	0.801174
590	C=C(C)C1CCC2(C(=O)O)CCC3(C)C(CCC4C5(C)CCC(O)C(C)(C)C5CCC43C)C12	0	0.555423	0.2455	0.303618	0.474322	0.88833
591	NC(=O)C(CCCN=C(N)N)NC(=O)C(CCCN=C(N)N)NC(=O)CS	0	0.551668	0.309916	0.503532	0.198463	0.953008
592	COC1C=COC2(C)Oc3c(C)c(O)c4c(O)c(c(C=NN5CCN(C)CC5)c(O)c4c3C2=O)NC(=O)C(C)=CC=CC(C)C(O)C(C)C(O)C(C)C(OC(C)=O)C1C	1	0.549774	0.309982	0.151255	0.90721	0.590857
593	NCCCCC(NC(=O)C(CO)NC(=O)CS)C(N)=O	0	0.548704	0.300131	0.735164	0.125259	0.78569
594	NC1CCSC1=O	1	0.548648	0.287855	0.326423	0.955147	0.364375
595	Cc1[nH]c2ccccc2c1CC(=O)NC(Cc1ccccc1)C(=O)N(C)c1ccccc1	0	0.548472	0.148466	0.340612	0.626738	0.678067
596	Cc1[nH]c2ccccc2c1C=Cc1cc[n+](C)cc1.[I-]	0	0.546446	0.332123	0.498171	0.165971	0.975195
597	O=C1c2cccc3cccc(c23)C(=O)N1CC1CO1	0	0.542281	0.18344	0.380684	0.798834	0.447324
598	O=c1ccc2nc3ccc(O)cc3oc-2c1	0	0.541757	0.0958902	0.41082	0.576664	0.637787
599	CSCCC(NC(=O)CS)C(=O)NC(CC(=O)O)C(N)=O	1	0.540449	0.331947	0.581749	0.114825	0.924774
600	O=C(O)c1sccc1S(=O)(=O)n1ccc2cc(Br)ccc21	0	0.539679	0.355166	0.638087	0.0639173	0.917032
601	NCCCCC(N)C(=O)Nc1ccc(-c2c3nc(c(-c4ccc(NC(=O)C(N)CCCCN)cc4)c4ccc([nH]4)c(-c4ccc(NC(=O)C(N)CCCCN)cc4)c4nc(c(-c5ccc(NC(=O)C(N)CCCCN)cc5)c5ccc2[nH]5)C=C4)C=C3)cc1	1	0.538156	0.292438	0.457487	0.929773	0.227207
602	COc1ccc(-c2nn3c(-c4ccccc4)nnc3s2)cc1OC	0	0.536017	0.275879	0.162215	0.819708	0.626128
603	COC(CN)CC(C)C	0	0.535731	0.222895	0.455191	0.83993	0.312073
604	CC(C)CC(NC(=O)C(CS)NC(=O)CS)C(N)=O	0	0.534392	0.293202	0.202979	0.484285	0.915912
605	CC(=O)[O-].Cc1c2cc[n+](CCN3CCCCC3)cc2c(C)c2c1[nH]c1ccc(O)cc12	0	0.531126	0.272549	0.16946	0.596537	0.827382
606	CC(=O)CCC(NC(=O)C(Cc1ccccc1)NC(=O)CS)C(N)=O	0	0.530812	0.230543	0.355127	0.380798	0.856512
607	Cl.Cn1c(=O)c2c(nc(N3CCCCC3)n2CCNC2=NCCC2)n(C)c1=O	0	0.529491	0.343137	0.598799	0.0788907	0.910784
608	CC=C1CN2CCc3c([nH]c4ccccc34)C2CC1C(CO)C(=O)OC	1	0.528519	0.357959	0.0923289	0.524116	0.969113
609	NC(=O)C(CCCN=C(N)N)NC(=O)C(CCC(=O)O)NC(=O)CS	0	0.52747	0.314722	0.40425	0.218692	0.959469
610	Cc1c(N2CCCC2)cc2c(c1NC(=O)c1ccccc1Cl)C(C)(C)CC2(C)C	0	0.516273	0.293579	0.728387	0.101123	0.719309
611	N=c1n(CCN2CCCCC2)c2ccccc2n1CC(O)COc1ccc(Cl)cc1Cl	0	0.510972	0.341518	0.713979	0.029938	0.788998
612	COC(=O)c1ccc(-c2ccc(C(=O)N3CCCN(C)CC3)cc2)cc1.Cl	1	0.509221	0.329109	0.0788153	0.571021	0.877827
613	CCN1CCN(C(=O)NC(C(=O)NC2C(=O)N3C2SC(C)(C)C3C(=O)[O-])c2ccccc2)C(=O)C1=O.[Na+]	0	0.507445	0.337087	0.599625	0.0563009	0.866408
614	Nc1nc(=S)c2ncn(C3OC(CO)C(O)C3O)c2[nH]1	1	0.507444	0.0983144	0.64607	0.428872	0.44739
615	CC(=O)c1c(Cl)nc2cccc3c2c1-c1ccccc1C3=O	0	0.505154	0.223162	0.319938	0.376463	0.81906
616	CC(C)C(NC(=O)CS)C(=O)NC(CC(=O)O)C(N)=O	0	0.503894	0.280239	0.386179	0.235019	0.890484
617	O=C1C=C(c2ccccc2)OC(=O)C1C(=O)c1ccccc1	0	0.500873	0.14842	0.524199	0.308559	0.669861
618	COc1ccc(C=C2CCCc3c2nc2ccccc2c3C(=O)OCC(=O)c2c(N)n(C)c(=O)n(C)c2=O)cc1	0	0.497797	0.193486	0.402543	0.767573	0.323275
619	CCC(CC)C(NC(C)=O)C1C(N=C(N)N)CC(C(=O)O)C1O.O.O.O	0	0.497639	0.297091	0.442826	0.164295	0.885797
620	CC1(C)SC2C(NC(=O)C(N)c3ccccc3)C(=O)N2C1C(=O)[O-].[Na+]	0	0.497118	0.354546	0.572995	0.0299525	0.888408
621	CC(C)(C)c1cc(C(=O)C(C#N)=NNc2cccc(Cl)c2)no1	0	0.494368	0.329056	0.656871	0.0354778	0.790756
622	NC1CSCc2c(F)cccc21	0	0.492229	0.276069	0.105899	0.636571	0.734216
623	COc1ccc(-c2ccncc2)cc1C(N)=O	0	0.491173	0.295524	0.0822979	0.770565	0.620655
624	CN(C)S(=O)(=O)c1ccc(C(=O)NCc2ccc3[nH]c4c(c3c2)CCCC4)cc1	1	0.491042	0.164709	0.426536	0.717132	0.329458
625	NC(=O)CCC(NC(=O)CS)C(=O)NC(Cc1ccccc1)C(N)=O	0	0.490832	0.309291	0.295725	0.249355	0.927415
626	CSc1nc(C)c2c(n1)N(c1ccc(O)cc1)CC2	0	0.490226	0.326105	0.603615	0.0463949	0.820667
627	Oc1cc(Cl)ccc1Oc1ccc(Cl)cc1Cl	0	0.489799	0.327473	0.707503	0.0269526	0.734941
628	COc1ccc(-c2nnc3sc(CCN4C(=O)c5ccccc5C4=O)nn23)cc1	0	0.489387	0.244656	0.498147	0.784552	0.185462
629	Cc1cc(OCC(=O)NC(C(=O)O)c2ccccc2)c2c3c(c(=O)oc2c1)CCC3	1	0.489082	0.237289	0.154098	0.639312	0.673837
630	NC(=O)C(CC(=O)O)NC(=O)CNC(=O)CS	0	0.488607	0.305387	0.42011	0.153568	0.892142
631	CC(=O)CCC(NC(=O)C(CCCCN)NC(=O)CS)C(N)=O	0	0.486935	0.26122	0.460767	0.180896	0.819143
632	O=C1C(Br)=Cc2cccc3cccc1c23	0	0.484901	0.284098	0.131039	0.497047	0.826616
633	OB1OCc2cc(Cl)ccc21	0	0.484097	0.226279	0.686199	0.168176	0.597916
634	O=C(O)C1Sc2[nH]c(=O)sc2C2c3ccc(O)cc3OC(=O)C12	0	0.483103	0.138049	0.555361	0.604042	0.289906
635	O=C1C=C(c2ccccc2)S(=O)(=O)c2ccccc21	0	0.483008	0.345783	0.509678	0.0468067	0.892538
636	COc1cc(CCNc2ccc3nnc(-c4ccccc4)n3n2)cc(OC)c1OC	0	0.482503	0.0726611	0.396579	0.574273	0.476658
637	COC(=O)CSc1nc(N)c(C#N)c(-c2ccc(O)cc2)c1C#N	0	0.482322	0.320183	0.191246	0.327474	0.928246
638	CC(C)(N)C(O)c1ccc(Br)cc1	0	0.478053	0.36651	0.941814	0.0457019	0.446643
639	COc1ccc(C=O)cc1	0	0.477434	0.240048	0.223648	0.409061	0.799593
640	O=C1N=C(c2ccccc2)C(c2ccccc2)N1	0	0.474719	0.235926	0.167827	0.514785	0.741544
641	CCc1nc(N)nc(N)c1-c1ccc(Cl)cc1	0	0.473789	0.300223	0.450899	0.118072	0.852395
642	CC(=O)c1ccc2c(c1)c(C#N)c1ccccc1[n+]2[O-]	0	0.47365	0.337899	0.237474	0.231975	0.9515
643	Cc1cc(O)cc(C)c1C=Cc1cncc(C(N)=O)c1	0	0.473319	0.319939	0.276467	0.218931	0.92456
644	OC1=C(O)c2nc3cc(C(F)(F)F)ccc3nc21	0	0.473194	0.30036	0.870723	0.404052	0.144806
645	NC(=O)C(CCCN=C(N)N)NC(=O)C(Cc1cnc[nH]1)NC(=O)CS	0	0.467578	0.299008	0.420569	0.127144	0.855022
646	O=C1C(=O)c2ccccc2-c2ccccc21	0	0.466193	0.190025	0.414006	0.263986	0.720588
647	Oc1cccc2nc3ccccc3nc12	0	0.465384	0.176206	0.703661	0.409416	0.283074
648	O=C(O)C(=O)Nc1ncn[nH]1	0	0.464243	0.329159	0.218291	0.929489	0.244948
649	CC(=O)N1c2ccccc2NC2=C(C(=O)CC(C)(C)C2)C1c1ccc(OCc2ccccc2)cc1	0	0.462903	0.236233	0.208274	0.402915	0.777519
650	NC(=O)c1[nH]c2ccc(S(N)(=O)=O)cc2c1-c1ccccc1	0	0.461588	0.199182	0.180806	0.621509	0.58245
651	NC(=O)C(Cc1ccccc1)NC(=O)C(CC(=O)O)NC(=O)CS	0	0.459662	0.312352	0.30224	0.180938	0.895807
652	COc1cc(C=NN2CCN(Cc3ccc(C)cc3)CC2)cc(OC)c1O	0	0.457966	0.274901	0.144221	0.813657	0.416021
653	CCC1Oc2c(Cl)cccc2NC1=O	0	0.457225	0.26063	0.569209	0.0971173	0.705349
654	CNc1ncc(-c2ccc([N+](=O)[O-])cc2)[nH]1	0	0.456984	0.239612	0.391093	0.202067	0.777791
655	CC(=O)CCC(NC(=O)C(NC(=O)CS)C(C)O)C(N)=O	0	0.456921	0.269286	0.287067	0.246661	0.837033
656	O=C(Nc1nnc(-c2ccccc2)o1)c1ccc(F)cc1	0	0.456062	0.298823	0.115591	0.409497	0.843098
657	O=C(CNc1ccc2ccccc2c1)NN=Cc1cc2ccccc2nc1Cl	0	0.455133	0.228774	0.607153	0.13179	0.626457
658	Cc1c(O)cc(-c2cccs2)n(-c2ccccc2)c1=O	0	0.454901	0.261725	0.0966362	0.553505	0.714562
659	Oc1ccc(C2=Nn3c(nnc3-c3ccco3)SC2)cc1O	0	0.454235	0.312121	0.809663	0.0498445	0.503196
660	Cc1onc(-c2ccccc2Cl)c1C(=O)NC1C(=O)N2C1SC(C)(C)C2C(=O)O	0	0.453608	0.333174	0.833756	0.0224466	0.504622
661	O=c1cc(C(F)(F)F)c2cc3c4c(c2o1)CCCN4CCC3	1	0.453149	0.352057	0.0965265	0.932345	0.330576
662	O=C1CCC(N2C(=O)c3ccccc3C2=O)C(=O)N1	0	0.452662	0.0403599	0.45249	0.502178	0.403317
663	COC(=O)c1cncc(C=Cc2c(C)cc(O)cc2C)c1	0	0.449956	0.345488	0.313281	0.112052	0.924535
664	CCCCCCCCCC(=O)CC(=O)Nc1ccc2c(c1)c1ccccc1n2CC	0	0.44712	0.287398	0.435909	0.10087	0.80458
665	CC1=CCC(O)(C(C)C)CC1	1	0.444161	0.0849899	0.325612	0.486278	0.520594
666	Cc1cc2nc(N=C(N)N)nc(C)c2cc1C	0	0.443416	0.231427	0.471129	0.711981	0.147139
667	O=C1OC(COc2ccon2)CN1c1cc(F)c(C2=CCN(Cc3ccccc3)CC2)c(F)c1	0	0.44294	0.265368	0.14669	0.790583	0.391548
668	Cl.Cl.NC(N)=Nc1ccc(-c2ccc(-c3ccc(N=C(N)N)cc3Cl)o2)c(Cl)c1	1	0.44222	0.198659	0.17383	0.648341	0.504489
669	O=C(NCc1cccc(Cl)c1)c1cccc(OC2CCN(C(=O)C3CC3)CC2)c1	0	0.439955	0.269047	0.465062	0.0986065	0.756198
670	CCOC(=O)c1ccc(-c2ccc(CO)o2)cc1	0	0.43919	0.129117	0.590418	0.274951	0.452201
671	CN1C(=O)C(c2ccccc2)C(=O)N(c2ccccc2)c2cc(C(F)(F)F)ccc21	0	0.437166	0.182324	0.318636	0.694738	0.298123
672	CCc1nc(N)nc(N)c1C#CCc1ccccc1	0	0.435472	0.25526	0.170516	0.355619	0.780283
673	COC1C=COC2(C)Oc3c(C)c(O)c4c(O)c(c5c(c4c3C2=O)=NC2(CCN(CC(C)C)CC2)N=5)NC(=O)C(C)=CC=CC(C)C(O)C(C)C(O)C(C)C(OC(C)=O)C1C	1	0.434947	0.333169	0.124508	0.897125	0.283208
674	NC(=O)C(CC(=O)O)NC(=O)C(CCC(=O)O)NC(=O)CS	0	0.432325	0.327998	0.295308	0.117044	0.884621
675	Cn1c2ccccc2c(=O)c2c(O)cccc21	0	0.431936	0.319633	0.0807484	0.854002	0.361057
676	COc1cc(C2C3=C(CC(C)(C)CC3=O)Nc3ccccc3N2C(C)=O)ccc1OCc1ccccc1	0	0.43187	0.257239	0.128402	0.409855	0.757352
677	O=C(c1ccccc1)c1ccc(N2CCNCC2)cc1	0	0.429424	0.312803	0.313064	0.11799	0.857217
678	COc1ccc(C=C2SC(c3ccc(C)cc3)=NC2=O)cc1OC	0	0.42806	0.255056	0.0903625	0.706685	0.487132
679	CCC12CCCN3CCc4c(n(c5ccccc45)C(=O)C1)C32	1	0.427972	0.352114	0.17306	0.184967	0.92589
680	CC#CC1(O)CCC2C3CCC4=CC(=O)CCC4=C3C(c3ccc(N(C)C)cc3)CC21C	0	0.426601	0.126588	0.575965	0.437385	0.266452
681	O=C(Nc1cccc(-c2nc3ccccc3[nH]2)c1)c1ccc(C(=O)Nc2cccc(-c3nc4ccccc4[nH]3)c2)cc1	0	0.426291	0.180542	0.4227	0.20699	0.649182
682	CCC(C)C(NC(=O)CS)C(=O)NC(CCC(C)=O)C(N)=O	0	0.425462	0.266185	0.241876	0.232643	0.801867
683	O=C(O)Cn1c2c(c3ccccc31)CSc1ccc(Cl)cc1-2	0	0.425388	0.122541	0.540476	0.255636	0.480053
684	CNc1nnc(-c2ccccc2)s1	0	0.425292	0.252391	0.195171	0.304057	0.776648
685	COc1cc2cc(c1Cl)N(C)C(=O)CC(OC(=O)C(C)N(C)C(C)=O)C1(C)OC1C(C)C1CC(O)(NC(=O)O1)C(OC)C=CC=C(C)C2	0	0.424293	0.173343	0.649274	0.396116	0.227487
686	Cl.N=C(N)c1ccc(COc2ccc(Cl)cc2)cc1	0	0.42394	0.283741	0.343976	0.123381	0.804462
687	O=C(Nc1nnc(-c2ccc(Cl)cc2)o1)c1ccc(F)cc1	0	0.423931	0.316723	0.146889	0.257647	0.867257
688	Cc1cc(C)n(O)c(=O)c1	0	0.423906	0.258124	0.146513	0.357098	0.768106
689	CSCCC(NC(=O)CS)C(=O)NC(CCC(C)=O)C(N)=O	0	0.422048	0.300457	0.351542	0.0944194	0.820183
690	CC(=O)c1c2c3c(cccc3n(C)c1=O)C(=O)c1ccccc1-2	0	0.420047	0.300622	0.170469	0.246771	0.842903
691	NC(=O)C(Cc1ccccc1)NC(=O)C1CCCN1C(=O)CS	0	0.418815	0.283761	0.15778	0.285369	0.813295
692	O=C1c2cccc3cccc(c23)C(=O)N1c1nncs1	0	0.416124	0.208112	0.132756	0.48894	0.626677
693	O=C(O)C=CC=Cc1cccc(Oc2cc(Cl)cc(Cl)c2)c1	0	0.415416	0.23053	0.356765	0.167008	0.722475
694	CC(=O)CCC(NC(=O)C(CCCN=C(N)N)NC(=O)CS)C(N)=O	0	0.41432	0.330437	0.247057	0.120063	0.875842
695	CNCC(CC1CCCCC1)NCC(CO)NCCc1cccc(C(F)(F)F)c1	0	0.414208	0.24471	0.690989	0.0959054	0.455728
696	Nc1nc(-c2ccccc2)c(Br)c(=O)[nH]1	0	0.413926	0.227516	0.109798	0.475026	0.656955
697	O=C1NC(=O)C(Br)=C1Br	0	0.412909	0.249855	0.489144	0.0759903	0.673594
698	CN1CCN(c2ccc(NC(=S)NC(=O)c3cccc4ccccc34)cc2)CC1	0	0.409438	0.215481	0.647492	0.125651	0.45517
699	CN1c2ccc(Cl)cc2N(c2ccccc2)C(=O)c2cn(Cc3ccc(CN4CCOCC4)cc3)nc21	0	0.408909	0.388676	0.938783	0.0173668	0.270577
700	Nc1nc(-c2cccc(Cl)c2)c(Br)c(=O)[nH]1	0	0.407326	0.176498	0.204763	0.382301	0.634915
701	COc1ccc2c(c1)c(=O)c(C(=O)O)c(-c1ccc3c(c1)OCO3)n2C	1	0.404847	0.182273	0.180047	0.62649	0.408003
702	Cc1ccc(OC(C)CN)cc1	0	0.403914	0.0455949	0.340265	0.444679	0.426798
703	NC(=O)C(CC(=O)O)NC(=O)C(CS)NC(=O)CS	0	0.403531	0.327673	0.279088	0.0791786	0.852326
704	NC(=O)CCC(NC(=O)CS)C(=O)NC(CC(=O)O)C(N)=O	0	0.403249	0.334053	0.26235	0.083188	0.864208
705	O=C(NN1C(=O)C2C3C=CC(C4CC34)C2C1=O)c1ccc(C(F)(F)F)cc1	0	0.403202	0.327416	0.120367	0.862118	0.22712
706	CC(O)C(N)C(=O)NS(=O)(=O)c1cccc(-c2ccc3[nH]ncc3c2)c1.Cl.Cl	0	0.402857	0.269524	0.0982243	0.753578	0.356768
707	COc1ccc(Cc2nnc(NC(=O)C3CCCO3)s2)cc1OC	0	0.402475	0.257167	0.255822	0.187579	0.764023
708	CCCCCCCCCCCC(=O)Nc1ccc2c(c1)c1ccccc1n2CC	0	0.402456	0.206762	0.541892	0.110153	0.555322
709	CC(C)Nc1nc2cc(Cl)c(Cl)cc2n1C1OC(CO)C(O)C1O	0	0.401266	0.125702	0.419695	0.238927	0.545175
710	CN(C)c1ccc(C=NN(CCO)C2=NS(=O)(=O)c3ccccc32)cc1	1	0.401022	0.387881	0.948481	0.0973872	0.157198
711	CC1OC(CC(=O)O)CC2=C1C(=O)c1c(O)cccc1C2=O	0	0.398669	0.133213	0.218023	0.535293	0.442693
712	C[Si]1(C)CCN(Cc2cc(-c3ccc(Cl)cc3)n(-c3ccc(Cl)cc3)n2)CC1	0	0.398253	0.206216	0.67577	0.18187	0.337119
713	CCCCn1c2ccc(C)cc2c2nnc(SCCN3CCCCC3)nc21	0	0.396119	0.361916	0.907881	0.147258	0.133218
714	COc1ccc(OCc2ccc(COc3c(Cl)cccc3Cl)cc2)c(Cl)c1	0	0.393191	0.281799	0.400487	0.0444693	0.734617
715	O=C(CSc1nnc(-c2cccs2)n1CC1CCCO1)c1cc2ccccc2o1	1	0.392986	0.250652	0.0605629	0.665783	0.452613
716	O=C(NC(CCS)C(=O)NC(Cc1ccccc1)C(=O)O)c1cc2ccccc2[nH]1	0	0.390263	0.385705	0.114121	0.120951	0.935718
717	NC(=O)C(CC(=O)O)NC(=O)C(CC(=O)O)NC(=O)CS	0	0.387405	0.312254	0.262012	0.0834131	0.816791
718	Cc1nnc(SCC2=C(C(=O)[O-])N3C(=O)C(NC(=O)Cn4cnnn4)C3SC2)s1.[Na+]	0	0.386721	0.13435	0.546349	0.396149	0.217665
719	O=C1C(Cl)=C(NCCc2ccccc2)C(=O)c2ccccc21	0	0.384757	0.236533	0.3661	0.104844	0.683328
720	O=C(NCCN1CCCCC1)c1cccc(C(F)(F)F)c1	0	0.384677	0.125022	0.354396	0.24896	0.550675
721	CSc1ccc2c(c1)C(N1CCN(C)CC1)Cc1ccccc1S2	0	0.384114	0.268463	0.0563538	0.713943	0.382046
722	OC1(Cn2ccnn2)CCCNC1	0	0.380703	0.335876	0.285399	0.0253573	0.831352
723	Nc1ccc(-c2nc3cc(C(F)(F)F)ccc3n2C23CC4CC(CC(C4)C2)C3)cc1	0	0.380377	0.334681	0.121439	0.852964	0.166728
724	CCOC(=O)N=S(N)(=O)c1ccc(Cl)cc1	1	0.380101	0.343774	0.0920286	0.184973	0.8633
725	NC(=O)C(Cc1c[nH]c2ccccc12)NC(=O)C(CO)NC(=O)CS	0	0.37967	0.233306	0.398531	0.0849665	0.655512
726	COC=C(C(=O)OC)c1ccccc1Oc1cc(Oc2ccccc2C#N)ncn1	0	0.379563	0.397161	0.168277	0.0345132	0.935899
727	CCN1CCN(CC(=O)n2c3c(c4ccccc42)CC(C)CC3)CC1	1	0.378846	0.398417	0.0736401	0.121278	0.941621
728	Nc1nc(N)c2c(Sc3ccccc3)cccc2n1	0	0.378246	0.153744	0.163558	0.455802	0.515378
729	COC1CCN2CCc3c([nH]c4ccccc34)C3(C(=O)O)CCC=C1C23	1	0.375734	0.422679	0.0684837	0.0853057	0.973413
730	O=C(O)c1ccccc1Nc1ccc([N+](=O)[O-])c2nonc12	1	0.374521	0.404182	0.155744	0.0265849	0.941236
731	CC1(C)SC2C(NC(=O)Cc3ccccc3)C(=O)N2C1C(=O)[O-].[K+]	0	0.373684	0.280035	0.362196	0.0366005	0.722255
732	Cc1nc2ccc(Cl)cc2c(-c2ccccc2)c1CC(=O)O	0	0.37113	0.250916	0.326147	0.0887924	0.698451
733	CC1CCC2(O)C(C)(C)C3CCC2(C)C1C3	0	0.370921	0.299602	0.210747	0.111302	0.790715
734	CC(=O)CCC(NC(=O)C(CC(C)C)NC(=O)CS)C(N)=O	0	0.370257	0.243127	0.177602	0.21995	0.71322
735	CCC(C)c1occ2c(O)c(C(=O)O)c(=O)cc-2c1C	0	0.369762	0.199689	0.216678	0.240786	0.651822
736	COc1cc2c(cc1OC)C(=CC(=O)c1ccc(F)cc1)NCC2	0	0.369539	0.353934	0.176956	0.0657209	0.865939
737	N#CC(OC1OC(COC2OC(CO)C(O)C(O)C2O)C(O)C(O)C1O)c1ccccc1	0	0.369526	0.322822	0.144594	0.137934	0.826049
738	Cc1onc(-c2ccccc2)c1C(=O)NN=Cc1ccco1	0	0.368481	0.297608	0.179759	0.137044	0.788639
739	Cc1ccc(S(=O)c2ccc(C)cc2)cc1	0	0.368362	0.300392	0.073883	0.250431	0.780771
740	CCc1nn(C)c(C(=O)NCc2ccc(Oc3ccc(C)cc3)cc2)c1Cl	0	0.366005	0.0879581	0.437552	0.418354	0.242108
741	COc1cc(C=NNc2ncnc3[nH]ncc23)ccc1O	0	0.365693	0.264945	0.204595	0.153276	0.739208
742	NC(=O)C(CC(=O)O)NC(=O)C(Cc1cnc[nH]1)NC(=O)CS	0	0.364076	0.268858	0.320186	0.0589402	0.713103
743	O=c1cc(-c2cccc3ccccc23)[nH][nH]1	0	0.36395	0.258059	0.702872	0.0772681	0.311711
744	CC(=O)CCC(NC(=O)C(CCC(=O)O)NC(=O)CS)C(N)=O	0	0.363125	0.318355	0.179995	0.0984992	0.810881
745	O=C1C(CCC(O)c2ccc(F)cc2)C(c2ccc(O)cc2)N1c1ccc(F)cc1	0	0.363051	0.106583	0.511472	0.26607	0.31161
746	CC(=O)CCC(NC(=O)C(NC(=O)CS)C(C)C)C(N)=O	0	0.3612	0.264616	0.15471	0.19416	0.73473
747	COc1cc(C(C(=O)NC2CCCCC2)N(C(=O)Cc2c[nH]c3ccccc23)c2ccc(C(C)C)cc2)cc(OC)c1OC	0	0.360993	0.337518	0.215301	0.0401916	0.827486
748	NC(Cc1ccccc1)C(=O)NNC(=O)c1ccncc1	0	0.36051	0.242939	0.111225	0.280404	0.6899
749	NC1(N2SC(S)=C3CCCC=C32)CCCCC1	0	0.359135	0.417403	0.111404	0.0189867	0.947015
750	O=[N+]([O-])c1cc(-c2ccc(C=Nn3cnnc3)o2)cc([N+](=O)[O-])c1	0	0.35778	0.174236	0.129318	0.551955	0.392068
751	Cc1ccc(N=Cc2sc(O)c3ccccc23)cc1	0	0.357216	0.108321	0.33267	0.500439	0.238537
752	NC(=O)C(CC(=O)O)NC(=O)C(CO)NC(=O)CS	0	0.356265	0.262076	0.335021	0.0464385	0.687335
753	COC1CC(C)C(OC)c2cc(O)cc(c2O)NC(=O)C(C)=CC=CC(C)C(OC(N)=O)C(C)=CC(C)C1OC	0	0.35616	0.330785	0.104017	0.14099	0.823473
754	Cn1c(CN)nc2cc(Cl)ccc21	0	0.35609	0.166972	0.551429	0.143523	0.373318
755	NC(=O)c1ccccc1NC(=O)c1ccc(C(=O)Nc2ccccc2C(N)=O)cc1	0	0.355382	0.24516	0.0912801	0.292902	0.681965
756	Clc1ccc(-c2cnc(NC3CCCC3)[nH]2)cc1	0	0.354541	0.264916	0.351035	0.0318535	0.680734
757	O=c1[nH]c(-c2ccccc2)c(-c2ccccc2)[nH]1	0	0.353079	0.284898	0.0824373	0.229914	0.746885
758	Clc1ccc(SCNc2ccccc2Cl)cc1	0	0.352627	0.0182895	0.352835	0.330124	0.374922
759	c1csc(Cc2nn3c(-c4n[nH]c5c4CCC5)nnc3s2)c1	0	0.352077	0.183692	0.358309	0.573871	0.124049
760	CC(=O)Oc1cc2cccc(OC(C)=O)c(=O)c2c(OC(C)=O)c1OC(C)=O	0	0.351854	0.204802	0.118216	0.616915	0.320432
761	CCC(C(=O)C(C)C(O)C(C)CCc1ccc(C)c(O)c1C(=O)O)C1OC(CC)(C2CCC(O)(CC)C(C)O2)CC1C	0	0.349392	0.373587	0.0710319	0.0996792	0.877464
762	Cn1cc(NC(=O)c2cc(N=C(N)c3ccccc3)cn2C)cc1C(=O)NCCC(=N)N.O=C(O)C(F)(F)F.O=C(O)C(F)(F)F	0	0.348869	0.165149	0.579807	0.2636	0.203201
763	CON=C(N)c1ccc(-c2ccc(-c3ccc(C(N)=NOC)cc3)o2)cc1	0	0.348694	0.174854	0.208191	0.242719	0.59517
764	CCCCn1c2ccccc2c2nnc(SCCN3CCCCC3)nc21	0	0.348237	0.397196	0.907175	0.0204132	0.117122
765	CN(Cc1ccc(O)cc1)C(=O)c1cc(Cl)c[nH]1	0	0.347905	0.122955	0.521132	0.274368	0.248214
766	Nc1nc(NC2Cc3ccc(F)cc3C2)nc(N2CCCCC2)n1	0	0.347817	0.133513	0.385143	0.489448	0.168862
767	CC(=O)C1(O)Cc2c(O)c3c(c(O)c2C(OC2CC(N)C(O)C(C)O2)C1)C(=O)c1ccccc1C3=O.Cl	0	0.34732	0.136175	0.211283	0.29729	0.533388
768	CC1CCC(C(=O)N(c2cc(-c3ccccc3)sc2C(=O)O)C(C)C)CC1	0	0.346047	0.114212	0.199885	0.359596	0.47866
769	CCc1cc(Cc2cnc(N)nc2N)cc2c1N(C)CCC2C	0	0.344058	0.238982	0.0620022	0.646337	0.323835
770	COc1ccc(C=O)c2[nH]c3c(Cl)ncnc3c12	0	0.343301	0.336345	0.117392	0.0937423	0.81877
771	Cc1cc(NCCCN)nc(-c2ccccc2O)n1	0	0.340882	0.210088	0.623881	0.121032	0.277732
772	NCc1ncc(-c2ccc(Cl)cc2)[nH]1	0	0.340616	0.216144	0.450498	0.0386501	0.532701
773	NC1CCCC1C(=O)O	0	0.338436	0.0615788	0.335661	0.264444	0.415204
774	O=C(NO)C1(CS(=O)(=O)c2ccc(Oc3ccc(Cl)cc3)cc2)CCOCC1	0	0.338098	0.192437	0.42878	0.0705395	0.514975
775	CC1(C)CC(NC(=O)C(=O)Nc2ccc(Cl)cc2)CC(C)(C)N1	0	0.338064	0.358102	0.15532	0.0204011	0.838471
776	c1ccc(CNc2c3ccccc3nc3ccccc23)cc1	0	0.336679	0.177187	0.096283	0.395638	0.518117
777	CCN1CCN(Cc2c(O)ccc3c2OC(=Cc2ccccc2)C3=O)CC1	0	0.336126	0.283073	0.110562	0.162488	0.735327
778	O=C1NC(=O)C(N2CCc3ccccc32)=C1c1ccc(Cl)cc1	0	0.334639	0.289136	0.255639	0.0266938	0.721584
779	Cn1c(N)c(C(=O)COC(=O)c2cc(C3CC3)nc3ccccc23)c(=O)n(C)c1=O	0	0.333602	0.121592	0.16377	0.441857	0.39518
780	OCCNCCNCc1ccc(-c2cccc(Cl)c2)o1	0	0.33325	0.317506	0.770571	0.0263941	0.202786
781	CC(NC(=O)c1ccccc1-c1ccccc1)B(O)O	0	0.33309	0.34603	0.147004	0.0341707	0.818096
782	Nc1nnc(-c2ccc(Cl)cc2)s1	0	0.332555	0.238227	0.213668	0.119002	0.664995
783	CC(=O)CCC(NC(=O)CNC(=O)CS)C(N)=O	0	0.332304	0.257984	0.176974	0.12407	0.695868
784	Cc1cc(NCCc2ccccc2)nc(N=C(N)Nc2ccc(Cl)cc2)n1.O=CO	0	0.331838	0.227235	0.269241	0.0901622	0.636111
785	CC(C=CC1=C(C)CCCC1(C)C)=CC=CC(C)=CC(=O)Nc1ccc(O)cc1	0	0.329092	0.266634	0.703399	0.102433	0.181444
786	COc1c(C(N)=O)cc(-c2ccc(Cl)cc2)cc1-c1ccc(S(N)(=O)=O)cc1	0	0.328815	0.257299	0.0931494	0.206543	0.686752
787	O=C(NCCO)Nc1cc(F)ccc1N1CCCCC1	0	0.32548	0.22876	0.647678	0.13912	0.189643
788	Nc1cc(-c2nc3ccccc3[nH]2)n[nH]c1=O	0	0.325098	0.0458747	0.299407	0.286352	0.389535
789	Cc1cc(O)c2c(c1)C(=O)c1c(I)c(O)c(I)c(O)c1C2=O	0	0.324494	0.129818	0.215669	0.506958	0.250856
790	COC(=O)Nc1nc2ccc(C(=O)c3ccccc3)cc2[nH]1	0	0.32404	0.0477795	0.323156	0.265969	0.382995
791	NCCN(C(=O)c1ccc(Cl)cc1Cl)c1ccc(OCc2ccc(Cl)cc2)cc1	0	0.323309	0.196843	0.47641	0.0454112	0.448105
792	O=C(c1nc2c(C(F)(F)F)cc(C3CC3)cn2c1Cl)N1CCN(C2CCC(O)CC2)C(=O)C1	0	0.323193	0.134105	0.159824	0.488299	0.321456
793	Cc1cc(O)cc(C)c1C=Cc1cncc(C(=O)OC(C)(C)C)c1	0	0.32292	0.225308	0.396884	0.0175295	0.554345
794	Br.CN(C)c1nc(=Nc2cccc(Cl)c2)ss1	0	0.322707	0.160526	0.549616	0.215331	0.203174
795	O=C1NC(=O)C(c2ccc(Cl)cc2)=C1Nc1ccc(Cl)c(C(=O)O)c1	0	0.32244	0.290301	0.207311	0.038726	0.721283
796	CC(=O)CCC(NC(=O)C(C)NC(=O)CS)C(N)=O	0	0.319907	0.191077	0.168396	0.201886	0.589438
797	Cc1csc2c(C#N)c(=O)c3c(n12)CCC3	0	0.317479	0.364419	0.0747483	0.0451273	0.832561
798	c1cc2c(cc1C1=NNC(=NC3CC3)SC1)OCCO2	0	0.317227	0.100237	0.234009	0.45822	0.259451
799	COc1cc2c(O)c3c(c(-c4ccc5c(c4)OCO5)c2cc1OC)C(=O)OC3	0	0.316579	0.0833912	0.204715	0.340168	0.404853
800	Cc1c(O)ccc(C(=O)CN2CCN(Cc3ccc4c(c3)OCO4)CC2)c1O	0	0.31583	0.142149	0.157446	0.287805	0.50224
801	Clc1ccccc1-c1nn2c(-c3ccncc3)nnc2s1	0	0.315394	0.098876	0.423041	0.33886	0.18428
802	O=C(NC1CCCc2c1[nH]c1ccc(Cl)cc21)c1ccccn1	0	0.313725	0.301054	0.122038	0.0803379	0.738798
803	O=C(Nc1ccccc1)C1=C(Nc2ccccc2)CSC1	0	0.312134	0.278826	0.193609	0.0456962	0.697096
804	Cn1c2ccccc2c2nnc(SCC(=O)Nc3cccc(O)c3)nc21	0	0.311816	0.104378	0.27696	0.453466	0.205022
805	NC(=O)c1cc(-c2ccncc2)cc(-c2ccccc2)c1N	0	0.311129	0.177897	0.0596083	0.441757	0.432022
806	COc1ccc(C2=Nn3c(nnc3-c3ccccc3OC)SC2)cc1OC	0	0.310442	0.2782	0.196251	0.0414811	0.693594
807	Nc1cnccc1N1CCCCC1	0	0.30774	0.135747	0.365201	0.120376	0.437642
808	CS(=O)(=O)c1ccc(Oc2ccc(Cl)cc2)cc1	0	0.307307	0.245416	0.165608	0.103777	0.652537
809	Nc1ncc(-c2ccc(F)cc2)[nH]1	0	0.305967	0.0676371	0.401615	0.258987	0.257298
810	Cc1[nH]c2ccccc2c1CCNCc1ccc(C=CC(=O)NO)cc1	0	0.305615	0.122302	0.387746	0.132725	0.396374
811	CCN1CCN(c2ccc(NC(=O)c3cc(OC)c(OC)c(OC)c3)cc2)CC1.Cl	0	0.305585	0.284992	0.186274	0.031843	0.698638
812	CCc1nc2ccccn2c1C(=O)NCc1ccccc1	0	0.305268	0.143544	0.174277	0.505071	0.236456
813	Cc1ccc(NC(=O)C(C)S)cc1	0	0.305237	0.236648	0.145094	0.130812	0.639806
814	O=C(c1cccnc1)C1Cc2ccccc2C1=O	0	0.305176	0.232475	0.198222	0.0894182	0.627889
815	OCCNCCNCc1ccc(-c2ccccc2Cl)o1	0	0.304794	0.32763	0.763571	0.0192406	0.131571
816	Oc1cccc(-c2nc(-c3ccccc3)[nH]c2-c2ccncc2)c1.[Cl-]	0	0.304522	0.168637	0.156469	0.216629	0.540467
817	CCN1CCN(C(=O)C2CCC(=O)N(Cc3cccc(C(F)(F)F)c3)C2)CC1	0	0.303895	0.16646	0.278872	0.113691	0.519124
818	CN1CCN(c2ccc(NC(=O)COc3ccccc3[N+](=O)[O-])cc2)CC1	0	0.303655	0.219785	0.34815	0.0149988	0.547814
819	CNc1ncc(-c2ccc(F)cc2)[nH]1	0	0.301552	0.148919	0.495809	0.133973	0.274875
820	CC1(C)Cc2c(C#N)c(SCCc3ccccc3)nc(N3CCOCC3)c2CO1	0	0.301534	0.0479944	0.23487	0.323815	0.345917
821	O=c1cc(NCCCNC2CCOc3c(Br)cc(Br)cc32)[nH]c2ccsc12	0	0.300347	0.252021	0.634492	0.025885	0.240664
822	COc1ccc(N=Nc2nc3ccc(Br)cc3n2C)cc1	0	0.2994	0.187252	0.359569	0.0459771	0.492653
823	Cc1cnc(=O)[nH]c1NCc1ccccc1	0	0.298752	0.0807497	0.188223	0.329148	0.378883
824	NC(=O)CC(NC(=O)CS)C(=O)NC(CC(=O)O)C(N)=O	0	0.297882	0.288047	0.143982	0.0481935	0.70147
825	N#Cc1c(NC(=O)c2ccccc2F)sc2c1CCCC2	0	0.297801	0.169052	0.0929461	0.293489	0.506969
826	c1ccc(-c2cnc(NC3CCCC3)[nH]2)cc1	0	0.297223	0.236811	0.226578	0.0490389	0.616053
827	Nc1ccc2oc(=O)ccc2c1I	0	0.297049	0.130672	0.120948	0.33658	0.433619
828	COc1ccc(CC(C)C(C)Cc2ccc(OC)c(OC)c2)cc1OC	0	0.295824	0.0783266	0.23154	0.249843	0.406089
829	CCCCCCCCCCCC(=O)Nc1c(F)c(F)nc(F)c1F	0	0.295641	0.188869	0.0849497	0.543164	0.25881
830	CC(=O)CCC(NC(=O)C(CCC(N)=O)NC(=O)CS)C(N)=O	0	0.295494	0.279302	0.136153	0.0621588	0.68817
831	CCc1cc(CCCOc2c(C)cc(-c3noc(C(F)(F)F)n3)cc2C)on1	0	0.294993	0.265329	0.108825	0.670221	0.105934
832	Cc1cccc(C(=O)NC(=S)Nc2ccc(S(=O)(=O)N3CCN(C)CC3)cc2)c1	0	0.294628	0.0984158	0.395087	0.160975	0.327822
833	Cn1c2ccccc2c(=O)c2ccc(F)cc21	0	0.29348	0.197895	0.135666	0.572548	0.172225
834	CCCCN1CC(O)C(O)C(O)C1CO	0	0.29163	0.283178	0.689309	0.0518831	0.133699
835	COC1CC2CCC(C)C(O)(O2)C(=O)C(=O)N2CCCCC2C(=O)OC(C(C)CC2CCC(O)C(OC)C2)CC(=O)C(C)C=C(C)C(O)C(OC)C(=O)C(C)CC(C)C=CC=CC=C1C	0	0.291609	0.357288	0.067981	0.0110272	0.79582
836	CCC(C)(C)NC(=O)c1nnn(-c2ccccc2)c1C	0	0.291572	0.0380728	0.247477	0.286862	0.340379
837	COc1ccc(-c2cc(C(F)(F)F)n3nc(C(=O)N4CCN5CCCC5C4)cc3n2)cc1OC	0	0.290386	0.176096	0.110203	0.529357	0.231599
838	COc1cc(Nc2cc(C)nc3nc(C)nn23)cc(OC)c1OC	0	0.289935	0.145983	0.120362	0.476704	0.272738
839	CN1CCN(c2ccc(NC(=S)NC(=O)C=Cc3ccco3)cc2)CC1	0	0.289802	0.167454	0.372157	0.0563365	0.440911
840	Cc1cc(C)c2nc3nc(C)c(C)cc3c(N)c2c1	0	0.28946	0.216868	0.162218	0.594752	0.11141
841	CC1C=CC=CC=CC=CC=CC=CC=CC(OC2OC(C)C(O)C(N)C2O)CC2OC(O)(CC(O)CC(O)C(O)CCC(O)CC(O)CC(=O)OC(C)C(C)C1O)CC(O)C2C(=O)O	0	0.288624	0.247263	0.138753	0.0899484	0.637169
842	CC(=O)CCC(NC(=O)C(CC(=O)O)NC(=O)CS)C(N)=O	0	0.287466	0.260596	0.153738	0.0569195	0.65174
843	COc1ccc(SCC(=O)N2c3ccccc3Sc3ccccc32)cc1	0	0.287426	0.196564	0.0766079	0.549752	0.235919
844	CCCCCOc1ccc(C=C2Oc3c(ccc(O)c3O)C2=O)c(O)c1	0	0.284277	0.15408	0.429649	0.0710159	0.352166
845	O=C1NC(=O)C(c2ccccc2Cl)=C1Nc1cccc(O)c1	0	0.28277	0.192285	0.502756	0.03434	0.311214
846	CCCCCCCCCCCC(=O)Nc1ccc2[nH]ccc2c1	0	0.282385	0.140548	0.156393	0.212246	0.478517
847	O=C(O)CCNC(=O)c1ccccc1	0	0.281921	0.206712	0.145893	0.125844	0.574028
848	CC(C)=CCCC(C)=CCNCCNC1C2CC3CC(C2)CC1C3	0	0.281223	0.206177	0.0943654	0.568498	0.180804
849	CC(N)c1ncc(-c2ccc(Br)cc2)[nH]1	0	0.280888	0.153851	0.474928	0.0986245	0.26911
850	COc1ccc(C2CNC(=O)C2)cc1OC1CCCC1	0	0.277907	0.103067	0.279796	0.150741	0.403183
851	CC(C)(N)CN1CCN(c2cccc(Cl)c2)CC1	0	0.277816	0.186133	0.429036	0.0156112	0.3888
852	COc1cc(Br)cc2cc(C(=O)OC3CCN(C)CC3)c(=O)oc12	0	0.277703	0.18285	0.527557	0.0950634	0.210487
853	O=C(C(=Cc1ccc(Cl)cc1Cl)n1ccnc1)c1ccc(Cl)cc1	0	0.275237	0.288946	0.114807	0.029981	0.680923
854	CC(=O)CCC(NC(=O)C(CS)NC(=O)CS)C(N)=O	0	0.274338	0.25432	0.125988	0.0647659	0.63226
855	Cl.Oc1ccc(CCNc2c3ccccc3nc3ccccc23)cc1O	0	0.273706	0.2115	0.158916	0.091902	0.570299
856	CCOC(=O)c1ccc(Nc2sc(C(=O)c3cccc([N+](=O)[O-])c3)c(N)c2C#N)cc1	0	0.272518	0.119526	0.148475	0.433986	0.235092
857	Clc1cccc(-c2ccc(C=Nn3cnnc3)o2)c1Cl	0	0.271776	0.0732431	0.26806	0.183987	0.36328
858	Cc1onc(-c2ccccc2)c1C(=O)NC1C(=O)N2C1SC(C)(C)C2C(=O)[O-].[Na+]	0	0.270528	0.17984	0.347164	0.0221897	0.442231
859	CC(=O)Nc1cccc(-c2nnc(SCC(=O)n3c4c(c5ccccc53)CCCC4)n2C)c1	0	0.269895	0.119694	0.107537	0.3096	0.392547
860	O=[n+]1c2c(n([O-])c3ccccc31)CCCC2	0	0.268348	0.32778	0.051501	0.0219585	0.731586
861	CCOC(=O)N1CCN(c2ccc(Cl)cc2)CC1	0	0.26831	0.285471	0.111224	0.0247776	0.66893
862	CN(C)CCC(=O)c1ccc(F)cc1	0	0.266958	0.0599915	0.182117	0.309061	0.309694
863	O=C(O)c1ccccc1Sc1ncnc2sc3c(c12)CCC3	0	0.266842	0.166042	0.184436	0.11762	0.498471
864	CC1=CCC(C(=O)O)(C(=O)NN=Cc2cccs2)C(c2ccc(Cl)cc2)C1	0	0.266628	0.209507	0.0801412	0.160482	0.559263
865	Cc1cc2cc(C)c3nnc(SCC(=O)NCc4ccco4)n3c2cc1C	0	0.266418	0.101523	0.230841	0.404669	0.163745
866	Cc1ccc2c(c1)c1nnc(SCC(=O)NC3CC3)nc1n2C	0	0.265709	0.12766	0.158503	0.445113	0.193511
867	CCC(C)(C)c1ccc(CC(C)CN2CC(C)OC(C)C2)cc1.Cl	0	0.265391	0.150009	0.3167	0.0614683	0.418004
868	Cc1ccc2ccc(C#N)cc2c1O	0	0.265346	0.119459	0.141208	0.228179	0.426652
869	CC(C)(C)c1cccc(-c2nc3ccc(C(=N)N)cc3[nH]2)c1O	0	0.265098	0.115071	0.220347	0.151974	0.422973
870	CCN(CC)CCn1c(=N)n(CC(O)COc2ccc(Cl)cc2Cl)c2ccccc21	0	0.264543	0.175769	0.450363	0.0286456	0.31462
871	CCCCCCCCCOc1ccc2[nH]cc(CCN)c2c1.Cl	0	0.263532	0.20032	0.528955	0.0450605	0.21658
872	COc1ccc(Cn2c(=O)[nH]c3cc(C(=O)Nc4ccc(N5CCN(C)CC5)cc4)ccc32)cc1	0	0.262971	0.152888	0.368051	0.0467826	0.374081
873	COc1cc(C)c(Cc2cnc(N)nc2N)cc1OC	0	0.262742	0.0278327	0.227629	0.264892	0.295703
874	CCOC(=O)C=CC(CC1CCNC1=O)NC(=O)C(CC(=O)C(NC(=O)c1cc(C)on1)C(C)C)Cc1ccc(F)cc1	0	0.262357	0.0888641	0.220036	0.385996	0.181038
875	CCCCOC(=O)Nc1cc2[nH]c(C3CCCCC3)nc2cc1N(CC)CC	0	0.261471	0.0531729	0.198785	0.328785	0.256842
876	Cc1cccc(OCC(O)Cn2ccnc2C)c1	0	0.261389	0.289315	0.0935205	0.0221826	0.668463
877	OCCNCCNCc1ccc(-c2ccccc2F)o1	0	0.260301	0.255735	0.61631	0.0271247	0.137467
878	CC(=O)CCC(NC(=O)C(Cc1cnc[nH]1)NC(=O)CS)C(N)=O	0	0.258669	0.199569	0.183091	0.0609631	0.531953
879	CCc1oc2ccccc2c1C(=O)c1ccc(O)cc1	0	0.258447	0.0500944	0.191754	0.2711	0.312487
880	NCC(=O)N1CCCC(CCc2ccc(F)c(F)c2)C1	0	0.258205	0.204795	0.079454	0.150231	0.544932
881	NCC(CO)Cc1ccc(Br)cc1	0	0.257572	0.174722	0.476352	0.0487179	0.247646
882	CCC(C)Nc1nc(Cl)nc(N(C#N)CN2C(=O)c3ccccc3S2(=O)=O)n1	0	0.257275	0.211808	0.540003	0.0302205	0.201602
883	CC(c1cccc2ccccc12)N(C)Cc1ccccc1	0	0.255836	0.122322	0.115932	0.413902	0.237674
884	CCSc1ccc2nnc(-c3cccc(F)c3)n2n1	0	0.255454	0.152962	0.148216	0.471773	0.146373
885	Oc1sc(C=Nc2ccccc2)c2ccccc12	0	0.254941	0.0634498	0.34322	0.224724	0.196878
886	NCCNC(=O)c1ccc(-c2ccc(Cl)cc2)s1	0	0.254829	0.228735	0.0705796	0.116696	0.577211
887	COC(=O)c1c(NC(=O)c2ccccc2OC)sc(C(=O)N2CCOCC2)c1C	0	0.254083	0.280006	0.0782706	0.0347069	0.649272
888	Cc1cnc(SCc2ccc(Cl)cc2Cl)[nH]c1=O	0	0.253987	0.109293	0.324214	0.0996317	0.338114
889	COC1(NC(=O)Cc2cccs2)C(=O)N2C(C(=O)[O-])=C(COC(N)=O)CSC21.[Na+]	0	0.253645	0.194522	0.0894546	0.526893	0.144589
890	Cn1cc(NC(=O)c2cc(NC=O)cn2C)cc1C(=O)NCCC(=N)N.O=C(O)C(F)(F)F	0	0.251971	0.105237	0.399597	0.161808	0.19451
891	COc1ccc(COc2ccc(Cc3cnc(N)nc3N)cc2OC)cc1	0	0.251883	0.128511	0.204646	0.123519	0.427486
892	Fc1ccc2c(C=Cc3cccnc3)c[nH]c2c1	0	0.251871	0.21828	0.548286	0.0290115	0.178315
893	O=C(NNC(=S)Nc1ccc(Cl)cc1)c1ccncc1	0	0.251672	0.229336	0.149593	0.0361083	0.569315
894	O=c1[nH]cnc2c1ncn2C1CCC(CO)O1	0	0.249832	0.0650851	0.21609	0.19254	0.340867
895	CN1CCN(c2ccc([N+](=O)[O-])c3no[n+]([O-])c23)CC1	0	0.249529	0.161211	0.467725	0.0831916	0.19767
896	CCOC(=O)NC(=O)C(C=Nc1sccc1C(=O)OC)=C(C)O	0	0.248956	0.0904253	0.361907	0.140551	0.244411
897	Cc1c(CC(=O)O)c(=O)oc2c(C)c3occ(-c4ccccc4)c3cc12	0	0.248733	0.151153	0.39756	0.0414333	0.307204
898	Clc1cccc(-c2ccc(C=Nn3cnnc3)o2)c1	0	0.248578	0.148285	0.192978	0.101267	0.45149
899	O=C1c2ccccc2-c2onc3ccc(N4CCCC4)c1c23	0	0.248402	0.139713	0.407746	0.0675541	0.269907
900	CC1Oc2cc3c(-c4c(O)cc(O)c5c(O)c6c(cc45)OC(C)C(C)C6=O)c(O)cc(O)c3c(O)c2C(=O)C1C	0	0.247833	0.0634474	0.16109	0.311082	0.271329
901	CCn1cc(C(=O)NCCCN(C)C)c(=O)c2cc(F)c(N3CCN(C)CC3)cc21.Cl	0	0.247775	0.155691	0.463293	0.100986	0.179045
902	O=C(O)c1csc(-n2nc(-c3ccccc3)cc2C(F)(F)F)n1	0	0.247733	0.0810857	0.199524	0.361944	0.18173
903	O=C1CN(N=Cc2ccc([N+](=O)[O-])o2)C(=O)N1	0	0.247484	0.239565	0.13207	0.0293343	0.581048
904	NCC(O)c1ccc(-c2ccccc2)cc1	0	0.246666	0.219739	0.0971525	0.0854939	0.557351
905	Cc1cc(CCCOc2c(C)cc(-c3noc(C(F)(F)F)n3)cc2C)on1	0	0.244445	0.168415	0.143372	0.481753	0.10821
906	O=C(NCC1CC1)c1ccc(-c2cccc(C(=O)NC3CC3)c2)cc1	0	0.241741	0.241516	0.0833607	0.0588581	0.583003
907	COC1CC2CCC(C)C(O)(O2)C(=O)C(=O)N2CCCCC2C(=O)OC(C(C)CC2CCC(OCCO)C(OC)C2)CC(=O)C(C)C=C(C)C(O)C(OC)C(=O)C(C)CC(C)C=CC=CC=C1C	0	0.239816	0.283849	0.069005	0.0106215	0.639822
908	CCCC(=O)OCCc1ccccc1	0	0.239647	0.138503	0.111601	0.175306	0.432035
909	Cc1cc(O)cc(C)c1C=Cc1cncc(C(=O)N(C)C)c1	0	0.239417	0.0717555	0.277306	0.138946	0.301999
910	C=CCn1c(O)c(C=NCCCn2ccnc2)c(=O)[nH]c1=O	0	0.238206	0.144748	0.337325	0.0335358	0.343758
911	COc1ccc(-c2coc3c(C)c4oc(=O)c(CC(=O)O)c(C)c4cc23)cc1	0	0.237907	0.165098	0.4419	0.037543	0.234279
912	COc1ccc(-c2cnc(NC3CCCCC3)[nH]2)cc1	0	0.23765	0.145892	0.308028	0.0344968	0.370424
913	CN(C)c1ccc2[nH]c(O)c(C=Nc3ccc(S(N)(=O)=O)cc3)c2c1	0	0.236482	0.0323024	0.241522	0.273283	0.194641
914	Cc1ccc(C)c(OCCCCCCN2CC(O)C(O)C(O)C2CO)c1	0	0.235649	0.0379079	0.289259	0.208907	0.208781
915	Clc1ccc(Cn2c(CN3CCCC3)nc3ccccc32)cc1	0	0.23549	0.162019	0.222565	0.0438366	0.440069
916	CC1(O)C(O)C(CO)OC1n1ccc2c(N)ncnc21	0	0.234376	0.095306	0.301009	0.099596	0.302524
917	O=c1[nH]c(NCc2ccc(Cl)c(Cl)c2)nc2c1ncn2CCCCO	0	0.234014	0.0914565	0.344929	0.120939	0.236176
918	CN(C(=O)CN)c1ccc(-c2ccccc2)cc1	0	0.233659	0.212711	0.11026	0.0577707	0.532948
919	CCc1nc2ccc(Cl)cn2c1C(=O)NCc1ccc(N2CCC(c3ccc(OC(F)(F)F)cc3)CC2)cc1	0	0.233211	0.221652	0.542095	0.0325384	0.124999
920	O=C(O)CC1CCC(c2ccc(-c3ccc(Nc4ccc(C(F)(F)F)nc4)cn3)cc2)CC1	0	0.230963	0.0931591	0.0992223	0.295689	0.297976
921	Cc1ccccc1NC(=O)Nc1cccc([N+](=O)[O-])c1	0	0.230442	0.13472	0.10419	0.169996	0.417138
922	Cn1c2ccccc2c(=O)c2ccc(C#CC3(N)CCCCC3)cc21	0	0.23016	0.0794992	0.126681	0.243831	0.319968
923	Nc1ncnc2occ(-c3ccc(NC(=O)Nc4cccc(C(F)(F)F)c4)cc3)c12	0	0.229849	0.172244	0.462947	0.0520563	0.174544
924	COc1ccc(Cc2nc3ccc(C(=O)NCc4ncc(C)[nH]4)cc3o2)cc1OC	0	0.229482	0.14386	0.185087	0.0797332	0.423625
925	CCN1CCN(C(=O)Cn2nc(-c3ccc(Cl)cc3)ccc2=O)CC1	0	0.229304	0.237857	0.100409	0.0246726	0.562831
926	NC(=O)C(CC(=O)O)NC(=O)C1CCCN1C(=O)CS	0	0.228175	0.206201	0.113565	0.0532592	0.517702
927	Cc1cccc(Nc2ncc(-c3ccccc3)o2)c1	0	0.228152	0.206365	0.108639	0.0573287	0.518489
928	NC(=O)c1ncn(C2OC(CO)C(O)C2O)n1	0	0.227492	0.0896135	0.102403	0.272419	0.307654
929	O=C1c2ccccc2-c2nc3ccccc3cc21	0	0.227067	0.152473	0.429156	0.0608902	0.191155
930	COc1cc(C=NNc2ncnc3c2cnn3-c2ccccc2)ccc1O	0	0.226821	0.252138	0.0750136	0.0233032	0.582146
931	CC(C)(C)Nc1nc(Cl)nc(N(C#N)CN2C(=O)c3ccccc3S2(=O)=O)n1	0	0.226459	0.198812	0.494484	0.0188835	0.166011
932	O=C(Nc1ccc2nc(-c3cccnc3)[nH]c2c1)c1ccccc1F	0	0.225714	0.136231	0.180431	0.0861817	0.410531
933	CC(=O)OC1CC2(C)C(CC(O)C3C4(C)CCC(O)C(C)C4CCC32C)C1=C(CCC=C(C)C)C(=O)O	0	0.225231	0.127426	0.0690706	0.381199	0.225422
934	Cl.Cn1c(=O)c2c(nc(N3CCOCC3)n2CCNC2=NCCC2)n(C)c1=O	0	0.22493	0.152617	0.283231	0.0158121	0.375748
935	Cc1cc(C)c2nc3nc(C)cc(C)c3c(N)c2c1	0	0.224786	0.209951	0.056035	0.520731	0.0975928
936	CCSc1ccc2nnc(-c3ccc(F)cc3)n2n1	0	0.224194	0.157481	0.102767	0.446591	0.123222
937	Cn1c(=O)n(C)c2cc(C=NN=C3NC(=O)C(CC(=O)O)S3)ccc21	0	0.22345	0.0408143	0.176003	0.218707	0.275639
938	COc1cc([N+](=O)[O-])ccc1-c1ccc(C=Nn2cnnc2)o1	0	0.223394	0.0715612	0.137912	0.21922	0.313051
939	CCOC(=O)Cc1nnc(NC(=O)CSc2nnc3c4ccccc4n(C)c3n2)s1	0	0.223249	0.0674915	0.178251	0.318645	0.17285
940	NCc1cccc(-c2nccs2)c1	0	0.223191	0.0251522	0.204157	0.206684	0.258731
941	CN1C(=O)C(=C2SC(N3CCCCCC3)=NC2=O)c2ccccc21	0	0.221839	0.0795793	0.121255	0.315851	0.228411
942	O=C(Cn1cnc2ccccc2c1=O)Nc1ccccc1	0	0.221547	0.233692	0.075038	0.0382482	0.551355
943	O=C(Nc1ccc(C(F)(F)F)c(C(F)(F)F)c1)c1cc(Cl)ccc1O	0	0.220999	0.130984	0.345331	0.0399147	0.277751
944	COc1cc(C=NNc2ncnc3c2cnn3Cc2ccccc2)ccc1O	0	0.220906	0.216792	0.079609	0.0559185	0.527191
945	Cc1cc(C2CCCCC2)n(O)c(=O)c1	0	0.220684	0.0994451	0.183561	0.121771	0.356721
946	CN(C)c1nc(Cl)c(CN)s1	0	0.220121	0.123934	0.395114	0.124102	0.141148
947	CCOC(=O)NC(=O)C(C#N)=CNc1sccc1C(=O)OC	0	0.21878	0.0502016	0.255966	0.147811	0.252563
948	NC(=O)OCC(COC(N)=O)c1ccccc1.O	0	0.21819	0.182583	0.106729	0.0722087	0.475631
949	CCN1CCN(c2ccc(N=Cc3ccc(O)cc3O)cc2)CC1	0	0.217984	0.134461	0.253643	0.0383967	0.361914
950	Cc1ccc(C(=O)NC(=S)Nc2ccc(S(=O)(=O)N3CCN(C)CC3)cc2)cc1	0	0.216741	0.0531016	0.239155	0.143463	0.267607
951	Cl.NC1C2CC3CC(C2)CC1C3	0	0.216448	0.182581	0.0615146	0.472801	0.115029
952	COC1=C2CC(C)CC(OC)C(O)C(C)C=C(C)C(OC(N)=O)C(OC)C=CC=C(C)C(=O)NC(=CC1=O)C2=O	0	0.216431	0.115725	0.0666777	0.234135	0.348481
953	CC(C)n1cnc2c(NCc3ccccc3)nc(NCc3ccccc3)nc21	0	0.216095	0.165297	0.0843591	0.114725	0.449202
954	CN(C)S(=O)(=O)c1ccc(NC(=O)COc2ncnc3sccc23)cc1	0	0.215637	0.0415788	0.243905	0.15685	0.246155
955	CCc1ccc(C=NNc2ncnc3nc[nH]c23)cc1	0	0.21539	0.103183	0.144216	0.140655	0.361299
956	Cn1c(=S)c2[nH]c(SCCN3CCCC3)nc2n(C)c1=O	0	0.21531	0.0397789	0.168442	0.211796	0.26569
957	Cc1nc(N)c2ccn(C3OC(CO)C(O)C3O)c2n1	0	0.214104	0.0944648	0.200451	0.105842	0.33602
958	O=C(Nc1ccn[nH]1)c1csc(I)c1	0	0.213687	0.0786699	0.256196	0.103392	0.281472
959	Nc1ncc(-c2cccc(S(N)(=O)=O)c2)c2scc(-c3ccc(F)c(Cl)c3)c12	0	0.213181	0.0807661	0.209501	0.116154	0.313887
960	CCCC1CC(C(=O)NC(C(C)Cl)C2OC(SC)C(O)C(O)C2O)N(C)C1.Cl	0	0.213078	0.0997874	0.0807198	0.236863	0.321651
961	COc1ccc(C2=C(N3CCc4ccccc43)C(=O)NC2=O)cc1	0	0.211889	0.156743	0.20154	0.0253037	0.408824
962	CCCn1cnnc1CNC	0	0.2117	0.177229	0.09255	0.0803105	0.46224
963	O=C(Nc1ccc(Cl)c(C(F)(F)F)c1)C(CCCl)C(=O)Nc1ccc(Cl)c(C(F)(F)F)c1	0	0.211525	0.0745876	0.175426	0.14374	0.315409
964	O=C1NC(=O)C(c2cccc(Cl)c2)=C1Nc1ccc(O)c(Cl)c1	0	0.210573	0.138742	0.3319	0.0163654	0.283453
965	O=C(O)c1c(C(=O)O)c(-c2ccc(Cl)c(Cl)c2)n2c1CSC2	0	0.210363	0.216275	0.0532997	0.0616048	0.516184
966	Cc1nc(-c2ccccn2)nc(SCC(=O)c2ccccc2)c1Cl	0	0.209383	0.111823	0.0850607	0.356189	0.1869
967	CN1CCN(S(=O)(=O)c2ccc(NC(=S)NC(=O)c3ccccc3)cc2)CC1	0	0.208588	0.0989813	0.283599	0.0687306	0.273435
968	CCCCCCOc1ccc(N2C(=O)CC(SCCN)C2=O)cc1.Cl	0	0.207917	0.118147	0.331283	0.0486442	0.243822
969	COC1CC(CC2CCC(C)C(C(C)C(=O)O)O2)OC2(OC(C)(C3CCC(C)(C4OC(C5OC(O)(CO)C(C)CC5C)CC4C)O3)CC2C)C1C	0	0.207888	0.144689	0.13043	0.0825972	0.410637
970	CC(=NNC(=S)N1CC2CCC(CC2)C1)c1cnccn1	0	0.207782	0.191065	0.471841	0.0261198	0.125384
971	O=C(c1ccccc1)c1c2c(cc3sc4ccccc4[n+]13)-c1cccc3cccc-2c13.[Br-]	0	0.207737	0.108812	0.293852	0.0542329	0.275126
972	CCCn1c2ccc(C)cc2c2nnc(SCCN3CCCCC3)nc21	0	0.206545	0.170578	0.446858	0.0681481	0.10463
973	OCC1(O)CCCN(c2ccnc3ccc(Cl)cc23)C1	0	0.206247	0.133704	0.305409	0.0172379	0.296095
974	O=[N+]([O-])c1ccc(-c2cnc(NC3CCCC3)[nH]2)cc1	0	0.205942	0.169982	0.15117	0.0306185	0.436037
975	O=c1c2ccccc2[se]n1-c1ccccc1	0	0.205632	0.142744	0.0535804	0.166662	0.396654
976	CC(C)Oc1cccc(C(=O)NC(=S)Nc2ccc(N3CCN(C)CC3)cc2)c1	0	0.205487	0.12661	0.282485	0.0269921	0.306983
977	CCCCCCCCCCCCNC(=O)c1ccncc1	0	0.20544	0.102905	0.116422	0.150244	0.349654
978	CC1OC(OC2C(CO)OC(OC3C(CO)OC(O)C(O)C3O)C(O)C2O)C(O)C(O)C1NC1C=C(CO)C(O)C(O)C1O	0	0.204956	0.0347223	0.253134	0.172643	0.189093
979	CCc1cc(Nc2cc(=O)n(CCN3CCN(C(=O)c4ccccc4)CC3)c(=O)[nH]2)ccc1C	0	0.204953	0.206037	0.0790652	0.0403206	0.495473
980	CC(=O)Nc1ccc(-c2ccc(C#N)nc2)cc1	0	0.204941	0.203343	0.0674592	0.0549429	0.492421
981	COc1ccc(-c2cc(=O)oc3c(O)c(O)ccc23)cc1	0	0.204929	0.115636	0.271605	0.0422724	0.300909
982	C=C1OC(=O)C(CNC(=O)c2ccc(C)cc2)=C1c1cccc(Cl)c1	0	0.204722	0.194143	0.0803663	0.0549121	0.478888
983	COc1ccc(-c2cc(C(F)(F)F)nc(SCCC(=O)N3CCN4CCCC4C3)n2)cc1	0	0.204663	0.103918	0.0937338	0.34361	0.176644
984	Cc1ccc2nc(C)c3c(c2c1)N(c1ccccc1)CC3	0	0.204302	0.112138	0.0598084	0.219949	0.333149
985	CCOc1cc(C=C2SC(N3CCCC(C)C3)=NC2=O)ccc1O	0	0.203708	0.0795435	0.0954441	0.284297	0.231383
986	COc1cc(Nc2ncc3c(C)nc(-c4cccc(Oc5ccccc5)c4)n3n2)cc(OC)c1OC	0	0.203688	0.0540481	0.270564	0.138196	0.202303
987	CC(=O)CCC(NC(=O)C(CO)NC(=O)CS)C(N)=O	0	0.20351	0.159154	0.150876	0.0403098	0.419346
988	CCN(CC)c1nc(Oc2ccc(C(=O)NN)cc2)nc(Oc2ccc(C(=O)NN)cc2)n1	0	0.203335	0.0738688	0.104686	0.282428	0.22289
989	COc1ccc(CNCCCSc2nnnn2C)cc1	0	0.203272	0.157086	0.410291	0.0299671	0.169557
990	CCOC(=O)C(C#N)=C1SSC(=C(C#N)C(=O)OCC)S1	0	0.203023	0.201426	0.0534239	0.0678846	0.487761
991	CCCn1c(NC(=O)c2ccc3ccccc3n2)nc2ccccc21	0	0.202378	0.0908009	0.325506	0.109241	0.172388
992	COC(=O)C1(F)C(=O)NC(=O)NC1OC	0	0.202311	0.117247	0.25442	0.0399338	0.312578
993	C=C1C(c2ccc(F)cc2)=C(CNC(=O)c2ccc(C)cc2)C(=O)N1c1cccc(C)c1	0	0.201996	0.0860147	0.0981839	0.198993	0.308812
994	Cc1ccc2nc(C)c(C)nc2c1N	0	0.201692	0.0594764	0.23133	0.118701	0.255044
995	COc1ccc(-c2nn3c(-c4ccco4)nnc3s2)cc1OC	0	0.201391	0.0746624	0.126426	0.174476	0.30327
996	CC1C(c2cccc(C(F)(F)F)c2)OC(=O)N1C(=O)NCc1cncc2ccccc12	0	0.20112	0.0899774	0.132058	0.328207	0.143094
997	CC(=O)c1ccc(N=CC=Cc2ccc3c(c2)OCO3)cc1	0	0.200965	0.0363519	0.150432	0.218045	0.234418
998	COc1ccc(Cl)cc1N=Cc1c(O)n(C)c(=O)n(C)c1=O	0	0.200742	0.198279	0.0759191	0.0456981	0.480608
999	C=C1C(c2ccc(F)cc2)=C(CNC(=O)c2ccc(C)cc2)C(=O)N1c1ccccc1C	0	0.200649	0.0979422	0.0961026	0.174236	0.331609
1000	Cc1cc(C)c2nc(C)cc(NN=Cc3ccc(O)cc3)c2c1	0	0.200119	0.0428048	0.233685	0.226964	0.139708
1001	CC(NC(=O)C(=O)Nc1ccccc1C(C)(C)C)C(=O)NC(CC(=O)O)C(=O)COc1c(F)c(F)cc(F)c1F	0	0.200028	0.113253	0.0563037	0.21068	0.333102
1002	CCCn1c(SCC(=O)N2CCN(CC)CC2)nc2c1c(=O)n(C)c(=O)n2C	0	0.200017	0.121054	0.290239	0.0289054	0.280908
1003	NC(=O)c1cnn2c(C(F)(F)F)cc(-c3ccc(F)cc3)nc12	0	0.199579	0.0912616	0.0706853	0.269748	0.258305
1004	CN1CCN(c2nc(-c3ccccc3O)nc3ccccc23)CC1	0	0.19942	0.115323	0.323645	0.045791	0.228825
1005	C=C1CSc2nc(=O)c3c4c(sc3n21)CCCC4	0	0.199218	0.163803	0.12268	0.0481365	0.426838
1006	CCOC(=O)c1c(C)n(CCN2CCN(C)CC2)c2ccc(OC)cc12.Cl	0	0.198646	0.148838	0.165706	0.0350741	0.395159
1007	CCC(NC(=O)C(C)NC)C(=O)N1CC(O)CC1Cc1c(-c2[nH]c3cc(F)ccc3c2CC2CC(O)CN2C(=O)C(CC)NC(=O)C(C)NC)[nH]c2cc(F)ccc12	0	0.198401	0.0756906	0.270323	0.0937814	0.231099
1008	NC(=O)C1CCN(c2ccnc3cc(Br)ccc23)C1	0	0.197939	0.187785	0.122739	0.0149634	0.456115
1009	O=C1c2ccccc2C(=O)c2c(NCCCN(CCO)CCO)cccc21	0	0.197758	0.129929	0.340529	0.0261988	0.226545
1010	COc1ccc2c(c1OC)C(=O)OC2C1c2c(cc3c(c2OC)OCO3)CCN1C	0	0.197407	0.168531	0.107554	0.0511566	0.433512
1011	COC(=O)c1c(NC(=O)c2ccccc2F)sc(C(=O)N2CCOCC2)c1C	0	0.19727	0.21278	0.0576091	0.036267	0.497934
1012	Cc1cc(=S)c2ccccc2[nH]1	0	0.19695	0.139986	0.0927027	0.103321	0.394826
1013	CCCCCCCCCCCCCCCCOP(=O)([O-])OCC[N+](C)(C)C	0	0.196835	0.109889	0.347362	0.0881141	0.155028
1014	O=c1oc2c3c4c(cc2c2c1CCC2)OCCN4CCC3	0	0.196804	0.143728	0.0597091	0.395314	0.13539
1015	Cc1ccc2c(c1)c(N=NC(N)=O)c(O)n2C	0	0.196529	0.0793245	0.0852667	0.264575	0.239744
1016	CC(C)C(N)C(=O)NNC(=O)c1ccncc1	0	0.19649	0.181996	0.0725697	0.0630862	0.453813
1017	O=c1cc(OCc2ccccc2)ccn1Cc1ccccc1	0	0.196441	0.105161	0.146695	0.0999373	0.34269
1018	Cc1nnc2c(SC(C)C)nc3ccccc3n12	0	0.196415	0.0642807	0.112672	0.268918	0.207655
1019	CCc1nnc(NC(=O)c2cc(OC)ccn2)s1	0	0.195976	0.109629	0.181373	0.0696063	0.336947
1020	CCCCCCCCCCCC(=O)ON=C1COc2ccccc21	0	0.19498	0.0672575	0.218934	0.103284	0.26272
1021	N#Cc1c(NC(=O)c2cccc3ccccc23)sc2c1CCCN2C(=O)C1CC1	0	0.194368	0.207612	0.0802571	0.0171406	0.485706
1022	CC(=O)O.COc1cc(C)cc2c(-c3c(O)cc(O)c4c3CC(C)NC4C)cc(-c3cc(-c4c(O)cc(O)c5c4CC(C)NC5C)c4cc(C)cc(OC)c4c3O)c(O)c12	0	0.193736	0.0245036	0.212162	0.159106	0.20994
1023	CCC(C)c1cnc(CC(C)C)c(=O)n1O	0	0.193701	0.0203037	0.165162	0.205235	0.210707
1024	CNC(=S)Nc1cccc(-c2cnc3ccccc3n2)c1	0	0.193331	0.0622537	0.204276	0.112206	0.263513
1025	CC(C)NC(=O)NCC1(N2CCOCC2)CCSC1	0	0.192289	0.214207	0.0548008	0.0272612	0.494806
1026	CC(=NNC(=S)NC(C)C)c1ccc(-n2ccnc2)cc1	0	0.192234	0.20045	0.0928382	0.012018	0.471847
1027	COC(=O)Nc1nc2c(C)cccc2[nH]1	0	0.19202	0.0571491	0.128275	0.180863	0.266921
1028	CSc1ccc(-c2cnc(NC3CCCCC3)[nH]2)cc1	0	0.191761	0.085617	0.112413	0.152231	0.31064
1029	CCCn1c(=O)c2c(nc(Cc3ccccc3)n2CCN(CC)CCO)n(CCc2ccc(N)cc2)c1=O	0	0.191451	0.140941	0.377481	0.0364608	0.16041
1030	CN(C)c1ncnc2c1ccn2C1OC(CO)C(O)C1O	0	0.191141	0.13819	0.37849	0.0492998	0.145632
1031	NCCC(=O)N1CCCC(CCc2ccc(F)cc2)C1	0	0.190976	0.0976419	0.0784672	0.177896	0.316564
1032	O=[N+]([O-])c1ccc2c(CCc3c[nH]c4ccccc34)c[nH]c2c1	0	0.190616	0.0991635	0.255136	0.0505224	0.266189
1033	COC(=O)Nc1nc2ccc(Oc3ccc(NC(=O)Nc4cccc(C(=O)O)c4)cc3)cc2[nH]1.[Cl-]	0	0.190395	0.101601	0.23836	0.0491147	0.283709
1034	Nc1[nH]c(=O)ncc1F	0	0.190247	0.107254	0.186132	0.0609936	0.323614
1035	O=C(Cc1ccccc1F)Nc1nc2ccccc2[nH]1	0	0.189366	0.0265477	0.152217	0.203231	0.212648
1036	CCc1ccc(C2CC(C(F)(F)F)n3ncc(C(=O)NCc4ccc(OC)cc4)c3N2)cc1	0	0.189249	0.0795254	0.288231	0.0935156	0.186001
1037	ClC(Cl)(Cl)c1nc2ccccc2n2nncc12	0	0.189119	0.0402478	0.15396	0.245464	0.167935
1038	Nc1ncnc2occ(-c3ccc(NC(=O)Nc4cc(C(F)(F)F)cc(C(F)(F)F)c4)cc3)c12	0	0.188765	0.0974805	0.324795	0.101372	0.140128
1039	C=C(C)C1Cc2c(ccc3c2OC2COc4cc(OC)c(OC)cc4C2C3=O)O1	0	0.188469	0.0641184	0.0997464	0.249046	0.216616
1040	CCc1ccc2nc3nc(C)cc(C)c3c(N)c2c1	0	0.188457	0.106647	0.0732747	0.33037	0.161726
1041	CC(CO)NC(=O)Nc1nc(-c2ccccc2)ns1	0	0.188247	0.183979	0.0885242	0.0299876	0.446229
1042	COC(C(C)=CC=CC(C)=Cc1coc(C)n1)C(C)C1CC(O)C2(C)OC2C=CC(C)C2CC(CC(=O)O2)CC2OC2C(=O)O1	0	0.187962	0.137937	0.37977	0.0612777	0.122838
1043	COC(=O)c1c(C(=O)OC)c2oc3ccccc3n2c1Cl	0	0.18751	0.177254	0.0992534	0.0284461	0.434829
1044	Cc1onc(-c2c(Cl)cccc2Cl)c1C(=O)NC1C(=O)N2C1SC(C)(C)C2C(=O)[O-].[Na+]	0	0.187444	0.121121	0.286752	0.016923	0.258657
1045	CCCCc1ccc(C(=O)O)nc1	0	0.186953	0.0367236	0.234635	0.18094	0.145286
1046	CC1COC2C3=C(C(=O)C=CC3=O)C3OC(=O)C4CC5CCC1C5C2C43	0	0.1864	0.102129	0.118098	0.330763	0.11034
1047	CC(=O)N1CCN(c2ccc(Oc3ccc(Cl)cc3O)cc2)CC1	0	0.186088	0.160461	0.137239	0.0185947	0.402429
1048	OC1OC(CSc2ccc(F)cc2)C(O)C1O	0	0.186046	0.129968	0.0664808	0.366723	0.124935
1049	O=CN(c1ccccc1)c1ccc2ccccc2c1	0	0.185876	0.102179	0.31068	0.0603965	0.186552
1050	Cc1cc([N+](=O)[O-])c(C)cc1-c1ccc(C=NNC(=O)Cn2nnnc2N)o1	0	0.185604	0.0324157	0.166757	0.158837	0.231218
1051	Cc1ccc2nc(Cl)c3cc(C(=O)NCCCN4CCCC4)sc3c2c1	0	0.185443	0.16424	0.0715697	0.0670602	0.417699
1052	O=C1c2ccccc2C(=O)N1c1cccc2cccnc12	0	0.185412	0.124845	0.0796917	0.11581	0.360733
1053	CN1CCN(c2ccc(NC(=O)c3ccc4c(c3)[nH]c(=O)n4Cc3ccc(F)cc3)cc2)CC1	0	0.185376	0.102854	0.261042	0.039959	0.255129
1054	COc1ccc(CCn2c(SCCN3CCCCC3)nc3ccccc3c2=O)cc1OC	0	0.184688	0.1767	0.0758279	0.0443204	0.433916
1055	CC(Oc1ccc(Cl)cc1Cl)C(=O)NCc1ccc2c(c1)OCO2	0	0.184256	0.122263	0.162648	0.0464929	0.343628
1056	Cc1ccc(Cl)cc1-c1ccc(C=Nn2cnnc2)o1	0	0.184228	0.102211	0.142987	0.0848694	0.324828
1057	CN1CCN(c2ccc(NC(=O)Oc3ccccc3)cc2)CC1	0	0.18398	0.125433	0.213217	0.0178386	0.320884
1058	Cn1c2ccccc2c(=O)c2cc(C#Cc3ccccn3)ccc21	0	0.183634	0.0956087	0.0535427	0.280597	0.216761
1059	Cc1ccn2c(C(=O)NCc3ccccc3)c(C)nc2c1	0	0.18319	0.0486814	0.117494	0.198209	0.233866
1060	COc1ccc(C(=O)CSc2nc(-c3ccccn3)nc(C)c2Cl)cc1	0	0.183152	0.0849693	0.092849	0.29696	0.159646
1061	CCc1cccc(S(=O)(=O)N2CCC(NC)C2)c1	0	0.182965	0.020234	0.161864	0.176776	0.210254
1062	CN(Cc1ccc(Cl)cc1)C(=O)C1CCNC1	0	0.181988	0.113556	0.221605	0.0274012	0.296959
1063	O=C(Nc1nnc(-c2ccc(Cl)s2)o1)c1ccc(Cl)s1	0	0.181776	0.0641758	0.10405	0.180057	0.26122
1064	CC(C)N=c1cc2n(-c3ccc(Cl)cc3)c3ccccc3nc-2cc1Nc1ccc(Cl)cc1	0	0.181493	0.110742	0.189359	0.0420998	0.313019
1065	COc1ccc2c(c1)cc(CNC(=O)c1cc3ccccc3o1)n2CC(=O)O	0	0.181069	0.159865	0.0912939	0.0462603	0.405652
1066	CC1=CCC(C(=O)O)(C(=O)NN=Cc2cccs2)C(c2ccc([N+](=O)[O-])cc2)C1	0	0.18104	0.122541	0.0614229	0.132252	0.349445
1067	Cc1cccc(NC(=O)COc2ccc(-c3nn(C)c(=O)c4ccccc34)cc2)c1	0	0.180897	0.101637	0.119608	0.098946	0.324138
1068	CC1CCCN(c2c3c(nc4ccccc24)CCCC3)C1	0	0.180385	0.0957252	0.0711466	0.304252	0.165757
1069	O=C1NC(=O)C(c2ccccc2Cl)=C1Nc1cc(Cl)c(O)c(Cl)c1	0	0.180179	0.113855	0.276562	0.0202857	0.243688
1070	NC(=S)c1cn(C2OC(CO)C(O)C2O)c2ncnc(N)c12	0	0.17989	0.0430727	0.216392	0.119407	0.203872
1071	NCCc1cccc2cc[nH]c12	0	0.179869	0.0940087	0.284783	0.0566924	0.198131
1072	CC1=C(C(=O)Nc2cc(Cl)c3[nH]ncc3c2)C(c2ccc(C(F)(F)F)cc2)CC(=O)N1	0	0.178988	0.0746493	0.114388	0.283599	0.138978
1073	O=C(NCc1cccs1)c1cnsn1	0	0.178983	0.0454887	0.225157	0.194688	0.117104
1074	COc1cc(OC)c2nc(C)c3c(c2c1)N(c1ccc(O)cc1)CC3	0	0.178521	0.138767	0.14311	0.0290611	0.363391
1075	CC(=O)CCC(NC(=O)C(CC(N)=O)NC(=O)CS)C(N)=O	0	0.178233	0.16767	0.0816191	0.0390057	0.414075
1076	CN1CCN(c2ccc(NC(=O)c3cccc(OCc4ccccc4)c3)cc2)CC1	0	0.17819	0.153427	0.123812	0.0234668	0.387292
1077	CCN1CCN(c2ncc(C(=O)Nc3ccccc3C(=O)OC)c3ccccc23)CC1	0	0.177363	0.116432	0.155816	0.0467618	0.32951
1078	C=C1C(c2ccc(F)cc2)=C(CNC(=O)c2ccc(C)cc2)C(=O)N1c1ccc(C)cc1	0	0.177139	0.106374	0.0913987	0.11296	0.32706
1079	CCOc1cc(C=C2SC(N3CCCCC3)=NC2=O)ccc1O	0	0.176724	0.0568926	0.0996718	0.195192	0.235309
1080	C=Cc1cc(OC)c2c(c1)c(=O)oc1c2cc(OC)c2c(O)ccc(C3OC(C)C(O)C(C)(O)C3O)c21	0	0.176552	0.0725339	0.276173	0.105563	0.147921
1081	COc1ccc(C2=Nn3c(nnc3-c3ccco3)SC2)cc1OC	0	0.176193	0.167881	0.101149	0.0186443	0.408785
1082	COc1ccc(C)cc1NC(=O)c1ccc(S(=O)(=O)N2CCCCC2)cc1	0	0.17607	0.116331	0.0745466	0.11472	0.338944
1083	CCOC(=O)c1c(-c2ccc(-c3ccccc3)cc2)csc1NC(=O)CNCCN(C)C.Cl	0	0.175938	0.114706	0.149159	0.0507688	0.327885
1084	Br.CN1CCc2cc3c(c4c2C1C(O)c1ccccc1-4)OCO3	0	0.175929	0.121818	0.155675	0.0378945	0.334217
1085	NC(N)=Nc1nc(-c2ccccc2)c2ccccc2n1	0	0.175359	0.0810619	0.0861585	0.157596	0.282321
1086	Nc1nc(C=Cc2cccnc2)nc(-c2ccccc2O)n1	0	0.174747	0.137103	0.141311	0.0260646	0.356866
1087	Nc1ccnc(-c2ccccc2)c1	0	0.173668	0.193844	0.0506559	0.0230081	0.447339
1088	CN1CCC(C(=O)Nc2n[nH]c3nc(-c4ccc(O)cc4)c(Br)cc23)CC1.O=C(O)C=CC(=O)O	0	0.173536	0.107397	0.189477	0.0347586	0.296373
1089	NCCNS(=O)(=O)c1ccc(-c2ccccc2)cc1	0	0.173376	0.191208	0.0539794	0.0229576	0.443191
1090	CCOCc1nc2c(N)nc3ccccc3c2n1CC(C)(C)O	0	0.173228	0.111784	0.283886	0.0201248	0.215672
1091	CCN(CC)c1ccc2cc(C(N)=O)c(=NNC(=O)c3ccncc3)oc2c1	0	0.173121	0.0683041	0.0766797	0.226084	0.2166
1092	CC(C)(C)c1ccc(C(=O)NC(=O)N2CCCc3ccccc32)cc1	0	0.173053	0.0850306	0.0756337	0.16071	0.282815
1093	Cc1nnc(-c2cccc(-c3ccc(C(=O)NCC4CC4)cc3)c2)o1	0	0.172748	0.091525	0.076156	0.146427	0.295661
1094	CCOC(=O)c1c(NC(=O)CSc2ncn[nH]2)sc(C(C)=O)c1C	0	0.172684	0.0793346	0.0608329	0.221	0.23622
1095	CCCn1c2ccc(C)cc2c2nnc(SCCN3CCOCC3)nc21	0	0.172682	0.163567	0.401335	0.0280361	0.0886746
1096	COc1ccc(C=NN(C)C2=NS(=O)(=O)c3ccccc32)cc1OC	0	0.172455	0.144696	0.363098	0.0127378	0.14153
1097	CN1CCN(C(=O)C(=Cc2cccs2)NC(=O)c2cccs2)CC1	0	0.171609	0.0578066	0.167789	0.102798	0.24424
1098	NC(=O)c1ccc(NC(=O)COC(=O)c2c3c(nc4ccccc24)C(=Cc2ccc4c(c2)OCO4)CCC3)cc1	0	0.171189	0.0290967	0.17346	0.134471	0.205635
1099	Fc1cccc(Cl)c1C1CC(c2ccc(Cl)cc2)Nc2nnnn21	0	0.170812	0.0921788	0.273473	0.0499048	0.189058
1100	COCCn1cnc2c(=O)[nH]c(Nc3ccccc3)nc21	0	0.170752	0.139079	0.0754809	0.0693686	0.367407
1101	CN1CCc2c(sc(NC(=O)c3cc(Cl)sc3Cl)c2C(N)=O)C1.Cl	0	0.170628	0.1614	0.0656516	0.0475882	0.398643
1102	NS(=O)(=O)c1ccc(NC(=O)NC(c2ccccc2)c2ccccc2)cc1	0	0.170619	0.168673	0.0678771	0.0355524	0.408428
1103	CNC(CO)c1cccc(Cl)c1Cl	0	0.1705	0.10871	0.234228	0.017471	0.259799
1104	CCN1CCN(c2cc3c(nn2)Oc2ccccc2N3C)CC1	0	0.170244	0.0989519	0.309227	0.086614	0.114889
1105	COc1cc(N2CCN(C(C)C)CC2)ccc1Nc1nc(Nc2cccc(F)c2C(=O)O)c2cc[nH]c2n1	0	0.169413	0.126692	0.106861	0.0552865	0.346091
1106	Cc1cc(-c2ccccc2)c(C(=O)C(=O)Nc2ccc(N3CCN(c4ncc(F)cn4)CC3)cc2)n1C	0	0.169255	0.124759	0.320996	0.0154224	0.171347
1107	COc1cc(Oc2nc(C(F)(F)F)nc3ccccc23)ccc1C=O	0	0.169107	0.0966437	0.286386	0.0496876	0.171248
1108	O=C(Nc1ccc(Oc2ccc3nc(NC(=O)c4ccccc4)[nH]c3c2)cc1)Nc1cc(C(F)(F)F)ccc1F.[Cl-]	0	0.168502	0.101577	0.279093	0.0338075	0.192604
1109	COc1cc(F)cc(NCC(=O)NCc2ccco2)c1	0	0.168352	0.133562	0.0813211	0.0666853	0.357048
1110	Nc1ncnc2occ(-c3ccc(NC(=O)Nc4cc(C(F)(F)F)ccc4F)cc3)c12.[Cl-]	0	0.168182	0.109498	0.302029	0.033816	0.1687
1111	Cc1cnc2ccccc2c1N	0	0.168069	0.0286314	0.137515	0.160336	0.206356
1112	CC(C)(C)C1CCC(CC2=C(O)c3ccccc3C(=O)C2=O)CC1	0	0.167842	0.0940312	0.181689	0.0463803	0.275457
1113	COc1ccc(-c2coc3ncnc(N)c23)cc1	0	0.167647	0.0969127	0.253912	0.0322819	0.216747
1114	CC1C=CC=CCCC=CC=CC=CC=CC(OC2OC(C)C(O)C(N)C2O)CC2OC(CC(O)C(O)CCC(O)CC(O)CC(O)CC(=O)OC(C)C(C)C1O)CC(O)C2C(=O)O	0	0.167509	0.117392	0.158216	0.0286057	0.315705
1115	CC(C)C(=O)c1cnccc1N	0	0.16749	0.164662	0.0708854	0.0322948	0.399289
1116	Cc1c(CC(=O)O)c(=O)oc2c(C)c3occ(-c4ccc(F)cc4)c3cc12	0	0.167444	0.113579	0.306165	0.0279571	0.168211
1117	COc1cc(C)c2c(Oc3cccc(C(F)(F)F)c3)c(OC)cc(NC(C)CCCN)c2n1.O=C(O)CCC(=O)O	0	0.167369	0.0805027	0.267577	0.0704703	0.164058
1118	COC(=O)Nc1nc2ccc(C(=O)c3ccc(F)cc3)cc2[nH]1	0	0.167085	0.0155632	0.186553	0.148458	0.166246
1119	O=C(NC(CO)C(O)c1ccc([N+](=O)[O-])cc1)C(Cl)Cl	0	0.166028	0.155719	0.0893067	0.0256213	0.383157
1120	CCCCCCCCCCCC(=O)NCc1ccncc1	0	0.165975	0.0731827	0.0858501	0.149304	0.26277
1121	CC(=O)C(=O)NC1C=C(C)C=CC(O)CC=C(C)C=CC(O)CC2OC(=O)C1(C)C(=O)C2C	0	0.165641	0.0324222	0.15215	0.210338	0.134436
1122	Cc1ccc2c(c1)c1nc3ccccc3nc1n2C	0	0.165374	0.0972429	0.0783348	0.301102	0.116684
1123	CC1CCN(C(=O)CSc2nnc(CNC(=O)COc3ccc(Cl)cc3)o2)CC1	0	0.165341	0.163965	0.0736632	0.0267272	0.395633
1124	CCOC(=O)c1c(C)n(-c2ccc(C)cc2)c2ccc(OCC(O)CN3CCN(C)CC3)cc12.Cl	0	0.165304	0.120032	0.151659	0.0255927	0.31866
1125	Cc1ccc(C)c2c(=O)cc(CN3CCC(N)C3)[nH]c12	0	0.164942	0.0695964	0.0666351	0.209941	0.218251
1126	CC1=CCC(C(=O)O)(C(=O)NN=Cc2cccs2)C(c2ccccc2)C1	0	0.164357	0.0992489	0.063606	0.130102	0.299364
1127	CN(C)CCN1CCc2ccccc21	0	0.164335	0.0995205	0.220668	0.0244709	0.247867
1128	Nc1nnnn1CCOc1c2[nH]c3ccc(Cl)cc3c2cc2c1[nH]c1ccc(Cl)cc12	0	0.163949	0.0800171	0.248625	0.0565988	0.186625
1129	O=C(Nc1nnc(-c2ccc(Cl)cc2)o1)c1nc2ccccc2s1	0	0.163921	0.165308	0.0589146	0.0355367	0.397312
1130	Cc1cc(-c2nn3c(-c4ccccc4)nnc3s2)c2ccccc2n1	0	0.163919	0.0539069	0.101785	0.233241	0.15673
1131	O=[N+]([O-])c1ccc(N2CCCCC2)nc1	0	0.163584	0.0860157	0.116371	0.090101	0.284279
1132	COC1CC2C=C(C)C=CC=CC(=O)NC(c3ccccc3)CC=CCCC(O)CC(=O)C2=C1O	0	0.163472	0.0932183	0.205771	0.0341897	0.250454
1133	CCCCCCCCCC(=O)CC(=O)Nc1ccnc(F)c1	0	0.163412	0.18169	0.0528761	0.0177987	0.419561
1134	CCN1CCN(Cc2nc3ccc([N+](=O)[O-])cc3c(=O)n2-c2ccccc2F)CC1	0	0.162815	0.0587982	0.088165	0.168417	0.231863
1135	CC(O)CNc1ccc(-c2n[nH]c(=O)c3ccccc23)cc1[N+](=O)[O-]	0	0.162373	0.137037	0.119518	0.0201201	0.347481
1136	Cc1c(C(=O)NC2=NCCS2)oc2ccccc12	0	0.162333	0.0263441	0.126165	0.188156	0.172678
1137	O=C(CCc1ccc2c(c1)OCO2)NCc1ccc(-c2ccccc2F)cc1	0	0.16226	0.038826	0.119824	0.153304	0.213654
1138	Clc1ccccc1-c1ccc(C=Nn2cnnc2)o1	0	0.162046	0.0833124	0.173424	0.0547978	0.257917
1139	COC(=O)c1c(NC(=O)c2ccco2)sc2c1CC(C)(C)NC2(C)C	0	0.161627	0.162723	0.0643998	0.0296068	0.390874
1140	O=C(CC(SCc1ccco1)c1ccc(O)cc1)c1cccs1	0	0.161546	0.120268	0.0638076	0.0898672	0.330964
1141	CC(=NNC(=O)C1CC1c1ccccc1)c1ccc(NC(=O)c2ccco2)cc1	0	0.161473	0.125863	0.109368	0.040128	0.334924
1142	CC(C)COC(=O)c1ccc2[nH]c(O)c(C=Nc3ccc(S(N)(=O)=O)cc3)c2c1	0	0.161443	0.0313753	0.154403	0.127023	0.202903
1143	COc1cc(OC)c(-c2nn3c(-c4ccco4)nnc3s2)cc1OC	0	0.161327	0.0757717	0.249657	0.0646227	0.1697
1144	CCOc1ccc(C(=O)NCCc2ccccc2)cc1	0	0.161271	0.132312	0.0816244	0.054458	0.34773
1145	COc1nc(N=C(N)N)nc2c(C)cccc12	0	0.16123	0.0661009	0.0723134	0.230676	0.1807
1146	Oc1ccc(NCc2ccccc2OCc2ccccc2)cc1	0	0.161122	0.066392	0.121166	0.107517	0.254683
1147	Nc1nc(N)c2c(-c3ccccc3)cn(C3OC(CO)C(O)C3O)c2n1	0	0.161025	0.0982697	0.128284	0.0604282	0.294363
1148	CN1CCN(C(=O)CSc2ccc(C(F)(F)F)cc2[N+](=O)[O-])CC1	0	0.160994	0.0870169	0.0995708	0.0993575	0.284055
1149	Cn1cccc1C(C#N)c1cccc(F)c1C#N	0	0.160787	0.0631016	0.107185	0.125798	0.249376
1150	COc1cc(CNCc2ccccn2)ccc1OCc1cccc(Cl)c1.Cl	0	0.160737	0.167647	0.0556722	0.0292052	0.397332
1151	COc1cc2nc(N3CCN(C(=O)c4ccco4)CC3)nc(N)c2cc1OC.Cl.O	0	0.160534	0.166699	0.0649573	0.021689	0.394955
1152	CC(C)(C)c1cc(CCC(=O)N2CCC2)cc(C(C)(C)C)c1O	0	0.160319	0.109079	0.0621408	0.106364	0.312453
1153	Cc1c(Cl)cccc1-c1ccc(C=Nn2cnnc2)o1	0	0.160253	0.112887	0.106852	0.0566596	0.317247
1154	Oc1ccc2ccccc2c1-c1sc(Nc2ccccc2)n[n+]1-c1ccc(F)cc1.[Cl-]	0	0.160246	0.129972	0.333007	0.0195125	0.128217
1155	CN1CCN(c2ccc(NC(=O)COc3ccccc3Cl)cc2)CC1	0	0.160057	0.1262	0.139186	0.0169911	0.323995
1156	CC=Cc1ccc2c(c1)OCO2	0	0.159997	0.0170603	0.171492	0.135878	0.172619
1157	O=c1[nH]cnc2c1c(-c1ccccc1)cn2C1OC(CO)C(O)C1O	0	0.15977	0.0842231	0.114155	0.0872902	0.277866
1158	CCC(CO)Nc1ccnc2cc(Br)cnc12	0	0.159493	0.135684	0.339884	0.0126451	0.125951
1159	CCCCCCCCCC(=O)CC(=O)Nc1ccnc(OC)c1	0	0.15941	0.169189	0.0619012	0.0189386	0.39739
1160	CCSc1ccc2nnc(-c3cccs3)n2n1	0	0.157765	0.0877011	0.0646251	0.275264	0.133406
1161	O=C(C=Cn1cnc(-c2cc(C(F)(F)F)cc(C(F)(F)F)c2)n1)NNc1cnccn1	0	0.157737	0.0169288	0.180811	0.151732	0.14067
1162	Cc1cc(-c2ccc(C=Nn3cnnc3)o2)c(C)c([N+](=O)[O-])c1	0	0.15772	0.0408017	0.109375	0.154611	0.209173
1163	NCC(=O)N1CCCC(CCc2ccc(F)cc2)C1	0	0.157576	0.112458	0.0763937	0.0797314	0.316604
1164	O=c1[nH]nc(-c2ccc(NCCO)c([N+](=O)[O-])c2)c2ccccc12	0	0.157247	0.122214	0.14459	0.0142965	0.312854
1165	C=CCc1ccc2c(c1)OCO2	0	0.157246	0.00711768	0.151941	0.167306	0.152489
1166	COc1cc(NC(=O)CCCCCOc2cccc(Br)c2)ncn1	0	0.157063	0.134572	0.117102	0.0159013	0.338185
1167	O=C(c1cc(=O)[nH]c2ccccc12)N1CCN(c2ccccc2)CC1	0	0.156913	0.159414	0.0599593	0.0291248	0.381654
1168	O=C(Nc1ccc(-c2ccccc2)cc1)C1=C(O)C(Cc2ccccc2)OC1=O	0	0.156714	0.118432	0.0636627	0.082635	0.323844
1169	Cc1cc(NC(=O)c2ccc(Oc3ccc(Cl)cc3O)o2)no1	0	0.156512	0.100035	0.197128	0.0188446	0.253563
1170	CN1CCN(c2ccc(C(=O)c3ccc(F)cc3)cc2)CC1	0	0.156027	0.0913401	0.137791	0.0543977	0.275893
1171	Cc1nc2ccccc2c2oc(C(=O)N3CCN(C4CCCCC4)CC3)cc12	0	0.155979	0.0720638	0.062003	0.168817	0.237116
1172	CN(C)c1[nH]c(=O)ncc1F	0	0.155908	0.0545066	0.222167	0.0886644	0.156894
1173	O=C(Nc1n[nH]c2nc(-c3ccc(O)cc3)c(Br)cc12)C1CC1	0	0.155906	0.0967297	0.156699	0.0370424	0.273977
1174	COc1ccc(CCn2c(=N)c(C(=O)NCC3CCCO3)cc3c(=O)n4ccccc4nc32)cc1OC	0	0.155666	0.06279	0.0690627	0.215961	0.181974
1175	CNC(C)C#Cc1ccc2c(=O)c3c(OC)cccc3oc2c1	0	0.155567	0.0959827	0.0959198	0.0797929	0.290987
1176	NC(=O)NN=CC=Cc1ccc2c(c1)OCO2	0	0.1554	0.0186619	0.144616	0.139931	0.181653
1177	CC(Cn1cnc2c(N)ncnc21)OCP(=O)(O)O	0	0.155207	0.060641	0.122239	0.103128	0.240254
1178	Cc1cc(-c2ccco2)cc(C)c1C=Cc1cncc(-c2nn[nH]n2)c1.[Cl-]	0	0.154824	0.0970782	0.223944	0.0175361	0.222993
1179	NC(=S)NN=CC=Cc1ccc2c(c1)OCO2	0	0.154061	0.0365938	0.201276	0.112103	0.148805
1180	CS(=O)(=O)Nc1ccc(-c2cc(-c3ccccc3)cc(C(N)=O)c2N)cc1	0	0.153933	0.129525	0.0601628	0.0645454	0.337092
1181	CC1OC1P(=O)(O)O.[Na+].[Na+].[Na+].[Na+]	0	0.153915	0.0612492	0.114331	0.106983	0.24043
1182	OCC(O)CNc1ccnc2ccc(Br)cc12	0	0.153644	0.11608	0.15057	0.0130372	0.297323
1183	Cc1cc(C)cc(OCC(=O)OCC(O)=C(C#N)c2nc3ccccc3[nH]2)c1	0	0.153636	0.0320581	0.108399	0.178859	0.173651
1184	O=c1[nH]c(=O)n(Cc2cccc(Oc3ccccc3)c2)cc1Nc1ccccc1	0	0.153567	0.0443156	0.117957	0.12671	0.216035
1185	O=C(C=Cn1cnc(-c2cc(C(F)(F)F)cc(C(F)(F)F)c2)n1)NNc1ccccn1	0	0.153482	0.0156059	0.140691	0.175454	0.144302
1186	CN(C)C(=O)Nc1cc(F)cc(F)c1	0	0.153354	0.0731417	0.160883	0.0602467	0.238931
1187	O=C(CSCCO)Nc1ncc(-c2ccccc2)s1	0	0.153034	0.0733268	0.124067	0.0812852	0.253749
1188	CN1CCN(CCCNc2nc3ccc(Oc4ccc(NC(=O)Nc5cc(C(F)(F)F)ccc5F)cc4)cc3[nH]2)CC1.[Cl-]	0	0.153026	0.0882762	0.236556	0.030911	0.191609
1189	O=c1[nH]c(=S)[nH]c2nc(-c3cccs3)cc(C(F)(F)F)c12	0	0.152994	0.0790964	0.0862805	0.108593	0.264109
1190	CN1CCN(c2ccc(NC(=O)N3CCc4ccccc43)cc2)CC1	0	0.152956	0.120893	0.133783	0.0154139	0.309672
1191	CCc1c2c(nc3ccc(OC(=O)N4CCC(N5CCCCC5)CC4)cc13)-c1cc3c(c(=O)n1C2)COC(=O)C3(O)CC.Cl.O.O.O	0	0.152602	0.103126	0.153038	0.0260811	0.278687
1192	NC(=S)NNc1cccc2cccnc12	0	0.152533	0.104322	0.13366	0.0352515	0.288688
1193	O=C(Nc1ccc(N2CCNCC2)cc1)c1ccn2ncc(-c3cccc(Cl)c3)c2n1.O=C(O)C(F)(F)F	0	0.151994	0.0981055	0.225411	0.013332	0.217239
1194	CC(C)Oc1ccc(-c2nc(-c3cccc4c3CCC4NCCO)no2)cc1C#N	0	0.151706	0.0930842	0.133381	0.0479739	0.273763
1195	NC(=O)c1cnccn1	0	0.1515	0.101636	0.0925885	0.0674138	0.294498
1196	O=[N+]([O-])c1ccc(Cl)c(-c2ccc(C=Nn3cnnc3)o2)c1	0	0.151391	0.0620209	0.154775	0.0737955	0.225602
1197	CN1CCN(c2ccc(NC(=O)c3ccc(-c4ccc(Cl)cc4)o3)cc2)CC1	0	0.151212	0.134379	0.105194	0.0145397	0.333904
1198	CN1CCN(S(=O)(=O)c2ccc(-c3ccc(Cl)cc3)cc2)CC1	0	0.151137	0.107138	0.129497	0.0320852	0.291828
1199	CCN(CC)CCOC(=O)c1cccc2c1-c1ccccc1C2O.Cl	0	0.151135	0.0665462	0.0648441	0.161754	0.226808
1200	NC(=O)c1nccn(C2OC(CO)C(O)C2O)c1=O	0	0.151093	0.0689	0.116494	0.0895058	0.247278
1201	O=C1NC(=O)C(c2ccccc2)=C1Nc1ccccc1	0	0.150807	0.149074	0.0698465	0.0227093	0.359866
1202	Cl.Oc1ccc(Nc2nc(N3CCCC3)c3ccccc3n2)cc1	0	0.150505	0.10192	0.159855	0.021267	0.270394
1203	CCOC(=O)c1cc(-c2ccc(C=Nn3cnnc3)o2)ccc1Cl	0	0.150259	0.0971489	0.107507	0.0585594	0.284711
1204	CCOc1ccc(CCNC(=O)c2ccc(=O)[nH]c2)cc1OCC	0	0.150138	0.122788	0.078494	0.0489723	0.322947
1205	COc1ccc(-c2oc3ncnc(N)c3c2-c2ccc(NC(=O)Nc3cc(C(F)(F)F)ccc3F)cc2)cc1.[Cl-]	0	0.150132	0.0616585	0.198568	0.0631199	0.188708
1206	CCOc1cc(Cl)ccc1CN	0	0.14967	0.0991345	0.171651	0.0187661	0.258592
1207	NC1CCCc2c(F)cc(F)cc21	0	0.149504	0.0513448	0.0778047	0.195296	0.175412
1208	CN1CCN(c2ccc(NC(=O)COc3cccc4ccccc34)cc2)CC1	0	0.149275	0.109383	0.142971	0.0185727	0.286282
1209	COC(=O)Nc1nc2ccccc2[nH]1	0	0.149164	0.0622283	0.154518	0.0704149	0.22256
1210	CN1CCN(C(=O)CSc2nc3c(c(=O)n(C)c(=O)n3C)n2C)CC1	0	0.148933	0.120486	0.114733	0.0214718	0.310594
1211	CCCCCCCCCCCC(=O)OCc1ccncc1	0	0.148858	0.0517906	0.0878379	0.144286	0.214451
1212	CCCCOC(=O)c1cc(-c2ccc(C=Nn3cnnc3)o2)ccc1Cl	0	0.148833	0.082763	0.148191	0.0477918	0.250516
1213	COc1ccc(C2=Nn3c(nnc3-c3ccncc3)SC2)cc1	0	0.148681	0.0660749	0.163819	0.0612558	0.220968
1214	COc1ccc(C(=O)Nc2ccc(N3CCN(C)CC3)cc2)cc1OC	0	0.148675	0.145292	0.0759762	0.0185887	0.351461
1215	Cc1c(-c2ccccc2)n(O)[n+]([O-])c1-c1ccccc1	0	0.148404	0.0912017	0.0768471	0.0912502	0.277114
1216	CCc1c(OCC2CCC2)c2cc(F)ccc2[nH]c1=O	0	0.148396	0.0485855	0.0799123	0.177814	0.187463
1217	O=Cc1ccc(O)c2ncccc12	0	0.148354	0.0889658	0.177943	0.0276553	0.239464
1218	Cn1c(=O)n(C)c2cc(C=Nn3cnnc3)ccc21	0	0.148078	0.0531075	0.0885889	0.138119	0.217526
1219	N#CC(c1ccc(Br)cc1)N1CCNCC1	0	0.147737	0.128196	0.106661	0.0153507	0.3212
1220	O=C(CC1Sc2ncnn2C1=O)Nc1ccc(Br)cc1	0	0.14765	0.068553	0.236538	0.0696881	0.136723
1221	CSC1=NC(=Cc2ccc(-n3cncn3)cc2)C(=O)N1	0	0.147514	0.102288	0.0649705	0.0859073	0.291665
1222	COc1ccc2cc(-c3c(-c4ccncc4)nc(-c4ccc(S(C)(=O)=O)cc4C)n3C)ccc2c1	0	0.147397	0.0352461	0.19718	0.124657	0.120353
1223	CCN1CCN(c2ccc(NC(=O)c3cccc(N4CCCC4=O)c3)cc2)CC1	0	0.147353	0.109967	0.139974	0.016513	0.285572
1224	Cc1[nH]n2c(=O)c3c(nc2c1-c1ccc(Cl)cc1)CCCC3	0	0.147348	0.0742105	0.0945381	0.0952088	0.252297
1225	Cc1cc(CCOc2c(C)cc(-c3nnn(C)n3)cc2C)on1	0	0.147219	0.0528034	0.0774618	0.205179	0.159015
1226	Cc1c(OCC(=O)NC(CSCc2ccccc2)C(=O)O)ccc2c3c(c(=O)oc12)CCC3	0	0.147209	0.0883514	0.0682852	0.102782	0.270559
1227	NC(=O)c1cc(-c2ccc(F)cc2)cc(-c2ccncc2)c1N	0	0.147135	0.0687885	0.0549999	0.220242	0.166163
1228	COc1ccc(COCC(O)CN2CCC(CN3C(=O)c4cccc5cccc(c45)C3=O)CC2)cc1OC.Cl	0	0.147086	0.101337	0.136532	0.0285881	0.276138
1229	Cc1nc(-c2ccccn2)nc(SCC(=O)c2ccc(F)cc2)c1Cl	0	0.147067	0.0687537	0.0737756	0.239047	0.128378
1230	Cc1oncc1C(=O)Nc1ccc(C(F)(F)F)cc1	0	0.147004	0.0477184	0.0996567	0.129034	0.212322
1231	CCn1c(-c2nonc2N)nc2cncc(C(=O)NCCNC)c21	0	0.146956	0.113731	0.290873	0.012803	0.137193
1232	CSCC1CN(Cc2c[nH]c3c(N)ncnc23)CC1O	0	0.146676	0.0774287	0.17248	0.0416136	0.225933
1233	COc1cc(C=NNc2ncnc3c2cnn3C(C)C)ccc1O	0	0.145229	0.1173	0.09097	0.0365974	0.308119
1234	COc1ccc(NC(=O)c2ccc(S(N)(=O)=O)o2)cc1	0	0.145127	0.0908805	0.147945	0.0324388	0.254996
1235	O=C(Nc1ccc2c(c1)B(O)OC2)c1ccccc1C(F)(F)F	0	0.14477	0.059366	0.144957	0.0719685	0.217385
1236	Cn1ccc(C(=O)Nc2ccc(Br)cn2)n1	0	0.144734	0.0909842	0.181965	0.0194523	0.232783
1237	CCCNS(=O)(=O)c1ccc(OC)c(Cl)c1Cl	0	0.144716	0.0770611	0.158061	0.0443739	0.231714
1238	Nc1cnn(C2OC(CO)C(O)C2O)c(=O)n1	0	0.144437	0.087883	0.0993144	0.0667083	0.267288
1239	C=C1CSc2nc(=O)c3c(C)c(C)sc3n21	0	0.144021	0.108023	0.0971921	0.0415034	0.293367
1240	Cc1cc(C)c2c(N)c3ccccc3nc2n1	0	0.143762	0.0721172	0.0520869	0.228305	0.150896
1241	Cc1nnc2ccc(-c3cccc(NC(=O)c4ccco4)c3)nn12	0	0.143718	0.138409	0.0578693	0.0342999	0.338983
1242	Cc1ccc(-c2nn3cnnc3c3ccccc23)cc1	0	0.143717	0.0644374	0.0527613	0.184336	0.194053
1243	NC(=O)C1CCC2CN1C(=O)N2OS(=O)(=O)O.[Na+]	0	0.143434	0.072945	0.224204	0.0474734	0.158624
1244	CCS(=O)(=O)c1ccc(OC)c(Nc2ncc(-c3cccc(C(C)=O)c3)o2)c1	0	0.143427	0.104516	0.0741503	0.0649909	0.291141
1245	C=CCN(C(=O)OCc1ccc([N+](=O)[O-])cc1)C1CCN(CCC(C)(CN(C)S(=O)(=O)c2ccccc2)c2ccccc2)CC1	0	0.143394	0.0580263	0.149316	0.0695506	0.211315
1246	O=C(c1ccc(Br)o1)N1CCN(c2ccc3nnc(-c4ccccc4)n3n2)CC1	0	0.14334	0.0619213	0.057399	0.171748	0.200871
1247	Cc1ccc(S(=O)(=O)Nc2ccc(-c3nc4ccc(NS(=O)(=O)c5ccc(C)cc5)cc4[nH]3)cc2)cc1	0	0.143258	0.119007	0.0627074	0.0555569	0.311509
1248	Cc1nc(N)c2c(-c3ccccc3)cn(C3OC(CO)C(O)C3O)c2n1	0	0.143224	0.0974703	0.11281	0.0419965	0.274865
1249	CCCCCCCCCC(=O)CC(=O)Nc1ccncc1	0	0.14287	0.147856	0.0581537	0.019671	0.350786
1250	CCC(c1c(C)n(C)n(-c2ccccc2)c1=O)c1c(C)n(C)n(-c2ccccc2)c1=O	0	0.142751	0.0884539	0.118406	0.0486607	0.261185
1251	C=C1OC(=O)C(CNC(=O)c2ccc(C)cc2)=C1c1ccc(OC)cc1	0	0.142548	0.126807	0.0674934	0.0390245	0.321126
1252	Cc1nnc(-c2ccc(C)c(-c3ccc(C(=O)NCc4ccc(Cl)cc4)cc3)c2)o1	0	0.142524	0.0307287	0.136247	0.108422	0.182902
1253	NCC1CCN(CCc2ccccc2)C1	0	0.142482	0.0666044	0.179807	0.0489234	0.198715
1254	CN1CCN(C(=O)CNc2ccc(C(F)(F)F)cc2[N+](=O)[O-])CC1	0	0.142152	0.103855	0.110308	0.0339044	0.282244
1255	CN1CCC(C(=O)Nc2n[nH]c3nc(-c4ccc(O)cc4)c(Br)cc23)CC1	0	0.141982	0.0896603	0.158836	0.0247189	0.242392
1256	CCC1(O)C(=O)OCc2c1cc1n(c2=O)Cc2cc3c([N+](=O)[O-])cccc3nc2-1	0	0.141952	0.0673346	0.200528	0.0476442	0.177683
1257	Cc1cc(C(=O)NC2CCC(=O)NC2)cc(Cl)c1Br	0	0.141877	0.10157	0.104249	0.0406384	0.280744
1258	C=C(C)Cc1c(C)c(C#N)c2nc3ccccc3n2c1NCCCN(C)C	0	0.141793	0.127391	0.0751213	0.0301846	0.320074
1259	O=[N+]([O-])c1c(Nc2ccc(O)cc2)cc(Cl)c2nonc12	0	0.141645	0.0916979	0.224475	0.0138171	0.186641
1260	O=[N+]([O-])c1ccc(N2CCCC2)nc1	0	0.141615	0.0888435	0.099068	0.0605074	0.265271
1261	CC(C)Cn1c(-c2ccco2)nc2c(c(=O)c3ccccc3n2C)c1=O	0	0.141433	0.051025	0.0697114	0.184173	0.170415
1262	O=S(=O)(Nc1ccccc1)c1ccc(NC(=S)Nc2ccccc2)cc1	0	0.141286	0.134495	0.0620274	0.0311761	0.330656
1263	O=c1[nH]cnc2c1c(-c1ccsc1)cn2C1OC(CO)C(O)C1O	0	0.141156	0.0336753	0.159121	0.0939764	0.17037
1264	CN1CCN(C(=O)CCc2nc3ccccc3c(=O)[nH]2)CC1	0	0.140736	0.0826932	0.0671758	0.0987838	0.25625
1265	N#Cc1c(NC(=O)c2cccc3ccccc23)sc2c1CCCC2	0	0.140695	0.0983587	0.0809647	0.0617667	0.279353
1266	Fc1ccc(-c2ccc(C=Nn3cnnc3)o2)cc1Cl	0	0.140451	0.0891536	0.131939	0.0357647	0.253647
1267	Cl.Cl.NC(N)=Nc1ccc(-c2ccc(-c3ccc(N=C(N)N)c(Cl)c3)o2)cc1Cl	0	0.140367	0.0944787	0.0753903	0.0717468	0.273963
1268	CC(=N)N1CCC(SC2=C(C(=O)O)N3C(=O)C(C(C)O)C3C2)C1	0	0.140362	0.0818602	0.15155	0.0349797	0.234557
1269	CCOCCc1nnc(NC(=O)CCS(=O)(=O)c2ccccc2)s1	0	0.13946	0.0660435	0.0937474	0.0917806	0.232853
1270	COCC(O)CNc1c(C)c(C)nc2ccccc12	0	0.139381	0.0902045	0.171924	0.0162874	0.229932
1271	C=CC[n+]1ccn(-c2nc3ccccc3nc2N=S(=O)([O-])c2cccs2)c1	0	0.138623	0.0825493	0.17919	0.0235381	0.213141
1272	CC(=O)CCC(NC(=O)C1CCCN1C(=O)CS)C(N)=O	0	0.138408	0.114558	0.0726589	0.043052	0.299513
1273	O=[N+]([O-])C(Br)=Cc1ccc(Br)o1	0	0.138232	0.102789	0.106041	0.0315625	0.277092
1274	NS(=O)(=O)c1cccc(N=Cc2c(O)[nH]c3ccccc23)c1	0	0.138168	0.0473596	0.115193	0.0951712	0.204139
1275	Cc1ccc(C(=O)NC2CC2)cc1-c1ccc2[nH]ncc2c1	0	0.138139	0.0301593	0.103223	0.134384	0.176811
1276	COc1ccc2c(c1)oc(=O)c1ccccc12	0	0.138023	0.117811	0.0937307	0.0210736	0.299265
1277	NNC(=O)c1ccncc1	0	0.137909	0.104844	0.0580024	0.0696969	0.286026
1278	CNc1ncn(-c2c(C)cccc2C)c(=O)n1	0	0.137887	0.087341	0.0584077	0.0957428	0.25951
1279	NC(=O)c1cnc2ccc(S(=O)(=O)c3ccccc3)cc2c1Nc1ccc(O)cc1	0	0.137681	0.0880315	0.0884246	0.0632911	0.261328
1280	NC(=O)c1ccc(I)c([N+](=O)[O-])c1	0	0.137636	0.0848584	0.088913	0.067018	0.256976
1281	CN(C)C(=O)CNC(=O)NCc1cc(F)ccc1Br	0	0.1374	0.0631328	0.154733	0.0528835	0.204585
1282	CCN1CCN(c2ccc(N=Cc3ccccc3O)cc2)CC1	0	0.13724	0.0856803	0.14271	0.0296751	0.239334
1283	CCN(CC)CCNC(=O)c1cn(CC)c2cc(N3CCN(C)CC3)c(F)cc2c1=O.Cl	0	0.137198	0.0471963	0.1726	0.0704943	0.1685
1284	O=C(Nc1ccc(N2CCN(C(=O)c3ccccc3)CC2)cc1)c1ccc2c(c1)OCO2	0	0.13701	0.125381	0.0629931	0.0344769	0.31356
1285	COc1ccc(CNC(=O)C(NS(=O)(=O)c2ccc3nc(C)sc3c2)C(C)C)cc1	0	0.136908	0.0410546	0.175097	0.0799401	0.155688
1286	Cc1cc(OCC(=O)NC2CCN(Cc3ccccc3)CC2)c2c(C)c(C)c(=O)oc2c1	0	0.13687	0.129591	0.0715592	0.0212295	0.317821
1287	Cc1ccccc1NC(=O)NCCN1CC1	0	0.136855	0.119077	0.0611511	0.0444355	0.304978
1288	CCCC[n+]1ccn(-c2nc3ccccc3nc2N=S(=O)([O-])c2cccs2)c1	0	0.136811	0.0840122	0.207926	0.0188272	0.183679
1289	CC(C)c1cc(N2CCN(C(=O)c3ccco3)CC2)n2c(nc3ccccc32)c1C#N	0	0.1367	0.148587	0.0450008	0.0188103	0.346288
1290	Cc1ccc(C(N)c2ccccn2)cc1	0	0.136614	0.124929	0.0681715	0.0297761	0.311895
1291	CC(Sc1n[nH]c(-c2ccccn2)n1)C(=O)N(C)C	0	0.136353	0.108553	0.079034	0.0416782	0.288347
1292	COC(=O)c1c(NC(=O)c2cccc(N3C(=O)CCC3=O)c2)sc2c1CCN(C(C)=O)C2	0	0.136337	0.0852735	0.0825752	0.0697316	0.256703
1293	O=C(CSc1nc2nc(-c3cccs3)cc(C(F)(F)F)c2c(=O)[nH]1)C(F)(F)F	0	0.136091	0.0593093	0.0575722	0.200894	0.149806
1294	O=C(COc1ccc2c3c(c(=O)oc2c1)CCC3)NCC(O)c1ccccc1	0	0.136028	0.0945448	0.115633	0.0317864	0.260663
1295	CCCCCCCCCC(=O)CC(=O)Nc1ccncn1	0	0.135799	0.137297	0.0613107	0.0177553	0.328331
1296	CC1CN(c2ncnc3c2c(-c2ccccc2)cn3-c2ccc(F)cc2)CC(C)O1	0	0.13562	0.102495	0.0905356	0.0388585	0.277466
1297	Cc1cc(C(=O)Nc2ccc3c(c2)CCN3)n(C)n1	0	0.135491	0.147624	0.0440239	0.0186984	0.34375
1298	CCCOc1ccc(CN)cc1	0	0.13499	0.0758988	0.216282	0.0336425	0.155044
1299	O=[N+]([O-])c1ccc(-c2ccccc2)c([As](=O)(O)O)c1	0	0.13495	0.0617492	0.0622838	0.129342	0.213226
1300	Cc1cc2nc(CS)[nH]c2cc1C	0	0.134842	0.0351866	0.159883	0.0850805	0.159561
1301	Oc1[nH]c(N=C2N=c3ccccc3=N2)c2ccccc12	0	0.134695	0.0551096	0.101688	0.0900553	0.212342
1302	Cc1ocnc1C(=O)Nc1ccc2c(c1)NCCC2	0	0.13451	0.0808127	0.166652	0.023459	0.213419
1303	NC(=S)NN=C1c2cc(OCCN3CCOCC3)ccc2-c2ccc(OCCN3CCOCC3)cc21	0	0.134464	0.0890253	0.242022	0.0240129	0.137358
1304	O=C(O)c1ccccc1NS(=O)(=O)c1cccc(-n2sc3ccccc3c2=O)c1	0	0.134142	0.0881576	0.0543252	0.0911069	0.256994
1305	CCOC(=O)C(=CNc1ccc(NC2=NCC(C)S2)cc1)C(=O)OCC	0	0.133978	0.0819379	0.103697	0.0522523	0.245984
1306	Cc1onc(-c2ccccc2)c1-c1ccc(S(N)(=O)=O)cc1	0	0.133767	0.0851664	0.0995964	0.0508302	0.250873
1307	COC(=O)Nc1nc2ccc(S(=O)c3ccccc3)cc2[nH]1	0	0.13375	0.0921153	0.0836172	0.0546877	0.262946
1308	CCN(CC)S(=O)(=O)c1ccc(Cl)c(C(=O)Nc2sc3c(c2C#N)CCCC3)c1	0	0.133581	0.073576	0.063711	0.101742	0.23529
1309	CC(=O)c1cccc(Nc2nc3ccccc3n3cnnc23)c1	0	0.133566	0.104038	0.0634542	0.0565989	0.280645
1310	COc1ccc(C(=O)Nc2ccc(N3CCN(C)CC3)cc2)cc1[N+](=O)[O-]	0	0.13343	0.115671	0.0938444	0.0157662	0.290681
1311	COC(=O)Nc1nc2ccc(Oc3cccc(NC(=O)Nc4cc(C(F)(F)F)ccc4F)c3)cc2[nH]1.[Cl-]	0	0.133338	0.0763165	0.220307	0.0345035	0.145204
1312	C=C1OC(=O)C(CNC(=O)c2cccc(OC)c2)=C1c1ccc(F)cc1	0	0.13308	0.118614	0.078175	0.0232633	0.297802
1313	NS(=O)(=O)c1ccc(NC2CC(c3cccc(O)c3)NN2)cc1	0	0.133046	0.0939161	0.0942516	0.0424356	0.26245
1314	FC(F)Oc1cccc(N2CCNCC2)c1	0	0.132898	0.0882692	0.159027	0.0141213	0.225546
1315	COc1ccc2nc3cc(Cl)ccc3c(Nc3cc(CN4CCCC4)c(O)c(CN4CCCC4)c3)c2n1.O=P(O)(O)O	0	0.132777	0.0874373	0.208192	0.0102026	0.179936
1316	Cc1ccc(C(=O)Nc2ccc(N3CCN(C)CC3)cc2)cc1C.Cl	0	0.13236	0.0986794	0.117612	0.019554	0.259915
1317	O=C(Nc1[nH]c(=O)ncc1F)c1ccccc1	0	0.132267	0.0903466	0.090195	0.0488225	0.257784
1318	CCCCCCCCCC(=O)CC(=O)Nc1cccnc1	0	0.131915	0.135932	0.0594587	0.0139393	0.322346
1319	O=c1[nH]cnc2c1c(-c1cccs1)cn2C1OC(CO)C(O)C1O	0	0.131769	0.0337589	0.0963873	0.121699	0.177219
1320	CSc1ncnc2c1ccn2C1OC(CO)C(O)C1O	0	0.131767	0.0585454	0.192033	0.0524675	0.150799
1321	CCCCCCCCCCCC(=O)Nc1ccnc(Br)c1	0	0.131645	0.116668	0.0810738	0.0209197	0.292941
1322	CN(C)CC(=O)Nc1ccc2[nH]c(=O)c3ccccc3c2c1.Cl	0	0.131175	0.0723847	0.079361	0.0806244	0.23354
1323	Cn1c(N)c(C(=O)COC(=O)c2cc(-c3ccco3)nc3ccccc23)c(=O)n(C)c1=O	0	0.130974	0.0624484	0.067533	0.109486	0.215903
1324	O=C(NC1NNC2CC(c3ccccc3)CCC21)C1CC1	0	0.130968	0.129343	0.0521155	0.0274578	0.313332
1325	CC1(C)CC(NC(=O)COc2ccc3c4c(c(=O)oc3c2)CCCC4)CC(C)(C)N1	0	0.130835	0.11647	0.0762985	0.0235035	0.292703
1326	Cc1c(C#N)c(=O)oc2ccc3ccccc3c12	0	0.130739	0.129131	0.0524161	0.0270312	0.312769
1327	Nc1nc(N)c2c(-c3ccsc3)cn(C3OC(CO)C(O)C3O)c2n1	0	0.130553	0.0510144	0.171451	0.0586333	0.161575
1328	Cc1nc(N2CCCC2)c2ccsc2n1	0	0.130434	0.107373	0.0926559	0.0219542	0.276693
1329	COc1cc2c(cc1Nc1nc(Nc3cccc(F)c3C(N)=O)c3cc[nH]c3n1)N(C(=O)CN1CCN(C(C)C)CC1)CC2	0	0.130408	0.133129	0.0559136	0.0179108	0.317398
1330	O=C(NC12CC3CC(CC(C3)C1)C2)c1cc2ccccc2[nH]1	0	0.130308	0.109824	0.0571172	0.048268	0.285538
1331	Cc1ncc([N+](=O)[O-])n1CC(C)O	0	0.130212	0.0990618	0.0815773	0.0407493	0.268309
1332	NC(=O)c1ccc(-c2nc(-c3ccc4c(c3)OCO4)c(-c3ccccn3)[nH]2)cc1.[Cl-]	0	0.130161	0.0859986	0.0808669	0.0585218	0.251096
1333	Cc1ncnc2c1ccn2C1OC(CO)C(O)C1O	0	0.129502	0.0662668	0.185694	0.0364539	0.166358
1334	C(=NNc1ncnc2sc3c(c12)CCC3)c1ccncc1	0	0.129477	0.117917	0.0724342	0.0222925	0.293705
1335	CCOC(=O)C=CC(CC1CCNC1=O)NC(=O)C(CC)n1cccc(NC(=O)c2cc(C)on2)c1=O	0	0.129356	0.0294733	0.131597	0.0921903	0.16428
1336	C=C(C)CNC(=S)NN=C(C)c1ccc(-n2ccnc2)cc1	0	0.129265	0.115084	0.0887787	0.0129899	0.286025
1337	Cc1nnc2c(N3CCN(C(=O)c4ccco4)CC3)nc3ccccc3n12	0	0.129214	0.130205	0.0467243	0.0278871	0.313031
1338	COc1cc(NC(=O)CCCCCOc2cccc(Br)c2)nc(OC)n1	0	0.1292	0.0860924	0.146751	0.016085	0.224765
1339	CC(C)n1c(C=CC(O)CC(O)CC(=O)O)c(-c2ccc(F)cc2)c2ccccc21	0	0.129041	0.0963311	0.0824548	0.0414651	0.263202
1340	COC1=C(OC)C(=O)C(CCCCCCCCCCO)=C(C)C1=O	0	0.128778	0.0790454	0.141557	0.0262129	0.218565
1341	COc1ccc(NC(=O)COc2cccc3c2CCN(Cc2cccnc2)C3=O)c(OC)c1	0	0.128718	0.0734502	0.151557	0.0295421	0.205055
1342	CCn1c(-c2nonc2N)nc2cnc(Oc3cccc(NC(=O)c4ccc(N(C)C)cc4)c3)cc21	0	0.128462	0.0874522	0.237516	0.0234146	0.124456
1343	CN1CCN(c2cc(N3CCN(C(=O)c4ccco4)CC3)c3c4c(onc24)-c2ccccc2C3=O)CC1	0	0.12826	0.127033	0.0567257	0.0213086	0.306744
1344	CCn1c(SCC(=O)N2CCN(C)CC2)nc2c1c(=O)n(C)c(=O)n2C	0	0.128258	0.0861608	0.133729	0.0201037	0.230941
1345	COc1ccc(Nc2nc(N3CCCC3)nc3ccccc23)c(OC)c1	0	0.128145	0.0713211	0.151315	0.0315456	0.201574
1346	Clc1cc(-c2ccc(C=Nn3cnnc3)o2)ccc1Br	0	0.128077	0.0892715	0.116557	0.024959	0.242716
1347	Cn1cncc1C(N)(c1ccc(Cl)cc1)c1ccc2c(c1)c(-c1cccc(Cl)c1)cc(=O)n2C	0	0.128028	0.0711696	0.125186	0.04232	0.21658
1348	COCCOc1ccc(CNC(=O)c2ccoc2)cn1	0	0.127913	0.0614921	0.134192	0.0496583	0.19989
1349	O=C(COc1cc2oc(=O)c3c(c2cc1Cl)CCC3)NCC(O)c1ccccc1	0	0.127874	0.102049	0.0888318	0.0270707	0.267718
1350	Cc1cc(OCC(=O)NC2CC(C)(C)NC(C)(C)C2)c2c(C)c(C)c(=O)oc2c1	0	0.127822	0.121974	0.0571133	0.0269168	0.299437
1351	Cc1cc(OCC(=O)NCc2ccncc2)c2c3c(c(=O)oc2c1)CCCC3	0	0.127736	0.0373807	0.0748951	0.152786	0.155526
1352	CCn1c2ccc(C)cc2c2nnc(SCCN3CCCCC3)nc21	0	0.12754	0.0876886	0.245712	0.03589	0.101016
1353	NCc1cnn(-c2ccc(Cl)cc2)c1	0	0.127473	0.0899075	0.110251	0.0269856	0.245184
1354	O=c1ccc2ncc(=O)n3c2n1CC3CN1CCC(NCc2cc3c(cn2)OCCC3)CC1	0	0.127423	0.0711812	0.177226	0.0267598	0.178284
1355	CN1CCN(c2ccc(N)cc2)CC1	0	0.127399	0.102479	0.101636	0.0167682	0.263792
1356	COc1ccc(-c2cc(C3CNNC3c3ccccn3)ccn2)cc1	0	0.127388	0.064403	0.1617	0.0371659	0.183298
1357	COc1c(C(=O)N2CCOCC2)sc2ccc(F)cc12	0	0.127356	0.115709	0.0761544	0.0183584	0.287555
1358	CCCCCCCCCCCC(=O)Nc1ccnc(F)c1	0	0.127348	0.126905	0.0556933	0.0206748	0.305677
1359	O=C(O)CCC(=O)N1CCN(c2ccc(C(=O)c3ccc(F)cc3)cc2)CC1	0	0.12721	0.081467	0.106523	0.0393994	0.235709
1360	CCCCCCCCCCCC(=O)Nc1ccnc(OC)c1	0	0.12704	0.116949	0.0694721	0.0215484	0.2901
1361	c1ccc2nc3c(nc2c1)c1ccccc1n3CCN1CCOCC1	0	0.127014	0.106503	0.27126	0.017354	0.0924264
1362	ClC(Cl)(Cl)c1nc(NN=Cc2ccncc2)c2ccccc2n1	0	0.126862	0.100828	0.0766044	0.0364266	0.267555
1363	CCN1CCN(c2ccc(NC(=O)COc3ccccc3Cl)cc2)CC1	0	0.126728	0.103306	0.10466	0.0126904	0.262835
1364	O=c1[nH]nc(-c2ccc(NCCCO)c([N+](=O)[O-])c2)c2ccccc12	0	0.126473	0.0860339	0.14409	0.0134057	0.221924
1365	Fc1ccc(-n2cc(Cn3c(-c4cccc(F)c4)nc4ccccc43)nn2)cc1	0	0.126471	0.0201177	0.104257	0.152972	0.122183
1366	C=CCSc1nc2c(C(=O)OCC)nnn2c2ccccc12	0	0.126246	0.0230449	0.0938235	0.139592	0.145322
1367	Cc1nc(-c2ccc(C3N(C)c4ccc(F)cc4C(=O)N3c3ccccc3)s2)cs1	0	0.126167	0.0433623	0.184284	0.0801615	0.114054
1368	C=CCn1c(=N)c(C(=O)OCC)cc2c(=O)n3cccc(C)c3nc21	0	0.12599	0.0485762	0.0742872	0.112667	0.191015
1369	NS(=O)(=O)c1cccc(-c2ccc3c(NC(=O)C4CC4)n[nH]c3c2)c1	0	0.125922	0.0890587	0.0669509	0.0590278	0.251787
1370	CC1CC(C)CN(CCCNS(=O)(=O)c2ccc3c(c2)CCN3C(=O)C2CC2)C1	0	0.125693	0.102884	0.0953933	0.0175995	0.264087
1371	COC(=O)c1c(NC(=O)c2ccco2)sc2c1CCN(C(C)=O)C2	0	0.125372	0.116125	0.0592177	0.0282754	0.288624
1372	CC(O)CN1C(=O)C=CC1=O	0	0.125129	0.0564133	0.0908968	0.0798374	0.204654
1373	CN1CCN(c2ccc(NC(=O)c3ccc4ccccc4c3)cc2)CC1	0	0.125038	0.0902358	0.106797	0.024778	0.24354
1374	Nc1c(C(=O)NCc2ccco2)c2nc3ccccc3nc2n1CCN1CCCCC1	0	0.124737	0.0654912	0.120146	0.0469215	0.207144
1375	CCSc1nccc(-c2nn(-c3ccc(C)cc3)ccc2=O)n1	0	0.124617	0.0306707	0.0862688	0.126237	0.161344
1376	CCc1cc(=O)oc2cc(C)c(CN3CCCCC3)c(O)c12	0	0.124556	0.0789969	0.0726023	0.0648798	0.236185
1377	CCN(CC)S(=O)(=O)c1ccc(OC)c(Nc2ncc(-c3ccccc3)o2)c1	0	0.124525	0.0819336	0.0652897	0.0678981	0.240387
1378	Cc1ccc2nc(NCCNC(=O)c3ccncc3)c(C)cc2c1	0	0.12444	0.0710622	0.0606882	0.0890356	0.223595
1379	Cc1c(OC(C)C(=O)NCC(O)c2ccccc2)ccc2c3c(c(=O)oc12)CCC3	0	0.124414	0.100094	0.0883326	0.0239142	0.260994
1380	COc1ccc(-c2cc3c(N)ncnc3o2)cc1	0	0.124405	0.0871324	0.10753	0.0271329	0.238552
1381	CC(=O)Nc1cc(NS(=O)(=O)c2ccc(Cl)cc2)cc2c(Cl)[nH]nc12	0	0.124231	0.131085	0.0496329	0.0145559	0.308503
1382	C=C1OC(=O)C(CNC(=O)c2ccc(Cl)cc2)=C1c1ccc(F)cc1	0	0.124074	0.115829	0.0608242	0.0248405	0.286558
1383	Nc1nc2c(Cc3cccnc3)c[nH]c2c(=O)[nH]1	0	0.123786	0.0654168	0.111779	0.0503477	0.20923
1384	NC(=S)NN=Cc1ncccc1N	0	0.123724	0.0915443	0.0831049	0.0375759	0.25049
1385	O=Nc1c2nc3ccccc3n(O)c-2c2ccccc12	0	0.123245	0.0704266	0.0628121	0.0848997	0.222024
1386	N=C(N)c1ccc(OCCCCCOc2ccc(C(=N)N)cc2)cc1.O=S(=O)(O)CCO.O=S(=O)(O)CCO	0	0.122998	0.0644877	0.133892	0.0391357	0.195966
1387	CCCCCCCCCCCCCCCC[N+](C)(C)CCCNC(=O)CCc1cc(C(C)(C)C)c(O)c(C(C)(C)C)c1.[Br-]	0	0.122777	0.0764647	0.0732544	0.0642863	0.23079
1388	CCCCCCCCCCCC[N+](C)(C)CCCNC(=O)CCc1cc(C(C)(C)C)c(O)c(C(C)(C)C)c1.[Br-]	0	0.122777	0.0764647	0.0732544	0.0642863	0.23079
1389	CCCCCCCC[N+](C)(C)CCCNC(=O)CCc1cc(C(C)(C)C)c(O)c(C(C)(C)C)c1.[Br-]	0	0.122777	0.0764647	0.0732544	0.0642863	0.23079
1390	COc1ccc(NC(=O)c2cc3ccccn3n2)cc1	0	0.122678	0.0699384	0.109897	0.0441297	0.214007
1391	COc1ccc(C2=Nn3c(nnc3-c3ccccn3)SC2)cc1OC	0	0.122606	0.130092	0.0511362	0.0115252	0.305156
1392	COc1cc(Nc2ncc(-c3ccccc3)o2)cc(OC)c1	0	0.122353	0.089372	0.0981319	0.0270346	0.241893
1393	Cc1cc(OCC(=O)NCc2ccncc2)c2c3c(c(=O)oc2c1)CCC3	0	0.122181	0.0388731	0.0673184	0.146567	0.152656
1394	CC(NC(=O)c1cccc(-c2cnc(-c3cc4ccccc4cn3)[nH]2)c1)c1ccc(F)cc1	0	0.121902	0.0734261	0.158709	0.0194087	0.187587
1395	c1cnc(NCc2ccc(CNc3ncccn3)cc2)nc1	0	0.121722	0.0171304	0.100829	0.121549	0.142788
1396	CCCCc1ccc(-c2nc(C)c(C(=O)OC)s2)cc1	0	0.121712	0.0749442	0.0885282	0.0511319	0.225477
1397	COc1cc(C)c(NC(=O)CN(C)C)cc1Nc1nc(Nc2cccc(F)c2C(N)=O)c2cc[nH]c2n1	0	0.121609	0.0136584	0.102331	0.132293	0.130203
1398	O=C(CP(=O)(O)O)NCCc1cccc(Oc2ccccc2)c1	0	0.121385	0.0771343	0.0701203	0.0636288	0.230405
1399	COc1cc2oc3cc(=O)cc4oc(-c5ccccc5)cc(c2c2c1CCC(c1ccccc1)O2)c43	0	0.121338	0.0709824	0.0706538	0.0716404	0.221721
1400	Cc1cc(OCC(=O)NCc2cccnc2)c2c3c(c(=O)oc2c1)CCCC3	0	0.121304	0.0332887	0.0809405	0.120504	0.162469
1401	CN(C)c1ncnc2c1c(-c1ccsc1)cn2C1OC(CO)C(O)C1O	0	0.121258	0.0717732	0.214184	0.0394306	0.11016
1402	Cc1c(CCO)c(=O)n2c([nH]c3ccccc32)c1C#N	0	0.121226	0.102806	0.068633	0.0301379	0.264906
1403	CCCCCCCCCC(=O)CC(=O)Nc1ncccn1	0	0.121201	0.087758	0.0611756	0.0571388	0.245287
1404	CN1CCN(c2ccc(NC(=O)c3ccc(-c4ccc(Br)cc4)o3)cc2)CC1	0	0.120905	0.0996859	0.0970527	0.0125019	0.253161
1405	CC(=O)NCc1nnc2c3ccccc3c(-c3ccccc3)nn12	0	0.120512	0.0529967	0.0638066	0.106422	0.191307
1406	Cc1cc(Br)cc(C(=O)NCc2nccc(N)n2)c1	0	0.120426	0.0759526	0.064292	0.0691838	0.227802
1407	COc1ccc(N=CC=Cc2ccc3c(c2)OCO3)cc1OC	0	0.120203	0.0257687	0.105775	0.0984355	0.156398
1408	NCC(=O)N1CCCC(CCc2ccc(F)cc2F)C1	0	0.120186	0.0796822	0.0728753	0.0552691	0.232415
1409	O=C(COc1ccc2c3c(c(=O)oc2c1)CCC3)NC1CCN(Cc2ccccc2)CC1	0	0.120142	0.109158	0.0730502	0.0163685	0.271006
1410	CC(C)=Cc1cccc2[nH]c(O)c(N=Nc3ccc(S(N)(=O)=O)cc3)c12	0	0.119968	0.0668255	0.0900402	0.0572991	0.212563
1411	CC(Oc1ccc2c3c(c(=O)oc2c1)CCCC3)C(=O)NC1CC(C)(C)NC(C)(C)C1	0	0.119723	0.111048	0.0644886	0.0200235	0.274656
1412	CCC(CO)Nc1ccc(-c2n[nH]c(=O)c3ccccc23)cc1[N+](=O)[O-]	0	0.119567	0.0770391	0.153273	0.0129898	0.192439
1413	CCCc1cc(C(=O)NCCc2ncc(C)[nH]2)n[nH]1	0	0.119523	0.0715784	0.14405	0.0222059	0.192312
1414	Fc1ccc(-c2ccc(C=Nn3cnnc3)o2)cc1	0	0.119505	0.0528465	0.111731	0.0590192	0.187764
1415	Cc1cc(Cl)n2c(nc3ccccc32)c1C#N	0	0.119428	0.110207	0.0504658	0.0328654	0.274952
1416	CCCCCCCCCCCC(=O)Nc1ccncc1	0	0.119401	0.107055	0.0664093	0.0230765	0.268719
1417	CCS(=O)(=O)c1ccc(OC)c(Nc2ncc(-c3cccc(-c4ccccc4F)c3)o2)c1	0	0.119086	0.04834	0.0941404	0.0764366	0.18668
1418	O=C(O)C1C2CCC(CC2)C1Nc1nc(-c2c[nH]c3ncc(F)cc23)ncc1F	0	0.119073	0.038738	0.146325	0.0642897	0.146605
1419	COC(=O)Nc1nc2ccc(S(=O)(=O)c3ccc(NC(=O)Nc4cc(C(F)(F)F)ccc4F)cc3)cc2[nH]1.[Cl-]	0	0.119037	0.050046	0.158654	0.0484367	0.150019
1420	CCc1cc(=O)oc2cc(C)cc(OCC(=O)NC3CCN(Cc4ccccc4)CC3)c12	0	0.118821	0.100299	0.0822852	0.0183935	0.255785
1421	Cn1c(=O)c2nc(NNC(=O)c3ccccc3)cnc2n(C)c1=O	0	0.118733	0.0789074	0.118027	0.0224471	0.215726
1422	COc1ccc(C(=O)Nc2ccc(N3CCN(C)CC3)cc2)cc1	0	0.118685	0.0963609	0.0891678	0.0182273	0.248659
1423	C=CCNC(=S)NN=C(C)c1ccc(-n2ccnc2)cc1	0	0.118431	0.0911336	0.108751	0.0119717	0.234572
1424	N#Cc1c(NC(=O)c2ccc(F)c3ccccc23)sc2c1CCCC2	0	0.118395	0.0930299	0.0728913	0.0342415	0.248053
1425	CNC(=O)Oc1cc(C)c(C=Cc2cncc(C(=O)NC)c2)c(C)c1	0	0.118249	0.0584315	0.156965	0.0356681	0.162115
1426	Cc1c(OCC(=O)NCC(O)c2ccccc2)ccc2c(-c3ccccc3)cc(=O)oc12	0	0.118243	0.0956413	0.081171	0.0241287	0.24943
1427	O=C(Nc1ccccc1C(=O)Nc1ccncc1)c1cccc([N+](=O)[O-])c1	0	0.11809	0.0795047	0.0799899	0.0455283	0.228753
1428	CN(C)c1ncnc2c1c(-c1ccccc1)cn2C1OC(CO)C(O)C1O	0	0.11808	0.0557336	0.156309	0.039272	0.158658
1429	CN(CCCNC(=O)c1cc2c(Cl)nc3ccccc3c2s1)Cc1ccccc1	0	0.117982	0.0836833	0.0877901	0.0339787	0.232177
1430	CCCc1ccc(OCCNC(=O)c2ccco2)cc1	0	0.117958	0.0862075	0.0876709	0.0308286	0.235373
1431	CCN1CCN(C(=O)CSc2nc3c(c(=O)n(C)c(=O)n3C)n2C)CC1	0	0.117795	0.0912888	0.0999273	0.0159998	0.237459
1432	CN1CCN(CC(=O)Nc2cc(N(C)C)nc3ccccc23)CC1.Cl	0	0.117713	0.0744799	0.0894539	0.043968	0.219717
1433	Cc1c(Br)cc(C(=O)OC2CCN(C)CC2)c(C)c1C	0	0.117672	0.0679116	0.133899	0.02758	0.191537
1434	CN(CCCNC(=O)c1cccn2c(=O)c3ccccc3nc12)Cc1ccccc1	0	0.117614	0.0761873	0.072375	0.0555473	0.22492
1435	Cc1cc(NCC2CCCO2)n2c(nc3ccccc32)c1C#N	0	0.117398	0.0842575	0.0559505	0.0597065	0.236536
1436	NS(=O)(=O)NCC1CCN(c2cccc(Br)c2)C1	0	0.117376	0.0759691	0.132009	0.0178841	0.202236
1437	CNc1cc(C)c(C#N)c2nc3ccccc3n12	0	0.117145	0.101021	0.0493141	0.0421702	0.25995
1438	CC(Oc1ccc2c3c(c(=O)oc2c1)CCC3)C(=O)NC1CCN(Cc2ccccc2)CC1	0	0.116939	0.110358	0.0647991	0.0156146	0.270403
1439	CCCCCCCCCC(=O)CC(=O)Nc1ccccn1	0	0.116813	0.11299	0.060527	0.0154413	0.27447
1440	O=[N+]([O-])c1cc(-c2ccc(C=Nn3cnnc3)o2)ccc1Cl	0	0.116783	0.075626	0.118586	0.0232729	0.208492
1441	Cn1ncnc1NC(=O)c1ccc(C#N)cc1	0	0.116663	0.064863	0.0921958	0.0523334	0.205459
1442	NCCS(=O)(=O)N1CCCc2ccccc21	0	0.116571	0.0856285	0.0591396	0.0529585	0.237616
1443	CCC(CO)NCCNC(CC)CO	0	0.116495	0.0735113	0.170589	0.012563	0.166331
1444	CCN1CCN(c2cc(N3CCN(C(=O)c4ccco4)CC3)c3c4c(onc24)-c2ccccc2C3=O)CC1	0	0.116454	0.114257	0.0558871	0.0170038	0.27647
1445	CC(C)(C)NC(=O)NC(C(=O)N1CC2C(C1C(=O)NC(CC1CCC1)C(=O)C(N)=O)C2(C)C)C(C)(C)C	0	0.116383	0.0904767	0.0865652	0.0235319	0.239052
1446	CN(CCOc1ccc(Cl)cc1)C(=O)C(C)(C)CN	0	0.116153	0.0579457	0.150652	0.0345303	0.163277
1447	CSc1nc(C)c(Br)c(N2CC2)n1	0	0.116134	0.0832601	0.118227	0.0131319	0.217044
1448	COC(=O)Nc1nc2ccc(Oc3ccc(NC(=O)Nc4cccc(Cl)c4)cc3)cc2[nH]1.[Cl-]	0	0.116032	0.0744693	0.135335	0.0167192	0.196041
1449	OC(c1cc(-c2ccc(Cl)cc2)nc2ccccc12)C1CCCCN1	0	0.115944	0.10005	0.0778741	0.0169614	0.252997
1450	C=C1OC(=O)C(CNC(=O)c2ccc(C)cc2)=C1c1ccc(F)cc1	0	0.115936	0.0936454	0.060102	0.0398526	0.247854
1451	Cl.Cl.NCCCc1ccccc1C(=O)Nc1ncc([N+](=O)[O-])s1	0	0.115814	0.0888512	0.0953897	0.0186532	0.233399
1452	NCC(=O)Nc1ccc(-n2nc(C(F)(F)F)cc2-c2ccc3c(ccc4ccccc43)c2)cc1	0	0.115511	0.059383	0.123279	0.0392092	0.184044
1453	N#Cc1c2c(c(NCCCN3CCOCC3)n3c1nc1ccccc13)CCC2	0	0.115448	0.105094	0.0575352	0.025864	0.262944
1454	O=C(c1c(O)cccc1F)N1CCc2cnccc21	0	0.115351	0.103997	0.0646102	0.0211733	0.260271
1455	CCN(CC)CCCNC(=O)c1cc2nc3c(c(C(F)(F)F)n2n1)CCc1ccccc1-3	0	0.115184	0.0582385	0.174662	0.0361057	0.134785
1456	O=C(Nc1ccccc1Cl)N1CCN(c2ccc3nnc(-c4ccccc4)n3n2)CC1	0	0.115177	0.0507	0.0677254	0.0923514	0.185454
1457	N#Cc1cn(C2OC(CO)C(O)C2O)c2ncnc(N)c12	0	0.115165	0.045366	0.0928741	0.07421	0.178411
1458	CNC(=O)c1cncc(C=Cc2ccccc2C)c1	0	0.115117	0.0656125	0.113961	0.035342	0.196047
1459	CCOC(=O)c1cnc2c(Cl)c(Cl)ccc2c1N1CCN(C)CC1.Cl	0	0.115018	0.0681432	0.12571	0.0267299	0.192615
1460	CCS(=O)(=O)NCC(N)c1ccc(C(C)C)cc1	0	0.114953	0.062001	0.0740099	0.0682757	0.202573
1461	CCCCCCCCCCCC(=O)Nc1ccncn1	0	0.114941	0.103997	0.0678408	0.0178287	0.259152
1462	CCCc1cc(N2CCN(C(=O)c3ccco3)CC2)n2c(nc3ccccc32)c1C#N	0	0.114883	0.117237	0.0441304	0.0204042	0.280114
1463	Clc1cc2nc(C3CCNCC3)n(Cc3ccc(CNCCc4cnc[nH]4)cc3)c2cc1Cl	0	0.114836	0.0722717	0.180272	0.0141225	0.150113
1464	O=C(c1ccc(N2CCNCC2)cc1)c1cccnc1	0	0.114709	0.0901469	0.0988215	0.0131057	0.232198
1465	Cc1cccc(C)c1NC(=O)COC(=O)c1c2c(nc3ccccc13)C(=Cc1ccc3c(c1)OCO3)CCC2	0	0.114613	0.0464606	0.126326	0.0527658	0.164748
1466	CCn1c(-c2nonc2N)nc2cncc(C(=O)N3CCNCC3)c21.[Cl-]	0	0.114517	0.0776963	0.12929	0.012836	0.201424
1467	Cn1ccnc1SCC(=O)n1c2c(c3ccccc31)CCCC2	0	0.114279	0.0507581	0.130676	0.0455583	0.166603
1468	CCOC(=O)C(C)Sc1nc(-c2ccccn2)ncc1OC	0	0.114237	0.0883809	0.0840575	0.024286	0.234368
1469	O=C(Nc1ccc(N2CCN(Cc3ccccc3)CC2)cc1)c1ncn[nH]1	0	0.114211	0.10111	0.0744081	0.0151716	0.253052
1470	Cc1ccc(O)cc1Nc1ccnc2cc(-c3ccccn3)ccc12.[Cl-]	0	0.114198	0.088522	0.0950487	0.0166324	0.230914
1471	NC(=O)C1CCCN(CCCNCc2cn[nH]c2-c2ccc(-c3ccccc3)cc2)C1	0	0.114075	0.0698526	0.0609695	0.0684885	0.212766
1472	Cc1nc(N)c2c(-c3ccsc3)cn(C3OC(CO)C(O)C3O)c2n1	0	0.113778	0.0512468	0.1476	0.0413563	0.152377
1473	Nc1nc2c(c(-c3ccccc3)cn2C2OC(CO)C(O)C2O)c(=O)[nH]1	0	0.113654	0.0772843	0.0837612	0.0375553	0.219645
1474	CCCc1[nH][nH]c(=O)c1C(c1ccc(Cl)cc1)C(C#N)C#N	0	0.113635	0.0618636	0.142262	0.0277257	0.170918
1475	COc1ccc(COc2cc3oc(=O)c4cc(C(C)O)ccc4c3cc2OC)cc1	0	0.113595	0.104295	0.066917	0.0157646	0.258103
1476	O=c1[nH]cnc2c1c(-c1ccoc1)cn2C1OC(CO)C(O)C1O	0	0.113575	0.0835999	0.0831793	0.0298251	0.227719
1477	CCc1oc2ccccc2c1C(=O)c1cc(Br)c(O)c(Br)c1	0	0.113537	0.052193	0.0781951	0.0750881	0.187327
1478	CC1OC(=O)C(C(C)C)NC(=O)C(C(C)C)OC(=O)C(C(C)C)NC(=O)C(C)OC(=O)C(C(C)C)NC(=O)C(C(C)C)OC(=O)C(C(C)C)NC(=O)C(C)OC(=O)C(C(C)C)NC(=O)C(C(C)C)OC(=O)C(C(C)C)NC1=O	0	0.113495	0.0598391	0.181611	0.0359484	0.122927
1479	CC(Cl)=CCn1c(NCCCn2ccnc2)nc2c1c(=O)n(C)c(=O)n2C	0	0.113484	0.0707649	0.176827	0.0147136	0.14891
1480	Nc1nc(N)c2c(-c3cccs3)cn(C3OC(CO)C(O)C3O)c2n1	0	0.113474	0.0387377	0.108462	0.068735	0.163225
1481	Cc1ccc(C(=O)NC(C)C)cc1-c1ccc(C(=O)NCC2CC2)cc1	0	0.113458	0.089707	0.0771957	0.026305	0.236874
1482	Cl.O=C1c2cccc3cccc(c23)C(=O)N1CC1CCN(CC(O)COCc2ccc3c(c2)OCO3)CC1	0	0.113422	0.0667165	0.130041	0.0246797	0.185546
1483	Nc1cccc(-c2nc(N)nc(NC3Cc4ccccc4C3)n2)c1	0	0.113393	0.0494824	0.111528	0.0537442	0.174908
1484	CCCCCCCCCCCC(=O)Nc1ncccn1	0	0.113334	0.0614935	0.0685019	0.071215	0.200285
1485	CCn1cc(C(=O)Nc2ccc(Br)cn2)cn1	0	0.113325	0.0827447	0.102666	0.0177348	0.219574
1486	O=c1[nH]cnc2c1c(-c1ccco1)cn2C1OC(CO)C(O)C1O	0	0.113275	0.0603244	0.105608	0.0435248	0.190691
1487	Nc1nnc2c(C(F)(F)F)nc3ccccc3n12	0	0.113265	0.0432812	0.114221	0.0597845	0.165788
1488	Cc1cc(-c2ccc(C=Nn3cnnc3)o2)ccc1Cl	0	0.11325	0.0605907	0.0977492	0.0480161	0.193984
1489	O=c1oc2ccc(Br)cc2cc1CSc1ncc[nH]1	0	0.113148	0.0769261	0.101108	0.0255318	0.212804
1490	O=C(Nc1n[nH]c2cc(-c3cc(F)ccc3F)ccc12)C1CC1	0	0.113027	0.0508167	0.120473	0.0474014	0.171206
1491	CCCc1cc(C(N)=S)ccn1	0	0.11279	0.0600754	0.0766599	0.0642618	0.197447
1492	NCc1cnn(-c2ccc(Br)cc2)c1	0	0.112763	0.0626245	0.144165	0.0253455	0.168777
1493	FC(F)(F)c1cnc(Sc2nnc(-c3ccncc3)o2)c(Cl)c1	0	0.11276	0.0646853	0.176958	0.0242229	0.137098
1494	COC(=O)c1c(NC(=O)C(=O)NCCCN2CCOCC2)sc2c1CCCC2	0	0.112665	0.0696918	0.131389	0.0195031	0.187104
1495	N#CCSc1nc2cc(C(=O)N3CCC(C(N)=O)CC3)ccc2c2nc3ccccc3n12	0	0.112585	0.10362	0.0557842	0.0239993	0.257972
1496	CCCCCc1ccc(C(=O)NCCn2cc(CCCCCc3cnc(N)[nH]3)nn2)cc1.Cl	0	0.112559	0.0815834	0.0743408	0.037391	0.225946
1497	Clc1ccc(CON=C(Cn2ccnc2)c2ccc(Cl)cc2Cl)c(Cl)c1.O=[N+]([O-])O	0	0.112462	0.117257	0.0487895	0.0116966	0.2769
1498	COc1ccc(CNC(=O)c2ccc(-c3cc(-c4nnc(C)o4)ccc3C)cc2)cc1	0	0.112228	0.0146285	0.116808	0.0924667	0.12741
1499	CCCCCCCCCCCCNC(=O)c1cc2ccccc2n1C	0	0.112188	0.0727087	0.0922828	0.0347762	0.209506
1500	CC[N+](C)(C)CCCNC(=O)CCc1cc(C(C)(C)C)c(O)c(C(C)(C)C)c1.[Br-]	0	0.112174	0.081728	0.0593966	0.0495109	0.227613
1501	Cn1ccc(=Nc2ccc(NC(=O)c3ccc(N=c4ccn(C)c5ccc([N+](=O)[O-])cc45)cc3)cc2)cc1	0	0.112055	0.067057	0.0888188	0.0440485	0.203297
1502	O=C(O)C(=O)O.OC(CON=C1c2ccccc2-c2ccccc21)CN1CCNCC1	0	0.11204	0.0923942	0.0806876	0.0178621	0.237569
1503	COC(=O)c1ccc(-c2noc(CN(Cc3ccccn3)CC3CCCO3)n2)cc1	0	0.111998	0.0528713	0.0685231	0.0810532	0.186419
1504	CN1CCC(C(=O)NC2NNC3NNC(c4ccccc4)CC32)CC1.[Cl-]	0	0.11193	0.0930845	0.0776928	0.0189665	0.23913
1505	CCOC(=O)CSc1nc(-c2ccccn2)ncc1OC	0	0.111783	0.071373	0.0890079	0.038011	0.20833
1506	c1ccc(Nc2ncc(-c3ccccc3)o2)cc1	0	0.111665	0.0874523	0.0781832	0.0252986	0.231513
1507	CCSc1nnc2ccc(-c3ccc(OC)c(OC)c3)nn12	0	0.111577	0.0900475	0.0565406	0.0396413	0.238549
1508	N#Cc1cccc(Nc2ncc(-c3ccccc3)o2)c1.[Cl-]	0	0.111298	0.106642	0.0574238	0.0162447	0.260226
1509	c1ccc(Cn2c3ccccc3c3nnc(SCCN4CCCCC4)nc32)cc1	0	0.111266	0.0694864	0.189853	0.0208784	0.123065
1510	Nc1nc(N)c2c(-c3ccco3)cn(C3OC(CO)C(O)C3O)c2n1	0	0.111257	0.0598686	0.12261	0.0329191	0.178242
1511	Cc1nc(N)c2c(I)cn(C3OC(CO)C(O)C3O)c2n1	0	0.11123	0.0414394	0.121124	0.0562591	0.156308
1512	COc1ccc(C2C(C(=O)c3cccs3)=C(O)C(=O)N2c2nnc(C)s2)cc1OC	0	0.111199	0.0287031	0.0954281	0.0866921	0.151477
1513	Cc1ccc(C(=O)NC2CCCCC2)cc1-c1ccc(C(=O)NCC2CC2)cc1	0	0.111038	0.0942043	0.0732657	0.0192824	0.240566
1514	CN(C)c1ncnc2c1c(I)cn2C1OC(CO)C(O)C1O	0	0.111006	0.0588696	0.186164	0.0424123	0.104442
1515	NCc1cnn(-c2cccc(Cl)c2)c1	0	0.110951	0.069027	0.116158	0.0239269	0.192767
1516	Nc1nc(N)c2c(-c3ccoc3)cn(C3OC(CO)C(O)C3O)c2n1	0	0.110904	0.0769574	0.0941732	0.026137	0.212402
1517	C=C1OC(=O)C(CNC(=O)CCCCCCCCCC)=C1c1ccc(F)cc1	0	0.110808	0.0943747	0.0677856	0.0229036	0.241734
1518	C=C1OC(=O)C(CNC(=O)CCCCCCCCCCC)=C1c1ccc(F)cc1	0	0.110808	0.0943747	0.0677856	0.0229036	0.241734
1519	C=CCSc1nnc2nc3c(nn12)c1cc(C)ccc1n3CC=C	0	0.110662	0.0561583	0.181851	0.044576	0.10556
1520	Cc1c2c(n3c(nc4ccccc43)c1C#N)N(CCCN(C)C)CC2	0	0.110617	0.101677	0.0522228	0.0260164	0.253611
1521	C=CCn1c(O)c(C(C)=NCCCn2ccnc2)c(=O)[nH]c1=O	0	0.110567	0.0631836	0.143728	0.0221289	0.165844
1522	NCC1CCN(Cc2cccc(F)c2)CC1	0	0.110527	0.0311511	0.115968	0.0699457	0.145666
1523	COC(=O)Nc1nc2ccc(Oc3ccc(NC(=O)Nc4cccc(Br)c4)cc3)cc2[nH]1.[Cl-]	0	0.110527	0.0712634	0.124235	0.0172041	0.190141
1524	N#CC1=C(N)Oc2c(O)cc3ccccc3c2C1c1ccsc1	0	0.110292	0.0852517	0.0774328	0.026263	0.227181
1525	COC(=O)c1ccccc1Nc1cc(C)nc2nc(C)nn12	0	0.110265	0.0614543	0.0535051	0.0816471	0.195642
1526	Cc1cc(-c2ccccn2)cc(C)c1C=Cc1cncc(C2NNNN2)c1.[Cl-]	0	0.110168	0.105517	0.055201	0.0175066	0.257795
1527	O=C1NC(=O)C(c2cccc([N+](=O)[O-])c2)=C1Nc1cc(Cl)c(O)c(Cl)c1	0	0.110088	0.0737848	0.0949634	0.0282376	0.207064
1528	Cc1cc(OCC(=O)Nc2cccnc2)c2c(C)cc(=O)oc2c1	0	0.110029	0.0986937	0.0578672	0.0239944	0.248226
1529	CCCCCCCCCCCC(=O)Nc1cccnc1	0	0.11001	0.0997781	0.0664951	0.0155214	0.248015
1530	NS(=O)(=O)c1cccc(-c2cc3ccncc3cc2OCc2ccccc2)c1	0	0.10987	0.0811232	0.0781226	0.0302677	0.221219
1531	CCN(CC)CCC(=O)Nc1cccc2c1C(=O)c1ccccc1C2=O.Cl	0	0.109864	0.0691706	0.0657855	0.0562748	0.207532
1532	COc1cc2c(cc1OC)C(c1ccc(-c3ccccc3Cl)o1)=NCC2	0	0.109795	0.0677879	0.121044	0.0217206	0.186619
1533	O=C(Nc1ccc(Oc2ccc3nc(NC(=O)c4ccco4)[nH]c3c2)cc1)Nc1cc(C(F)(F)F)ccc1F.[Cl-]	0	0.109781	0.0676728	0.1418	0.0156663	0.171878
1534	CC(C)Oc1cccc(NC(=O)c2ccccc2C(F)(F)F)c1	0	0.109719	0.0748177	0.0677661	0.0465728	0.214817
1535	COCC1OC(=O)c2coc3c2C1(C)C1=C(C3=O)C2CCC(=O)C2(C)CC1OC(C)=O	0	0.109696	0.0697953	0.119054	0.0199207	0.190113
1536	c1ccc2c(N3CCNCC3)cncc2c1	0	0.109613	0.0673891	0.13717	0.0168252	0.174843
1537	CNC(=O)C1OC(n2cnc3c(NCc4cccc(I)c4)nc(Cl)nc32)C(O)C1O	0	0.109558	0.0523622	0.118133	0.0415712	0.168969
1538	CN(C)CCCNc1ccc(-c2n[nH]c(=O)c3ccccc23)cc1[N+](=O)[O-]	0	0.109467	0.0755253	0.114952	0.0143479	0.199102
1539	O=Cc1ccc2ccc3cccnc3c2n1	0	0.109444	0.0462658	0.0746702	0.0788314	0.174829
1540	Cc1cc(-c2ccc(C=Nn3cnnc3)o2)c([N+](=O)[O-])cc1C	0	0.109434	0.0403035	0.104599	0.062668	0.161035
1541	CCCN1CCC(c2ccc(Nc3nc(Nc4cc(F)ccc4C(N)=O)c4cc[nH]c4n3)c(OC)c2)CC1	0	0.109393	0.0211164	0.1169	0.0806073	0.130671
1542	CCN1CCN(c2ccc(NC(=O)c3ccc(Cl)c(N4CCCC4=O)c3)cc2)CC1	0	0.109018	0.0785542	0.0991519	0.0181228	0.20978
1543	Cc1ccc(-c2ccc(C=Nn3cnnc3)o2)cc1Cl	0	0.108764	0.0684861	0.0934445	0.0336021	0.199246
1544	CNc1[nH]c(=O)ncc1F	0	0.108635	0.0602074	0.119471	0.0300771	0.176355
1545	CNC(=O)Cn1cc(-c2cccc3cnccc23)cn1	0	0.108551	0.0663138	0.13861	0.0165888	0.170454
1546	CCc1nc(N)nc(N)c1C#CC(C)c1cc(OC)cc(-c2ccncc2)c1	0	0.108452	0.0929497	0.0659954	0.0219423	0.237419
1547	c1cc(CN2CCCNCCNCCCNCC2)ccc1CN1CCCNCCNCCCNCC1	0	0.108289	0.0850504	0.0862424	0.0169122	0.221713
1548	CCN1CCN(C(=O)CCc2nc3ccccc3c(=O)[nH]2)CC1	0	0.108115	0.0697604	0.0624855	0.0551791	0.206681
1549	CCC1(O)C(=O)OCc2c1cc1n(c2=O)Cc2cc3c(NC(=O)CN)cccc3nc2-1.Cl	0	0.108067	0.0548543	0.0932483	0.0495311	0.181422
1550	COc1nc(N)nc2c1c(-c1ccccc1)cn2C1OC(CO)C(O)C1O	0	0.108053	0.0417828	0.113306	0.0544556	0.156397
1551	CCc1cccc(NC(=O)Nc2ccc(Oc3ccc4nc(NC(=O)OC)[nH]c4c3)cc2)c1	0	0.107952	0.0613418	0.131758	0.0238051	0.168293
1552	CC1COC2(CCN(C(=O)c3ccc(Cl)s3)CC2)O1	0	0.107885	0.0704115	0.0526388	0.0637612	0.207254
1553	CCn1c(-c2nonc2N)nc2ccc(F)cc21	0	0.107756	0.0641183	0.182011	0.0255576	0.115698
1554	C=CCn1c2ccccc2c2nnc(SCCN3CCCCC3)nc21	0	0.10754	0.0802874	0.211085	0.0154198	0.0961141
1555	CC(C)(C)c1ccc(OCCn2nc(C(=O)O)c3ccccc3c2=O)cc1	0	0.107414	0.0372765	0.0715284	0.0919131	0.1588
1556	COP(=O)(CN(Cc1ccccc1Cl)C(=S)Nc1ccccc1Cl)OC	0	0.107397	0.102398	0.0530283	0.0183428	0.250819
1557	NCc1ccc(S(N)(=O)=O)cc1	0	0.106845	0.0721835	0.0767495	0.0374152	0.20637
1558	COc1ccc(-c2ccc3c(NC(=O)C4CC4)n[nH]c3n2)cc1	0	0.106841	0.0826572	0.0782944	0.0229456	0.219283
1559	Cc1cc(NCCO)nc2ccccc12	0	0.106808	0.0638644	0.12122	0.0223865	0.176817
1560	c1ccc(Cn2c(-c3ccccn3)nc3ccccc32)cc1	0	0.106741	0.0755887	0.0846087	0.027236	0.208378
1561	CN(C)CCNc1ccc(-c2n[nH]c(=O)c3ccccc23)cc1[N+](=O)[O-]	0	0.106555	0.0834017	0.0882839	0.0147782	0.216604
1562	Cc1nc2ccc(Oc3ccccc3)cc2c2c1CCN2CCc1ccccc1	0	0.106518	0.0584124	0.0744893	0.0565875	0.188476
1563	CCN1CCC(CC(=O)NC2NNC3NNC(c4cccc(F)c4F)CC32)CC1.O=C(O)C(O)C(O)C(=O)O	0	0.106499	0.0686761	0.0870552	0.0338124	0.198628
1564	CCCCCCCCCCCCCCCC[N+](C)(C)CCNC(=O)CCc1cc(C(C)(C)C)c(O)c(C(C)(C)C)c1.[Br-]	0	0.10643	0.0769855	0.0672188	0.0380747	0.213996
1565	CCCCCCCC[N+](C)(C)CCNC(=O)CCc1cc(C(C)(C)C)c(O)c(C(C)(C)C)c1.[Br-]	0	0.10643	0.0769855	0.0672188	0.0380747	0.213996
1566	CCCCCCCCCCCC[N+](C)(C)CCNC(=O)CCc1cc(C(C)(C)C)c(O)c(C(C)(C)C)c1.[Br-]	0	0.10643	0.0769855	0.0672188	0.0380747	0.213996
1567	CNC(=O)c1cncc(C=Cc2c(Cl)cccc2Cl)c1	0	0.106263	0.076	0.0989244	0.0170697	0.202796
1568	CNc1ncnc2c1ccn2C1OC(CO)C(O)C1O	0	0.106077	0.0571145	0.146447	0.0253051	0.146479
1569	CCNC(=O)Nc1cc(-c2ccccc2)c(-c2cncc(C(=O)O)c2)cn1	0	0.10605	0.0649459	0.0995503	0.0299565	0.188642
1570	CC(Cl)=CCn1c(NCCCn2ccnc2)nc2c1c(=O)[nH]c(=O)n2C	0	0.105995	0.0635209	0.119587	0.0222981	0.176101
1571	NC(=O)c1cccc(Nc2nccc(Nc3cccc4[nH]ncc34)n2)c1	0	0.105987	0.0739	0.0967953	0.0204251	0.200741
1572	CNC(=S)NN=C(C)c1ccc(-n2ccnc2)cc1	0	0.10595	0.0827252	0.0941988	0.0110214	0.212631
1573	CCOC(=O)c1c(C)n(C)c2ccc(OCC(O)CN3CCN(C)CC3)cc12.Cl	0	0.105871	0.0752777	0.094083	0.0201356	0.203394
1574	COC(=O)Nc1nc2ccc(Oc3ccc(NC(=O)Nc4cc(C(F)(F)F)ccc4F)cc3)cc2s1.[Cl-]	0	0.105858	0.0652905	0.186938	0.0270579	0.103579
1575	Cc1cccc(S(=O)(=O)NC2CCNC2)c1Cl	0	0.105697	0.0707716	0.106746	0.0185	0.191845
1576	Cc1ccc(C(=O)NC2CCC2)cc1-c1ccc(C(=O)NCC2CC2)cc1	0	0.105405	0.0910287	0.0659261	0.0190295	0.23126
1577	CCCCCCCCCCCC(=O)N1CCN(c2ccncc2)CC1	0	0.105391	0.0853067	0.0709295	0.0224961	0.222748
1578	NC(=O)c1cccc(Nc2nccc(Nc3cccc(F)c3)n2)c1.[Cl-]	0	0.105162	0.0642935	0.0879215	0.0364674	0.191097
1579	Cc1ccc(NCCN(C)C)c2c(=O)c3cc(O)ccc3sc12.I	0	0.105117	0.0391457	0.0587966	0.10202	0.154534
1580	O=C(Nc1ccncc1)c1coc(Br)c1	0	0.105041	0.0829644	0.0807337	0.0177885	0.2166
1581	[N-]=[N+]=NC1CC(n2ccc(=O)[nH]c2=O)OC1CO	0	0.105014	0.0303206	0.111513	0.0650579	0.13847
1582	Cc1cc([N+](=O)[O-])c(-c2ccc(C=Nn3cnnc3)o2)cc1Cl	0	0.104921	0.0542409	0.0900313	0.0471983	0.177534
1583	COc1ncccc1-c1csc(NCCSC)n1	0	0.104907	0.0892081	0.0572995	0.0275309	0.22989
1584	CN1CCN(c2ccccc2NC(=O)c2sc3ccccc3c2Cl)CC1	0	0.104883	0.0779187	0.0866182	0.0199052	0.208126
1585	Cc1nc(N)c2c(-c3cccs3)cn(C3OC(CO)C(O)C3O)c2n1	0	0.104845	0.0423704	0.097841	0.0568103	0.159885
1586	Cc1ccc2cccc(NC3OC(=O)c4ccccc43)c2n1	0	0.104746	0.0456232	0.134383	0.0402938	0.13956
1587	CC1(C)CC(NC(=O)COc2cc3oc(=O)c4c(c3cc2Cl)CCC4)CC(C)(C)N1	0	0.104731	0.0965636	0.0573154	0.0175308	0.239347
1588	CS(=O)(=O)c1ccc(CN)o1	0	0.1047	0.0449243	0.0998133	0.052286	0.162002
1589	CN(C)CCCn1c(-c2nonc2N)nc2cnccc21	0	0.104687	0.0723668	0.188231	0.0117217	0.114109
1590	CC(C)OP(=O)(OC(C)C)C(NCCC[N+](C)(C)Cc1ccccc1)c1cc(C(C)(C)C)c(O)c(C(C)(C)C)c1.[Br-]	0	0.104622	0.0801162	0.0646309	0.032811	0.216424
1591	Cc1ccc(C(=O)NCc2ccnc(N(C)C)c2)s1	0	0.104581	0.0273018	0.0662583	0.119669	0.127817
1592	Cc1cc(OCC(=O)Nc2ccc(CN3CCOCC3)cc2)c2c(C)c(C)c(=O)oc2c1	0	0.104516	0.0861161	0.0709324	0.0199265	0.222688
1593	CCn1c2ccccc2c2nnc(SCCN3CCCCC3)nc21	0	0.104209	0.0791296	0.206655	0.0139874	0.0919859
1594	Cc1ccc(S(=O)c2ccc([N+](=O)[O-])c3nonc23)cc1	0	0.104204	0.0800137	0.0708878	0.0272096	0.214515
1595	CCOc1ccc(C(=O)Nc2ccc(N3CCN(C)CC3)cc2)cc1Br	0	0.104184	0.0758925	0.0945007	0.016456	0.201596
1596	COc1ccc(C2=Nn3c(nnc3-c3ccncc3)SC2)cc1OC	0	0.103989	0.0911877	0.0602615	0.0207875	0.230918
1597	COc1ccc(N2CCc3c(C)nc4c(OC)cc(OC)cc4c32)cc1	0	0.103864	0.0821579	0.0754777	0.0204834	0.21563
1598	NS(=O)(=O)c1cccc(NC2CC(c3ccc(F)cc3)NN2)c1.[Cl-]	0	0.103732	0.0526422	0.0816932	0.0531679	0.176335
1599	N#Cc1c(NC(=O)c2ccc(F)cc2)sc2c1CCCC2	0	0.103692	0.0542014	0.0728318	0.0583574	0.179888
1600	Nc1nc(N)c2c(-c3cc4ccccc4o3)cn(C3OC(CO)C(O)C3O)c2n1	0	0.10369	0.0734693	0.08016	0.0278122	0.203099
1601	CC(=NCCCn1ccnc1)c1c(C)[nH]n(-c2ccc([N+](=O)[O-])cc2)c1=O	0	0.103678	0.0966484	0.0617539	0.0119762	0.237304
1602	CCN(CC)c1nc(-c2ccc(C(=O)NN)cc2)nc(-c2ccc(C(=O)NN)cc2)n1	0	0.10367	0.0492384	0.0764517	0.0617732	0.172786
1603	C#Cc1cn(C2OC(CO)C(O)C2O)c2nc(N)nc(OC)c12	0	0.103264	0.00977394	0.109429	0.0894671	0.110894
1604	COC(=O)c1c(NC(=O)C(=O)NCCCN2CCOCC2)sc2c1CCC2	0	0.103077	0.0673683	0.110908	0.0169318	0.181391
1605	COc1cc(NC(=O)CC(=O)CCCOc2cccc(Br)c2)ccn1	0	0.103052	0.0963344	0.0594561	0.0130696	0.236632
1606	CC(C)Nc1ncnc2c1cnn2-c1ccc(Cl)cc1	0	0.102901	0.0973648	0.0599006	0.011118	0.237684
1607	N#Cc1cc([N+](=O)[O-])ccc1Oc1ccccc1Cl	0	0.102822	0.0891012	0.0648149	0.0177822	0.22587
1608	CC(Oc1cc2oc(=O)c3c(c2cc1Cl)CCC3)C(=O)NC1CC(C)(C)NC(C)(C)C1	0	0.102769	0.0976578	0.0563055	0.0133667	0.238635
1609	CC[N+]1(CC2=CCCCCCC2)CCC(NC(=O)C2c3cc(Cl)ccc3Oc3ccc(Cl)cc32)CC1.[I-]	0	0.102726	0.0659575	0.114607	0.0166625	0.176909
1610	O=c1[nH]cnc2c1c(-c1cc3ccccc3o1)cn2C1OC(CO)C(O)C1O	0	0.102714	0.0759672	0.0695531	0.0307963	0.207791
1611	CCO.Nc1nc(N)c2cc(Sc3ccc4ccccc4c3)ccc2n1	0	0.102658	0.0481408	0.113109	0.0391708	0.155693
1612	CCCCCCCCCCCC(=O)Nc1ccccn1	0	0.102585	0.0860794	0.0694192	0.0177306	0.220605
1613	Cn1cnc([N+](=O)[O-])c1S(=O)(=O)Oc1cccc2ccccc12	0	0.102395	0.0576751	0.0960141	0.0351649	0.176007
1614	COc1ccc(CCn2c(=N)c(C(=O)NCC3CCCO3)cc3c(=O)n4cccc(C)c4nc32)cc1OC	0	0.102351	0.0490568	0.0550305	0.082074	0.169948
1615	CN1CCN(C(=O)CSc2cc(=O)n(C)c3ccccc23)CC1	0	0.102253	0.058994	0.0557594	0.0655056	0.185493
1616	COc1ccc2cc(-c3c(-c4ccncc4)nc(-c4ccc(S(C)=O)cc4C)n3C)ccc2c1	0	0.102195	0.0437588	0.142441	0.0413604	0.122784
1617	CN(CC=CC#CC(C)(C)C)Cc1cccc2ccccc12.Cl	0	0.102182	0.0466593	0.143725	0.0370118	0.125811
1618	CC(C)NC(=O)C(C)C1CCC(CC(C)n2cc(C#Cc3ccc(-c4ccccc4)cc3)nn2)O1	0	0.10215	0.103694	0.0416727	0.0166938	0.248084
1619	COc1ccc2c(c1OC)c(=O)n1c3ccc(OC(C)C(=O)NCCN4CCOCC4)cc3c3ccnc2c31	0	0.102107	0.0966299	0.0493991	0.019272	0.237651
1620	O=S(=O)(NCB(O)O)c1ccc(-c2nn[nH]n2)cc1C(F)(F)F	0	0.102039	0.0607296	0.150125	0.0163686	0.139623
1621	CCC1(O)C(=O)OCc2c1cc1n(c2=O)Cc2cc3c(CN(C)C)c(O)ccc3nc2-1.Cl	0	0.102024	0.0326372	0.111296	0.0582307	0.136546
1622	COc1nc(N)nc2c1c(-c1ccsc1)cn2C1OC(CO)C(O)C1O	0	0.101824	0.0389862	0.142834	0.049405	0.113235
1623	CC(=O)Nc1cccc(Oc2nc(C(F)(F)F)nc3ccccc23)c1	0	0.101744	0.0461812	0.0964287	0.0480296	0.160775
1624	Cc1cc([N+](=O)[O-])c(C)cc1-c1ccc(C=Nn2cnnc2)o1	0	0.101697	0.0506678	0.0980175	0.0415638	0.16551
1625	NCC(O)c1ccc(Cl)c(Cl)c1	0	0.101683	0.067543	0.0852962	0.0283794	0.191373
1626	CN(CCNC(=O)c1cc2c(=O)n(C)c3ccccc3c2n1C)Cc1ccccc1	0	0.10167	0.0532538	0.075628	0.0534912	0.175889
1627	CCOC(=O)c1ccc2ncc(C(=O)OCC)c(NCCCN3CCOCC3)c2c1	0	0.101653	0.0625017	0.127336	0.0155652	0.162057
1628	COC(=O)c1c(-c2ccncc2)csc1NC(=O)c1ccoc1C	0	0.101631	0.084968	0.0680947	0.0184695	0.218328
1629	CCSc1nncn1N=Cc1ccc(OC)c(OC)c1	0	0.101562	0.0855144	0.0605929	0.023506	0.220587
1630	COc1ccc(C(=O)NC(C)c2ccc(-n3ccnc3)cc2)c(OC)c1OC	0	0.10142	0.104068	0.0462464	0.0108458	0.247168
1631	Cc1nc(N)c2c(-c3ccoc3)cn(C3OC(CO)C(O)C3O)c2n1	0	0.101302	0.0740179	0.0828857	0.0212716	0.19975
1632	Cc1[nH]c(N=Nc2ccccc2)nc1N=Nc1ccccc1	0	0.101193	0.0894717	0.0583373	0.019517	0.225724
1633	O=C1N=c2ccc(N=Cc3c(O)[nH]c4ccccc34)cc2=N1	0	0.101007	0.0532854	0.0617863	0.0648919	0.176343
1634	C#Cc1cn(C2OC(CO)C(O)C2O)c2nc(C)nc(N)c12	0	0.100994	0.0409032	0.0888277	0.0581024	0.156053
1635	Cc1ccc(Nc2ccnc(Nc3cccc(C(N)=O)c3)n2)cc1O.[Cl-]	0	0.10099	0.0724866	0.0823739	0.0229962	0.197599
1636	CNC(=O)c1cncc(C=Cc2ccccc2Cl)c1	0	0.100974	0.0636731	0.124282	0.0139939	0.164645
1637	CCCCCCCCCC[N+](C)(C)CCNC(c1cc(C(C)(C)C)c(O)c(C(C)(C)C)c1)P(=O)(OC(C)C)OC(C)C.[Br-]	0	0.100953	0.052467	0.0961078	0.0392535	0.167497
1638	CN(C)c1ncnc2c1c(-c1cccs1)cn2C1OC(CO)C(O)C1O	0	0.100937	0.0369849	0.13743	0.0502399	0.115141
1639	Cc1cc(C)n(Cc2ccc(C(=O)NN=Cc3ccc(-c4ccc([N+](=O)[O-])cc4)o3)o2)n1	0	0.100899	0.058184	0.0795108	0.0427824	0.180405
1640	CCCCCCCCCCCC(=O)Nc1ccnc(C)c1	0	0.100755	0.0930332	0.0558429	0.0161123	0.230308
1641	CSc1nnc(-c2cc3c(-c4ccccc4)nn(C)c3s2)n1C	0	0.100707	0.0566267	0.0624964	0.0588634	0.180762
1642	COc1cc(NC(=O)CCCCCCOc2cccc(Br)c2)ccn1	0	0.100519	0.0894285	0.0641631	0.0137932	0.223601
1643	COc1cc(NC(=O)CCCCCOc2cccc(Br)c2)ccn1	0	0.100519	0.0894285	0.0641631	0.0137932	0.223601
1644	COc1cc(NC(=O)CCCCCCCOc2cccc(Br)c2)ccn1	0	0.100519	0.0894285	0.0641631	0.0137932	0.223601
1645	CC1CN(Cc2c(O)ccc3c2oc(=O)c2ccccc23)CC(C)O1	0	0.100429	0.0427295	0.0655349	0.0751492	0.160602
1646	Oc1c(N=Nc2nn[nH]n2)ccc2ccccc12	0	0.100398	0.0336855	0.0988875	0.0599173	0.142388
1647	CCOC(=O)c1cnc2c(CC)cccc2c1NCCN1CCOCC1	0	0.100327	0.0614294	0.0986752	0.0259312	0.176375
1648	O=C(Cn1[nH]c(=O)c2ccccc2c1=O)NC1CCN(Cc2ccccc2)CC1	0	0.100325	0.0851068	0.0754286	0.0107938	0.214753
1649	CC(C)OP(=O)(OC(C)C)C(NCC[N+](C)(C)Cc1ccccc1)c1cc(C(C)(C)C)c(O)c(C(C)(C)C)c1.[Br-]	0	0.100135	0.0822189	0.0589647	0.0265469	0.214894
1650	CCOC(=O)c1cnc2c(Cl)cccc2c1NCCCN1CCOCC1	0	0.100123	0.0702799	0.0939292	0.0173118	0.189127
1651	CCc1cccc2c1OCCC2N	0	0.100008	0.0526654	0.0729364	0.0534537	0.173634
1652	COc1ccc(C2NC(=O)c3cccnc3N2)cc1F	0	0.0999126	0.0513323	0.0710637	0.0566454	0.172029
1653	CS(=O)(=O)Nc1cccc(-c2ccc3c(NC(=O)C4CC4)n[nH]c3c2)c1	0	0.0998964	0.0824811	0.0573644	0.0270988	0.215226
1654	Nc1nonc1-c1nc2cnccc2n1C1CCCCC1	0	0.0998641	0.0771561	0.0855093	0.0133663	0.200717
1655	CCCOc1ccc(NS(=O)(=O)N(C)C)cc1Cl	0	0.0998623	0.0618438	0.124663	0.014828	0.160096
1656	CC1CCCN(CCCNC(=O)c2cc3c(Cl)nc4ccccc4c3s2)C1	0	0.0997753	0.0888621	0.0526335	0.0224604	0.224232
1657	CCc1cc(=O)oc2c(C)c(OCC(=O)NC3CC(C)(C)NC(C)(C)C3)ccc12	0	0.0997652	0.0963638	0.0478924	0.0165646	0.234839
1658	C=C1OC(=O)C(CNC(=O)c2ccc(Br)cc2)=C1c1ccc(F)cc1	0	0.0996567	0.0856405	0.0559795	0.0236654	0.219325
1659	O=c1oc2cc(OC3OCC(O)C(O)C3O)ccc2c2ccccc12	0	0.0996284	0.0719697	0.083947	0.0203771	0.194561
1660	CCOc1ncc(C(=O)NCC(C)(O)C(C)C)cc1Cl	0	0.0996237	0.0717755	0.071798	0.0289974	0.198076
1661	CC[N+](C)(C)CCNC(=O)CCc1cc(C(C)(C)C)c(O)c(C(C)(C)C)c1.[Br-]	0	0.0995632	0.0820641	0.0529451	0.0308296	0.214915
1662	CN1CCN(c2ccc(NC(=O)c3ccc4c(c3)OCO4)cc2)CC1	0	0.0993728	0.072481	0.0800263	0.0218709	0.196221
1663	Nc1ccc(S(N)(=O)=O)cc1	0	0.099081	0.0747762	0.0637972	0.0303892	0.203057
1664	C[N+]1(CC(=O)NNc2c3ccccc3nc3ccccc23)CCOCC1.[Br-]	0	0.098996	0.0694396	0.0756107	0.0280894	0.193288
1665	CCCCN(C)C(=O)c1cc2c(Cl)nc3ccccc3c2s1	0	0.0989894	0.0456283	0.121757	0.0353165	0.139894
1666	CC1COC(Cn2cncn2)(c2ccc(Oc3ccc(Cl)cc3)cc2Cl)O1	0	0.0989705	0.0808776	0.0734098	0.0152016	0.2083
1667	CNC(=O)c1cncc(C=Cc2c(C)cccc2C)c1	0	0.0988142	0.0635357	0.0929	0.024125	0.179418
1668	Cc1c(C)c2cc(Cl)c(OCC(=O)NC3CC(C)(C)NC(C)(C)C3)cc2oc1=O	0	0.0986753	0.0956467	0.0505503	0.0132598	0.232216
1669	NCCNS(=O)(=O)c1ccc(F)c(C(F)(F)F)c1	0	0.0985503	0.0783116	0.0541514	0.0328827	0.208617
1670	COc1ccc(Nc2nc(N3CCCC3)c3ccccc3n2)cc1.Cl	0	0.0985235	0.0732924	0.083762	0.0170548	0.194754
1671	Nc1ncnc2c1c(-c1cccs1)cn2C1OC(CO)C(O)C1O	0	0.098464	0.0382029	0.115861	0.0454689	0.134062
1672	CN1CCN(CC(=O)Nc2c(C(=O)C3CC3)oc3ccccc23)CC1	0	0.0984076	0.0698165	0.091865	0.0163595	0.186998
1673	Cc1nc(N)c2c(-c3ccco3)cn(C3OC(CO)C(O)C3O)c2n1	0	0.0983964	0.0581984	0.102826	0.0250069	0.167357
1674	Cl.Clc1ccc(-c2ccc(CNCc3ccccn3)o2)cc1	0	0.0983674	0.0885927	0.0561319	0.0173327	0.221638
1675	O=C(NCCCN1CCCC1)c1cc2c(Cl)nc3ccccc3c2s1	0	0.0983146	0.0847501	0.0550147	0.0231777	0.216752
1676	COc1ccc(-c2cc3c(=O)n(CC(=O)N4CCN(C)CC4)ncn3n2)cc1	0	0.0981742	0.0755593	0.069881	0.0230828	0.201559
1677	CC(C)=NNc1ncnc2nc[nH]c12	0	0.0980198	0.0314914	0.0816516	0.0703344	0.142073
1678	C1CCC(C2CCNCC2)OC1	0	0.0978988	0.0502385	0.127431	0.0271708	0.139095
1679	CCOc1ccc2ccccc2c1C(=O)NC1C(=O)N2C1SC(C)(C)C2C(=O)[O-].O.[Na+]	0	0.0977703	0.0741011	0.0873524	0.0126738	0.193285
1680	C=C(C)n1c(=O)n(Cc2ccccc2C)c2ccccc21	0	0.0977266	0.0657043	0.0696089	0.0350871	0.188484
1681	O=c1[nH]c2cc3c(cc2cc1CN(Cc1cccnc1)C(=S)NCc1ccco1)OCCO3	0	0.097701	0.0276034	0.0606792	0.10549	0.126934
1682	CN1CCN(c2ccc(NC(=O)c3ccc(-c4cccc([N+](=O)[O-])c4)o3)cc2)CC1	0	0.0975852	0.0712624	0.0830164	0.0185081	0.191231
1683	COc1ncnc2c1ccn2C1OC(CO)C(O)C1O	0	0.0975319	0.0445975	0.127673	0.0344818	0.130441
1684	COc1ccc(-c2cc(C(F)(F)F)nc(N3CCN(C)CC3)n2)cc1OC	0	0.0974602	0.0586909	0.0836983	0.0334546	0.175228
1685	COc1ccc(OC)c(NC(=O)c2ccccn2)c1	0	0.0974329	0.066609	0.0664475	0.0358861	0.189965
1686	CCCN1CCCC(c2ccc(Nc3nc(Nc4cc(F)ccc4C(N)=O)c4cc[nH]c4n3)c(OC)c2)C1	0	0.0973978	0.0385961	0.0765082	0.064171	0.151514
1687	O=C1c2ccccc2-c2onc3c(N4CCN(CCO)CC4)cc(N4CCN(C(=O)c5ccco5)CC4)c1c23	0	0.0973724	0.0905812	0.0539826	0.014686	0.223448
1688	CN1CCc2cc3c(c4c2C1Cc1ccccc1-4)OCO3	0	0.097301	0.0558343	0.0918707	0.0317953	0.168237
1689	Cc1cc(OCC(=O)NCc2ccncc2)c2c(C)c(C)c(=O)oc2c1	0	0.0972539	0.0458789	0.0541976	0.0767473	0.160817
1690	Nc1c(C(=O)NCCN2CCOCC2)c2nc3ccccc3nc2n1Cc1ccco1	0	0.0971986	0.0551512	0.131956	0.0193516	0.140289
1691	Cc1cscc1C(=O)Nc1ncnn1C	0	0.0971258	0.0148245	0.0941437	0.0806452	0.116588
1692	CCOC(=O)c1cnc2c(CC)cccc2c1NCCCN1CCOCC1	0	0.0970999	0.059676	0.0999887	0.0226105	0.168701
1693	CN(C)c1ncnc2c1c(-c1ccco1)cn2C1OC(CO)C(O)C1O	0	0.0968624	0.0535761	0.152626	0.0245574	0.113404
1694	NS(=O)(=O)c1ccc(CCNC(=O)COc2ccc3c4c(c(=O)oc3c2)CCC4)cc1	0	0.0968013	0.0713996	0.068143	0.0272801	0.194981
1695	Cc1cc(OCC(=O)NCc2cccnc2)c2c(C)c(C)c(=O)oc2c1	0	0.0966276	0.0526841	0.0584708	0.0602852	0.171127
1696	COc1cc(NC(=O)CCCCOc2cccc(Br)c2)ccn1	0	0.0965829	0.0866777	0.0605393	0.0131397	0.21607
1697	CCOC(=O)Nc1cc(NC(C)CC(C)CN(CC)CC)c2nc(-c3ccccc3)c(-c3ccccc3)nc2n1	0	0.0965469	0.0482606	0.104543	0.0338492	0.151249
1698	Cc1ccc2oc(=O)c3cc(C(=O)NCCCN4C(C)CCCC4C)sc3c2c1	0	0.0964804	0.0690035	0.0484623	0.0469171	0.194062
1699	CCOC(=O)c1cnc2c(C(F)(F)F)cccc2c1NCCCN1CCOCC1	0	0.0963324	0.0401039	0.0990134	0.0459297	0.144054
1700	Cc1c(OCC(F)(F)F)ccnc1CS(=O)c1nc2ccccc2[nH]1	0	0.0961688	0.049012	0.125215	0.0271435	0.136148
1701	Cc1ccc(NC(=O)CC2CC2)cc1-c1ccc(C(=O)NCC2CC2)cc1	0	0.096141	0.075104	0.0688318	0.0209048	0.198686
1702	Cc1ccc(O)cc1Nc1ccnc2ccc(S(C)(=O)=O)cc12	0	0.096072	0.0526567	0.100943	0.0292838	0.15799
1703	N#CC(=C(O)CCl)c1nc2ccccc2[nH]1	0	0.0960675	0.0499442	0.110494	0.0289749	0.148733
1704	Cc1nc(-c2ccccc2)n2nc(NCCCN3CCOCC3)ncc12	0	0.0960433	0.0492671	0.155082	0.034482	0.0985656
1705	CCN(CCN(C)C)C(=O)c1ccc2c(c1NCCO)C(=O)c1ccccc1C2=O	0	0.0960312	0.0766516	0.0551734	0.0295052	0.203415
1706	NCc1ccc(-c2nc(-c3ccc(Cl)c(O)c3)c(-c3ccncc3)[nH]2)cc1.[Cl-]	0	0.0960211	0.0561455	0.0799258	0.0367324	0.171405
1707	Fc1ccc(-c2cc(C3CNNC3c3ccccn3)ccn2)cc1	0	0.0959356	0.0435416	0.102361	0.0396866	0.145759
1708	COc1nc(N)nc2c1c(-c1cccs1)cn2C1OC(CO)C(O)C1O	0	0.0959343	0.0211521	0.1006	0.0680126	0.11919
1709	COC(=O)c1c(C)cc(C)n2c1nc1ccccc12	0	0.0959029	0.0776189	0.055831	0.0274362	0.204441
1710	Nc1nc2c(c(-c3cccs3)cn2C2OC(CO)C(O)C2O)c(=O)[nH]1	0	0.0957686	0.0396729	0.0781067	0.0584807	0.150718
1711	Cc1nc(N)c2c(-c3cc4ccccc4o3)cn(C3OC(CO)C(O)C3O)c2n1	0	0.0957617	0.0714927	0.0720154	0.0225237	0.192746
1712	CC(CSc1n[nH]c(-c2ccccn2)n1)CS(C)(=O)=O	0	0.0957529	0.0616692	0.0762168	0.0319112	0.179131
1713	COc1ccc(-c2ccc(CNCc3ccccn3)o2)cc1Cl.Cl	0	0.0955909	0.0852046	0.0532278	0.0190804	0.214465
1714	CCc1c(C)nc2sc(C(N)=O)c(N)c2c1C	0	0.0954041	0.0442181	0.0549104	0.0743829	0.156919
1715	CCOC(=O)c1cnc2c(C)c(Cl)ccc2c1NCCCN1CCOCC1	0	0.0953838	0.0651449	0.0930067	0.016813	0.176332
1716	CC(C)NC(=O)C(C)C1CCC(CC(C)n2cc(C#CCOC(=O)OCc3ccccc3)nn2)O1	0	0.0952518	0.0904207	0.0441408	0.0192957	0.222319
1717	COc1ccc(Nc2nc(N3CCN(C)CC3)nc3ccccc23)c(OC)c1	0	0.0951062	0.0524242	0.125686	0.0213261	0.138306
1718	CC(=Nc1ccc(S(N)(=O)=O)cc1)c1c(O)[nH]c2ccccc12	0	0.095097	0.0611152	0.0631821	0.0414938	0.180615
1719	CNC(=O)c1c(NC(=O)c2ccc(S(=O)(=O)N3CCCCC3C)cc2)sc2c1CCN(C)C2	0	0.0950809	0.0358578	0.076308	0.0636707	0.145264
1720	COCC(C)NCc1ccccc1CN1CCCC1=O	0	0.0950442	0.0796943	0.0585022	0.0209829	0.205648
1721	CNc1ncnc2c1c(-c1ccccc1)cn2C1OC(CO)C(O)C1O	0	0.0948188	0.0598357	0.0970315	0.020454	0.166971
1722	O=C(CCCCCOc1c(F)c(F)c(F)c(F)c1F)Nc1ccnc(C(F)(F)F)c1	0	0.0947763	0.0430396	0.0478211	0.0847124	0.151795
1723	COc1nccc(NC(=O)CCCCCOc2cccc(Br)c2)n1	0	0.0947706	0.0726843	0.0806401	0.0136611	0.19001
1724	COC(=O)Nc1nc2ccc(Sc3ccccc3)cc2[nH]1	0	0.0947134	0.0597829	0.0712739	0.0360844	0.176782
1725	CCN(CC)CCCC(C)Nc1ccnc2cc(Cl)ccc12	0	0.0944663	0.0575642	0.135049	0.0130584	0.135292
1726	CCOC(=O)c1cnc2c(C)c(C)ccc2c1NCCCN1CCOCC1	0	0.0944498	0.0567683	0.100075	0.0222814	0.160993
1727	Cc1cc(NC(=O)CCCCCOc2ccc(Br)cc2)ccn1	0	0.0943903	0.0812407	0.0622435	0.0149389	0.205989
1728	Cc1ccc2oc(=O)c3cc(C(=O)N4CCN(C)CC4)sc3c2c1	0	0.0942852	0.0763277	0.0408741	0.0397547	0.202227
1729	CN(CCC#N)C(=O)c1cc2c(Cl)nc3ccccc3c2s1	0	0.0942393	0.0609661	0.0688192	0.0356004	0.178298
1730	N#CC(=C1SCC(c2ccc(Cl)cc2Cl)S1)n1ccnc1	0	0.0942135	0.0843234	0.0604173	0.0120711	0.210152
1731	CCc1cc(CCC(=O)Nc2ccccc2O)c(=O)[nH]c1C	0	0.0941822	0.0651706	0.0544189	0.0420571	0.18607
1732	Nc1nc(N)c2c(ccc3nccc32)[nH]1	0	0.0941746	0.073505	0.0646187	0.0226431	0.195262
1733	COc1ccc(Nc2ncc(-c3ccccc3)o2)cc1OC.[Cl-]	0	0.0941567	0.0752544	0.0684753	0.0175536	0.196441
1734	OC1(CNCc2ccc(Br)c3cccnc23)CCOC1	0	0.0940876	0.058353	0.160488	0.018451	0.103324
1735	Clc1cc(Cl)c2c(c1)CCc1ccccc1C2n1ccnc1.O=[N+]([O-])O	0	0.0940788	0.0770962	0.0526098	0.0274864	0.20214
1736	Nc1nc2c(c(-c3ccsc3)cn2C2OC(CO)C(O)C2O)c(=O)[nH]1	0	0.0940591	0.0430492	0.0988116	0.0391195	0.144246
1737	C=C1OC(=O)C(CNC(=O)c2ccc(OC)cc2)=C1c1ccc(F)cc1	0	0.0940008	0.0756072	0.0612876	0.0221982	0.198517
1738	Cn1c(C(=O)NC2CCCC2)cc2c(=O)n(C)c3ccccc3c21	0	0.0939499	0.0752211	0.0557338	0.0270814	0.199035
1739	O=C(COc1ccc2c3c(c(=O)oc2c1)CCC3)Nc1ccc(CN2CCOCC2)cc1	0	0.093852	0.0744962	0.0739764	0.0141893	0.19339
1740	O=C([O-])CC(O)CC(O)C=Cc1c(C2CC2)nc2ccccc2c1-c1ccc(F)cc1.O=C([O-])CC(O)CC(O)C=Cc1c(C2CC2)nc2ccccc2c1-c1ccc(F)cc1.[Ca+2]	0	0.0937896	0.0533728	0.0687357	0.0446545	0.167979
1741	CC(=O)Nc1ccc2c(CSc3nnc(N)s3)cc(=O)oc2c1	0	0.0937448	0.0658083	0.0724587	0.0259259	0.18285
1742	CCc1cc(=O)oc2cc(C)c(CN3CCCC(C)C3)c(O)c12	0	0.0937044	0.0683889	0.0642495	0.0286517	0.188212
1743	CCOC(=O)N1CCC(Nc2ccc3nnc(-c4ccccc4)n3n2)CC1	0	0.093672	0.0698567	0.0674467	0.0242975	0.189272
1744	Fc1ccc(-c2nc(-c3c[nH]c4ccc(Br)cc34)[nH]c2-c2ccc(F)cc2)cc1	0	0.0935676	0.0685721	0.069196	0.0244655	0.187041
1745	CC(C)NC(=O)C(C)C1CCC(CC(C)n2cc(C#CCc3ccccc3)nn2)O1	0	0.0935209	0.0927357	0.0429328	0.0140272	0.223603
1746	COc1ccc(C=Cc2ccc(C(=O)Nc3cc(C(=O)Nc4nc(C(=O)NCCN5CCOCC5)c(C5CCCCC5)s4)n(C)c3)cn2)cc1.O=C(O)C(F)(F)F.O=C(O)C(F)(F)F	0	0.0934579	0.0551071	0.11838	0.0170488	0.144945
1747	Cc1cc(OCC(=O)Nc2cccnc2)c2c(C)c(C)c(=O)oc2c1	0	0.0934575	0.0842851	0.0507705	0.0184199	0.211182
1748	CC(C)c1ccc(COc2cccc(-c3cc(S(C)=O)c(C#N)c(=O)[nH]3)c2)cc1	0	0.0933505	0.0732775	0.0685766	0.0185935	0.192881
1749	CCOC(=O)c1cnc2ccc(C(=O)OC)cc2c1NCCCN1CCOCC1	0	0.0933197	0.0682506	0.0796559	0.0174039	0.182899
1750	N#Cc1c(NC(=O)CN2CCOCC2)sc2c1CCCC2.O=C(O)C(=O)O	0	0.0932579	0.0777668	0.0537329	0.0241393	0.201902
1751	Oc1ccc(-c2nccc(-c3ccc(F)cc3)n2)cc1	0	0.093234	0.0386585	0.0877538	0.0488659	0.143082
1752	COc1cc(OC)c2c(=O)c(OC)c(-c3ccc(OC)c(OC)c3)oc2c1	0	0.0931917	0.0568563	0.0784062	0.0321372	0.169031
1753	CN1CCN(c2ccc(NC(=O)c3ccc(Br)o3)cc2)CC1	0	0.0931575	0.0804891	0.063496	0.0128153	0.203161
1754	C=CC#CC[N+]1(CC#Cc2ccccc2)CCOCC1.[Br-]	0	0.0930542	0.0657451	0.0833864	0.0178036	0.177973
1755	Nc1ncnc2c1c(-c1ccco1)cn2C1OC(CO)C(O)C1O	0	0.0930062	0.0492807	0.119891	0.0238791	0.135249
1756	Cc1cc(OC(C)C(=O)NCc2ccncc2)c2c3c(c(=O)oc2c1)CCCC3	0	0.0928763	0.0592524	0.0669464	0.036834	0.174848
1757	COc1ccc2sc3c(c2c1)NC(C)CNC3=O	0	0.0928622	0.0517123	0.115146	0.0213976	0.142043
1758	COc1ccc2c(c1)c1ncn(CCN3CCNCC3)c(=O)c1n2C	0	0.092739	0.0580051	0.103849	0.016797	0.157571
1759	C=CCn1c(=N)c(C(=O)NCCCOC)cc2c(=O)n3cccc(C)c3nc21	0	0.0927098	0.0417104	0.0671137	0.0594833	0.151532
1760	Cc1cc(C)n(-c2nc(NCc3cccnc3)c3c4c(sc3n2)COC(C)(C)C4)n1	0	0.0927002	0.0449629	0.132797	0.029912	0.115392
1761	O=[N+]([O-])c1ccc(C=[N+]([O-])CCO)o1	0	0.0926872	0.0519602	0.0820775	0.0350209	0.160963
1762	CCN1CCN(c2ccc(N)cc2)CC1	0	0.0926726	0.0732851	0.0763106	0.0122237	0.189484
1763	O=C(Nc1ccc(C2=NCCN2)cc1)c1ccc(C(=O)Nc2ccc(C3=NCCN3)cc2)c(Cl)c1	0	0.0926448	0.0707419	0.0716725	0.0184152	0.187847
1764	COc1cc(Nc2nccc(Nc3ccc4c(C)[nH]nc4c3)n2)cc(OC)c1OC	0	0.0925747	0.0669687	0.082191	0.0162415	0.179292
1765	CC(C)CCN1C(=O)C(C2=NS(=O)(=O)c3cc(NS(C)(=O)=O)ccc3N2)=C(O)C2C3CCC(C3)C21	0	0.0922771	0.0632454	0.166977	0.0123256	0.0975284
1766	CN1CCN(c2ccc(NC(=O)c3ccc4c(c3)OCCO4)cc2)CC1	0	0.0922513	0.0664969	0.0773918	0.0192624	0.1801
1767	C=C1OC(=O)C(CNC(=O)c2ccc(F)cc2)=C1c1ccc(F)cc1	0	0.0922366	0.0771851	0.0541181	0.0227152	0.199877
1768	CC(Oc1ccc2c3c(c(=O)oc2c1)CCCC3)C(=O)NCc1ccncc1	0	0.0922122	0.0679016	0.0599905	0.0299823	0.186664
1769	Cc1c(F)cccc1NC(=O)Nc1ccc(Cl)c(S(=O)(=O)C2CCCNC2)c1O.Cl	0	0.0921407	0.0663489	0.0718426	0.0229534	0.181626
1770	CN1CCN(C(=O)CSc2nc(-c3cccs3)cc(-c3cccs3)c2C#N)CC1	0	0.0920877	0.0686517	0.0458828	0.0412414	0.189139
1771	O=C(C(c1ccc(Cl)cc1)c1cccnc1)N1CCN(c2ccc(C(F)(F)F)cc2)CC1	0	0.0920343	0.0857188	0.0546789	0.0108372	0.210587
1772	O=C(NCc1ncc(C(F)(F)F)cc1Cl)c1c(Cl)cccc1Cl	0	0.0919887	0.0547365	0.0909856	0.0254576	0.159523
1773	Cc1cccc(Oc2nccc(-c3c(-c4ccc(F)cc4)ncn3C3CCNCC3)n2)c1C.O=C(O)C(F)(F)F	0	0.0919763	0.0339647	0.0558454	0.0826315	0.137452
1774	Nc1nc2c(c(-c3ccoc3)cn2C2OC(CO)C(O)C2O)c(=O)[nH]1	0	0.0918949	0.0688465	0.0704135	0.020394	0.184877
1775	CC(Oc1cc2oc(=O)c3c(c2cc1Cl)CCCC3)C(=O)NCCN1CCOCC1	0	0.0918487	0.0781915	0.0617567	0.0147442	0.199045
1776	CNC(=O)C1CCN(C(=O)Nc2ccc(C)c(Cl)c2)C1	0	0.0917517	0.071861	0.0772548	0.0118888	0.186112
1777	O=[N+]([O-])c1cc(F)c2cccnc2c1O	0	0.0917001	0.0688513	0.0728463	0.0183976	0.183856
1778	Cc1cc(=O)oc2c(C)c(OCC(=O)NC3CCN(Cc4ccccc4)CC3)ccc12	0	0.0916838	0.0829501	0.055438	0.013185	0.206428
1779	O=C1c2ccccc2OCC1CN1CCOCC1	0	0.0916543	0.0447547	0.102846	0.0321089	0.140007
1780	NC(=O)COc1cc2oc(=O)c3c(c2cc1Cl)CCCC3	0	0.0915449	0.0657211	0.0577474	0.0334625	0.183425
1781	Nc1nccc(-c2c(-c3ccc(F)cc3)ncn2C2CCC(O)CC2)n1	0	0.0915	0.0400589	0.0631227	0.0632256	0.148152
1782	O=C(Nc1n[nH]c2cc(-c3ccc(F)cc3)ccc12)C1CC1	0	0.0913408	0.0586702	0.06739	0.034519	0.172113
1783	CCC(C#N)NC(=O)c1cnc(OC(C)C)c(Cl)c1	0	0.0912518	0.0654948	0.0781217	0.0184125	0.177221
1784	c1ccc(CN2CCN(CCCNc3ccc4nnc(-c5ccccc5)n4n3)CC2)cc1	0	0.0911506	0.0437018	0.0889854	0.0387425	0.145724
1785	O=[N+]([O-])c1cc([N+](=O)[O-])c2cccnc2c1O	0	0.0911315	0.0761446	0.0656676	0.0132506	0.194476
1786	CC(Oc1ccc2c(c1)oc(=O)c1ccccc12)C(=O)NCCN1CCOCC1	0	0.0910468	0.0830817	0.052777	0.0139766	0.206387
1787	NCCNc1ccc2ccccc2n1	0	0.0910227	0.0567237	0.0970463	0.018735	0.157287
1788	CCC(CO)Nc1nc(NCc2ccccc2)c2ncn(C(C)C)c2n1	0	0.0909759	0.0586871	0.0836938	0.0230175	0.166216
1789	CCOC(=O)c1cnc2c(ccc3ccccc32)c1NCCCN(C)C	0	0.0909542	0.0509696	0.106541	0.0222129	0.144108
1790	O=C(Nc1ccc(F)cc1)c1nn(-c2ccccc2)c(=O)cc1Cl	0	0.0908991	0.0649884	0.0589623	0.0322332	0.181502
1791	CCCN1CCC(Oc2cc(Nc3nc(Nc4cccc(F)c4C(N)=O)c4cc[nH]c4n3)c(OC)cc2Cl)CC1	0	0.0908237	0.0604521	0.0704772	0.0290858	0.172908
1792	CCc1nc(N2CCN(C(=O)c3ccco3)CC2)c2oc3ccccc3c2n1.Cl	0	0.0908065	0.0911926	0.0416084	0.0121641	0.218647
1793	CC(=O)Nc1ccc(Oc2nc(C(F)(F)F)nc3ccccc23)cc1	0	0.0907086	0.0525809	0.0796951	0.0325274	0.159903
1794	O=C(NC1NNC2NNC(c3cccnc3)CC21)C1CC1.O=C(O)C(F)(F)F	0	0.0906593	0.059492	0.0873274	0.0195198	0.165131
1795	Nc1nc(-c2ccccc2)nc2n[nH]c(Nc3ccc(C(F)(F)F)cc3)c12	0	0.0906203	0.065518	0.0681824	0.0239848	0.179694
1796	COc1nc2ccc(Br)cc2cc1C(c1ccccc1)C(O)(CCN(C)C)c1cccc2ccccc12	0	0.0905238	0.0517267	0.136216	0.018204	0.117151
1797	O=C(Nc1ccc(C2=NCCN2)cc1)c1ccc(Cl)c(C(=O)Nc2ccc(C3=NCCN3)cc2)c1	0	0.090473	0.0563642	0.0803245	0.0270773	0.164017
1798	C#Cc1cn(C2OC(CO)C(O)C2O)c2ncnc(N(C)C)c12	0	0.0903334	0.0362046	0.128258	0.0415808	0.101162
1799	COc1cc2c(cc1Nc1nc(N3CCc4ccccc43)c3cc[nH]c3n1)N(C(=O)CN(C)C)CC2	0	0.0902891	0.0655615	0.0836105	0.0135409	0.173716
1800	Cc1nn(-c2ccc(F)cc2)c(Cl)c1C=C(CC(=O)O)c1nc2ccccc2s1	0	0.0902723	0.054479	0.0819327	0.0281114	0.160773
1801	Cn1c(C(=O)NCC2CCCO2)cc2c(=O)n(C)c3ccccc3c21	0	0.0902024	0.0388975	0.0626775	0.062718	0.145212
1802	CCCc1cc(=O)oc2c(C)c(OCC(=O)NC3CCN(Cc4ccccc4)CC3)ccc12	0	0.0901908	0.0750996	0.0649057	0.0135002	0.192167
1803	CCn1cc(-c2ccnc3[nH]ccc23)c(-c2cccc(NC(=O)Nc3ccc(OCc4ccccc4)cc3)c2)n1	0	0.0901784	0.0662666	0.0673484	0.0228789	0.180308
1804	O=C(NCC1CCCN1)c1ccc2cccc(Cl)c2n1	0	0.0900613	0.0690525	0.0752816	0.0138536	0.181049
1805	NS(=O)(=O)c1ccc(-c2ccc3c(NC(=O)C4CC4)n[nH]c3c2)cc1	0	0.0900477	0.0739706	0.0548238	0.0223548	0.192965
1806	COc1ccc(CNC(=O)C2CCN(C(C)c3cccc4ccccc34)CC2)cc1	0	0.0900299	0.0504297	0.0896637	0.0284504	0.151976
1807	CCCNc1cccc(-n2ncc3c(NN=Cc4ccncc4)ncnc32)c1	0	0.0899563	0.0792068	0.0543202	0.0158063	0.199742
1808	c1ccc(-c2nnc3c4ccccc4c(N4CCNCC4)nn23)cc1	0	0.0899338	0.0572558	0.0822513	0.0239676	0.163583
1809	CC(C)c1ccc(-c2cc(C3CNNC3c3ccccn3)ccn2)cc1	0	0.0898859	0.0621719	0.0756827	0.0218428	0.172132
1810	O=C(Nc1ccc(Cl)c(Cl)c1)Nc1ccc([N+](=O)[O-])cn1	0	0.0898857	0.068069	0.0756138	0.0145759	0.179467
1811	CN(CCO)c1ccc(-c2n[nH]c(=O)c3ccccc23)cc1[N+](=O)[O-]	0	0.0898198	0.0559044	0.12256	0.0111278	0.135771
1812	Cn1c(=O)c2c(S(C)(=O)=O)snc2n(C)c1=O	0	0.0896979	0.0590512	0.0686364	0.0302438	0.170213
1813	Cl.Nc1ccc(N2CCN(CCCCN3C(=O)C4CCCN4C3=O)CC2)cc1.O	0	0.0895924	0.0540859	0.0715468	0.0342438	0.162987
1814	O=C(NC(Cc1cccc2ccccc12)C(=O)NCCc1cnc[nH]1)C1Cc2ccccc2C1	0	0.0895396	0.0684532	0.0625543	0.0225177	0.183547
1815	Nc1nc2c(ncn2C=C2CC2(CO)CO)c(=O)[nH]1	0	0.0895062	0.048901	0.0914788	0.0286529	0.148387
1816	COP(=O)(CN(Cc1c(F)cc(F)cc1F)C(=S)Nc1ccccc1Cl)OC	0	0.0894603	0.0756368	0.055907	0.0182767	0.194197
1817	C=CCn1c(=O)n2ncnc2c2c3c(sc21)CCCC3	0	0.0894343	0.0449587	0.110453	0.0269579	0.130892
1818	CCn1c(SCC(N)=O)nnc1-c1cc2c(C)nn(-c3ccccc3)c2s1	0	0.0894294	0.050541	0.0664718	0.0422882	0.159528
1819	CCc1cc2c(CN3CCN(C)CC3)cc(=O)oc2cc1O	0	0.089264	0.0562681	0.0839467	0.0231626	0.160683
1820	CC(Oc1cc2oc(=O)c3c(c2cc1Cl)CCC3)C(=O)NCCN1CCOCC1	0	0.0892499	0.0775582	0.0582896	0.0136038	0.195856
1821	COc1ccc(NC(=O)CC2Sc3ncnn3C2=O)cc1	0	0.0891846	0.0431192	0.110204	0.0291013	0.128248
1822	OCCCNc1ccnc2ccc(Cl)cc12	0	0.0890823	0.0593621	0.096662	0.012886	0.157699
1823	Cc1cccc(C(=O)Nc2ncc(C)s2)n1	0	0.0890231	0.0558531	0.0651184	0.0357773	0.166173
1824	Nc1nc2c(c(-c3cc4ccccc4o3)cn2C2OC(CO)C(O)C2O)c(=O)[nH]1	0	0.0889377	0.0663859	0.0649815	0.0223014	0.17953
1825	CN1CCCN(c2nc3ccccc3cc2CO)CC1	0	0.0889265	0.0588463	0.0795922	0.0219768	0.165211
1826	Cn1ccnc1-c1noc(NC(=O)c2ccccn2)n1	0	0.0888273	0.060533	0.0814782	0.0186381	0.166366
1827	CNCCC1CCN(c2ccncc2)CC1	0	0.0887777	0.0634894	0.0811169	0.0151334	0.170083
1828	Cc1nn(CC(=O)NCCCN2CCC(N3CCCCC3)CC2)c(=O)c2cc(-c3ccccc3)nn12	0	0.0887694	0.0611188	0.0597369	0.0327796	0.173792
1829	COc1cc(N2CCN(C(C)C)CC2)ccc1Nc1nc(Nc2ccc(F)cc2C(N)=O)c2cc[nH]c2n1	0	0.0886708	0.0565921	0.0676089	0.032334	0.166069
1830	NS(=O)(=O)c1ccc(NC(=O)COC(=O)c2c3c(nc4ccccc24)C(=Cc2ccc4c(c2)OCO4)CCC3)cc1	0	0.0886127	0.050485	0.0881678	0.0270051	0.150665
1831	Cc1nc(N(C)C(=O)Cc2ccc(-c3ccccn3)cc2)sc1S(N)(=O)=O	0	0.0886087	0.0618774	0.0620095	0.0297101	0.174106
1832	COc1ccc(-c2ccnc(CO)c2)c(OC)c1	0	0.0885892	0.0399225	0.0894062	0.0392909	0.13707
1833	COc1ccc2ccccc2c1C(O)c1nccn1C	0	0.0885582	0.0529068	0.118626	0.0141894	0.132859
1834	CCc1cc(=O)oc2cc(C)cc(OCC(=O)NCc3ccncc3)c12	0	0.0884103	0.0403678	0.0609667	0.0587793	0.145485
1835	Cc1cc(OC(C)C(=O)NCc2ccncc2)c2c3c(c(=O)oc2c1)CCC3	0	0.0883992	0.0601818	0.0616371	0.0318115	0.171749
1836	CCN1CCN(CC(O)COc2ccc3c(C)cc(=O)oc3c2)CC1.Cl	0	0.0883454	0.0632833	0.0791395	0.0158535	0.170043
1837	CCOc1cc(C=Nn2cnnc2)ccc1OC(=O)c1cccc([N+](=O)[O-])c1	0	0.0882962	0.0552792	0.0765287	0.0272485	0.161111
1838	COc1cc(NC(=O)CCCOc2cccc(Br)c2)ccn1	0	0.0882144	0.0738744	0.0620734	0.0136857	0.188884
1839	O=C(Nc1ccc(Oc2ccc(C(=O)O)c(C(=O)O)c2)cc1)c1cccs1	0	0.0881608	0.0569034	0.0672347	0.0313292	0.165919
1840	CCCCCCCCCCCC(=O)Nc1ccncc1C(F)(F)F	0	0.0880702	0.0551961	0.0816756	0.0238935	0.158641
1841	CC(C)(C)c1ccc(Oc2ccc(N)cc2)cc1	0	0.0880382	0.0593532	0.0608778	0.0328367	0.1704
1842	CCCc1cc(=O)oc2cc(C)cc(OCC(=O)Nc3ccc(CN4CCOCC4)cc3)c12	0	0.0880047	0.0583395	0.0853685	0.0179083	0.160737
1843	Ic1nnnn1-c1ccccc1	0	0.0878876	0.0698819	0.0693435	0.0130924	0.181227
1844	CCC(=O)Nc1ccc(C)c(-c2ccc(C(=O)NCC3CC3)cc2)c1	0	0.0878723	0.0713253	0.0623391	0.0161285	0.185149
1845	Cc1cccn2c(=O)c3cc(C(=O)NCc4ccco4)c(=N)n(C(C)C)c3nc12	0	0.0876919	0.0406252	0.047508	0.0722233	0.143344
1846	COc1ccc(C(C)(C)C)cc1NC(=O)C(=O)c1ccc(OCCN2CCOCC2)c2ccccc12	0	0.0876101	0.0518024	0.0524489	0.0495312	0.16085
1847	NS(=O)(=O)c1ccc(N=Nc2c(O)[nH]c3ccc(Cl)cc23)cc1	0	0.0875574	0.0647317	0.0631599	0.0233436	0.176169
1848	COC(=O)Nc1nc2ccc(Oc3ccc(NC(=O)Nc4ccccc4)cc3)cc2[nH]1.[Cl-]	0	0.0873818	0.058469	0.0834163	0.0178373	0.160892
1849	CSc1sc(C(=O)NC(=O)NCc2ccncc2)c(C)c1-c1ccon1	0	0.0873396	0.0672167	0.0538819	0.027013	0.181124
1850	Nc1nc2c(c(-c3ccco3)cn2C2OC(CO)C(O)C2O)c(=O)[nH]1	0	0.0873242	0.0547645	0.0808226	0.0237391	0.157411
1851	CC(C)NC(=O)C(C)C1CCC(CC(C)n2cc(C#Cc3ccccc3)nn2)O1	0	0.087304	0.0842678	0.0418754	0.0146047	0.205432
1852	Cc1c(OCC(=O)NCC(O)c2ccccc2)ccc2c3c(c(=O)oc12)CCC3	0	0.0872267	0.0628715	0.0662583	0.0228812	0.172541
1853	CN(C)c1ncnc2c1c(-c1ccoc1)cn2C1OC(CO)C(O)C1O	0	0.0872156	0.0481581	0.111764	0.0199248	0.129958
1854	CC[N+](C)(C)CCCNC(c1cc(C(C)(C)C)c(O)c(C(C)(C)C)c1)P(=O)(OC(C)C)OC(C)C.[Br-]	0	0.0871521	0.0615878	0.0628883	0.0268405	0.171727
1855	CCC(C)n1ncn(-c2ccc(N3CCN(c4ccc(OCC5COC(Cn6cncn6)(c6ccc(Cl)cc6Cl)O5)cc4)CC3)cc2)c1=O	0	0.0871465	0.0806573	0.0525381	0.0103227	0.198579
1856	CC(Oc1ccc2c3c(c(=O)oc2c1)CCC3)C(=O)NCc1ccccn1	0	0.0871269	0.0758515	0.0469471	0.021081	0.193352
1857	COc1ccc(C2=CC(c3c(F)cccc3Cl)n3ncnc3N2)cc1	0	0.0870921	0.0572364	0.0560617	0.0378629	0.167352
1858	CCOc1ccc(C=NNC(=O)C2CC2c2ccc(C(C)(C)C)cc2)cc1OCC	0	0.0870427	0.0669419	0.0634849	0.0194138	0.178229
1859	Cc1cccn2c(=O)c3cc(C(=O)NC4CCCC4)n(C)c3nc12	0	0.0868863	0.0724218	0.052828	0.0202649	0.187566
1860	CC(C)c1nnc(N2C(=O)C(O)=C(C(=O)c3cccs3)C2c2ccccc2)s1	0	0.0868768	0.0278625	0.0621953	0.0726169	0.125818
1861	Cc1c(OCC(=O)NC2CCN(Cc3ccccc3)CC2)ccc2c3c(c(=O)oc12)CCC3	0	0.0867836	0.0760138	0.0549565	0.0137735	0.191621
1862	CCc1ccccc1OCCN1CCCCCC1	0	0.0865985	0.0641933	0.056009	0.0278703	0.175916
1863	CC(c1cc(Cl)cc(Cl)c1)N(C)c1ncc2c(N)nc(N)nc2n1	0	0.0865701	0.043157	0.095034	0.0299925	0.134684
1864	O=C(COc1cc2oc(=O)c3c(c2cc1Cl)CCC3)NCCCN1CCCC1=O	0	0.0865629	0.0685642	0.0540923	0.0236729	0.181924
1865	CCC(C)Nc1cc(C)c(C#N)c2nc3ccccc3n12	0	0.0865394	0.0649171	0.0508001	0.0311741	0.177644
1866	CCCn1c(=N)c(S(=O)(=O)c2ccccc2)cc2c(=O)n3cccc(C)c3nc21	0	0.0864056	0.0263219	0.0685571	0.0670397	0.12362
1867	COCCNC(=S)NN=C(C)c1ccc(-n2ccnc2)cc1	0	0.0863995	0.0716994	0.0664669	0.0102657	0.182466
1868	Cc1ccc(C(=O)N2CCN(c3nccs3)CC2)o1	0	0.0863638	0.072573	0.0499183	0.021496	0.187677
1869	NCc1ccc(-n2c(-c3nonc3N)nc3cnccc32)cc1	0	0.086102	0.0541508	0.109011	0.0113637	0.137932
1870	O=c1[nH]c(Cn2cnc([N+](=O)[O-])c2)c(Br)c(=O)[nH]1	0	0.0859535	0.0718199	0.055033	0.0176279	0.1852
1871	CCN(CC)CCSc1nnc2c3cc(C)ccc3n(Cc3ccccc3)c2n1	0	0.0858546	0.0254764	0.0785407	0.0589592	0.120064
1872	Cc1cc(NC(C)CO)nc2ccccc12	0	0.0857249	0.0551212	0.0957593	0.0137599	0.147656
1873	COc1ccc(C(=O)NC(C)c2ccc(-n3ccnc3)cc2)c(OC)c1	0	0.0857001	0.0801171	0.0508613	0.0097502	0.196489
1874	CCCSc1ccc(NC(=O)NCCN)cc1	0	0.0856327	0.0448777	0.0983561	0.0254231	0.133119
1875	c1ccc(-c2ccc(C(c3ccccc3)n3ccnc3)cc2)cc1	0	0.0855959	0.0818931	0.0464662	0.0107607	0.199561
1876	CCOc1ccc(-n2cccc2C=O)cc1	0	0.085423	0.0538803	0.0907293	0.0169403	0.148599
1877	COc1cc(C2=NCCN2)cc2cc(-c3ccc(C4=NCCN4)cc3)oc12	0	0.0853833	0.0511549	0.0775374	0.0270241	0.151588
1878	FC(F)(F)c1cccc(Nc2nccc(-c3cnn4nc(-c5ccccc5)ccc34)n2)c1	0	0.0853775	0.0315124	0.0963646	0.0424807	0.117287
1879	CCC1CCCCN1CCCNC(=O)c1cc2c(Cl)nc3ccccc3c2s1	0	0.0852517	0.0639052	0.0662107	0.0182615	0.171283
1880	CN1CCN(c2ccc(NC(=O)c3cc4ccccc4o3)cc2)CC1	0	0.0852127	0.0793161	0.0462957	0.0135633	0.195779
1881	CSc1nnc2c3cc(F)ccc3n(C)c2n1	0	0.0851743	0.013925	0.0874721	0.0670874	0.100963
1882	COc1ccc2nccc(NC(=O)C3CCN(CCc4ccc(Cl)cc4)CC3)c2n1	0	0.0851698	0.0717638	0.0624474	0.0108698	0.182192
1883	CN(C)CCCSc1nc(-c2ccccc2)nc2c1CCC2	0	0.0851455	0.0378532	0.120272	0.0325981	0.102566
1884	O=C(NCCCN1CCOCC1)c1cnn2c(-c3ccccc3)cc(-c3ccccc3)nc12	0	0.0850855	0.0610432	0.0688423	0.0197801	0.166634
1885	CC(Oc1cc2oc(=O)c3c(c2cc1Cl)CCC3)C(=O)NCc1ccncc1	0	0.0850779	0.0720442	0.0526084	0.0176774	0.184948
1886	Cc1ccc2[nH]c(O)c(N=Nc3ccc(S(N)(=O)=O)cc3)c2c1	0	0.0850268	0.0513126	0.0543948	0.0433715	0.157314
1887	Cn1cc(CC(=O)Nc2ccc(I)cn2)cn1	0	0.0849788	0.0764479	0.0468559	0.0164251	0.191655
1888	CCN1CCN(C(=O)CSc2cc(=O)n(C)c3ccccc23)CC1	0	0.0848652	0.0494547	0.0543204	0.0456498	0.154625
1889	CCn1c(-c2nonc2N)nc2c(C#CC(C)(C)O)nc(OC(CN)c3ccccc3)cc21.O=C(O)C(F)(F)F	0	0.0847914	0.0660684	0.072215	0.0108989	0.17126
1890	CS(=O)(=O)Nc1ccc(N=Cc2c(O)[nH]c3ccccc23)cc1	0	0.0847796	0.0532981	0.0732098	0.0260616	0.155067
1891	CC(=O)c1ccc(NC(=O)CCc2cccs2)nc1	0	0.0847696	0.05375	0.0576679	0.0368167	0.159824
1892	CC(C)NC(=O)C(C)C1CCC(CC(C)n2cc(C#Cc3ccc(Oc4ccccc4)cc3)nn2)O1	0	0.0846765	0.0798456	0.0426259	0.0149449	0.196459
1893	CSc1ncnc2c1c(-c1ccccc1)cn2C1OC(CO)C(O)C1O	0	0.0845305	0.0474163	0.0777269	0.0301592	0.145706
1894	Cc1ccc(CSc2ccc3nnc(-c4ccccn4)n3n2)cc1	0	0.0845207	0.0365041	0.0722944	0.0471974	0.13407
1895	CN1CCCC1CCSc1nc(N)c(C#N)cc1C#N	0	0.0844293	0.0637956	0.0529389	0.0269551	0.173394
1896	Cc1cc(NCCOCCO)n2c(nc3ccccc32)c1C#N	0	0.084426	0.0719237	0.048367	0.0200883	0.184822
1897	N#Cc1ncn(CC(=O)c2ccc3c(c2)CCO3)n1	0	0.0844073	0.0396058	0.058945	0.0539332	0.140344
1898	Cn1c(=O)c2c(SCc3cccnc3)nc(C3CC3)nc2n(C)c1=O	0	0.084264	0.0511054	0.0719288	0.0287588	0.152104
1899	CCCCCCCCCCCC(=O)Nc1ccnc(C(F)(F)F)c1	0	0.0841253	0.0617056	0.0501523	0.0315005	0.170723
1900	O=C(OCC(=O)N1CCN(C(=O)c2ccco2)CC1)c1cc(-c2ccco2)nc2ccccc12	0	0.0841001	0.0731642	0.0433902	0.0220746	0.186835
1901	Cc1cc(N)c2cc(NC(=O)C=Cc3ccccc3Cl)ccc2n1	0	0.0840966	0.0570807	0.0667514	0.0244929	0.161046
1902	CSCc1cc(N(C)c2ccccc2)nc(-c2ccccn2)n1	0	0.0840755	0.0411551	0.0745911	0.0390869	0.138548
1903	O=C(CCCCCOc1c(F)cccc1F)Nc1ccnc(C(F)(F)F)c1	0	0.084058	0.0372975	0.0504187	0.0656931	0.136062
1904	Cc1ncnc2c1c(Br)cn2C1OC(CO)C(O)C1O	0	0.0840278	0.0409873	0.110289	0.0261457	0.115649
1905	CC(C)(CO)CNC(=O)c1ccc2[nH]c(O)c(N=Nc3ccc(S(N)(=O)=O)cc3)c2c1	0	0.084002	0.0595721	0.0560173	0.0291765	0.166812
1906	COc1ccc(-c2nc(C#N)c(NCCCN(C)C)o2)cc1OC	0	0.0839381	0.0676752	0.0585158	0.016742	0.176557
1907	Cc1cccnc1CN1CCN(C(=O)c2cc(COc3ccc4ncccc4c3)on2)CC1	0	0.08393	0.0539608	0.0584799	0.0343504	0.15896
1908	COC(=O)Nc1nc2ccc(Sc3ccc(NC(=O)Nc4cc(C(F)(F)F)ccc4F)cc3)cc2[nH]1.O=S(=O)(O)O	0	0.0839243	0.0331404	0.102028	0.0374342	0.11231
1909	CS(=O)(=O)CCNc1ccnc2ccc(Br)cc12	0	0.0839229	0.0604454	0.0713912	0.0169584	0.163419
1910	CN(C)CCCNC(=O)c1ccc(-c2cc(O)c3ncccc3c2)cc1	0	0.0839126	0.0536828	0.0647023	0.0299098	0.157126
1911	CC(C)C(=O)NC1C(N=[N+]=[N-])C=C(C(=O)O)OC1C(O)C(O)CO	0	0.0837992	0.0343306	0.062499	0.0566656	0.132233
1912	Cc1cccc(NC(=O)OCC#Cc2cn(C(C)CC3CCC(C(C)C(=O)NC(C)C)O3)nn2)c1	0	0.0836799	0.0760597	0.0439763	0.016956	0.190107
1913	CCn1c(-c2nonc2N)nc2c(C#CCN)ncc(OCCCN)c21.O=C(O)C(F)(F)F	0	0.0836473	0.0528706	0.102673	0.0115128	0.136756
1914	Cc1ccc2oc(=O)c3cc(C(=O)NCCCN4CCN(C)CC4)sc3c2c1	0	0.0836171	0.0661325	0.0433092	0.030684	0.176858
1915	CCOC(=O)c1sc(NC(=O)CCN2CCN(C)CC2)c(C(=O)OCC)c1C	0	0.0835422	0.0756207	0.047326	0.0145065	0.188794
1916	CC[N+](C)(C)CCNC(c1cc(C(C)(C)C)c(O)c(C(C)(C)C)c1)P(=O)(OC(C)C)OC(C)C.[Br-]	0	0.0835105	0.0636216	0.0569176	0.0223679	0.171246
1917	CN1CCN(C(=O)c2ccc(-c3nn(C)c(=O)c4ccccc34)cc2)CC1	0	0.0833968	0.0465379	0.0482398	0.0527918	0.149159
1918	NC(=O)C(c1ccccc1)(c1ccccc1)C1CCCN(CCc2ccc3c(c2)CCO3)C1	0	0.0832978	0.0572536	0.0552335	0.0315556	0.163104
1919	Oc1c(Cl)cc(Cl)c(Cl)c1Cc1c(O)c(Cl)cc(Cl)c1Cl	0	0.083287	0.0223171	0.0716699	0.0636817	0.114509
1920	CCN1CCC(CC(=O)Nc2n[nH]c3nc(-c4cccs4)c(Br)cc23)CC1.O=C(O)C(O)C(O)C(=O)O	0	0.0831879	0.0649823	0.0595453	0.0181014	0.171917
1921	CCCCCCCCCC(=O)CC(=O)Nc1cnccn1	0	0.0830613	0.0687807	0.062015	0.0113411	0.175828
1922	COc1ccc(CCNC(=O)c2cc3c(=O)n4ccccc4nc3n(CCCN3CCOCC3)c2=N)cc1OC	0	0.0830544	0.0494198	0.0580792	0.039012	0.152072
1923	NS(=O)(=O)c1ccc(NC2CC(c3ccc(O)c(F)c3)NN2)cc1	0	0.0830287	0.0616454	0.0602002	0.0215775	0.167308
1924	COC(=O)c1ccc(CSc2ccc3nnc(-c4ccccn4)n3n2)o1	0	0.0829583	0.05805	0.0665667	0.0214892	0.160819
1925	CC(C)NC(=O)C(C)C1CCC(CC(C)n2cc(C#CCNC(=O)OCc3ccccc3)nn2)O1	0	0.0829138	0.0745237	0.0439555	0.0175851	0.187201
1926	CNc1ncnc2c1c(-c1ccsc1)cn2C1OC(CO)C(O)C1O	0	0.0828388	0.0442114	0.120469	0.0207808	0.107267
1927	CCn1c(-c2nonc2N)nc2c(C#CC(C)(C)O)ncc(OCC3CCCN3)c21.O=C(O)C(F)(F)F	0	0.0828357	0.0661066	0.069704	0.00924053	0.169563
1928	Cc1cc(NCCCCO)n2c(nc3ccccc32)c1C#N	0	0.0827069	0.067093	0.053256	0.019319	0.175546
1929	CC(C)NC(=O)C(C)C1CCC(CC(C)n2cc(C#CC3=CCCCC3)nn2)O1	0	0.0826891	0.0745225	0.0472634	0.0144416	0.186362
1930	O=C(CCCCCCc1cccc(F)c1)Nc1ccnc(C(F)(F)F)c1	0	0.0826761	0.0526153	0.0458879	0.0450567	0.157084
1931	Oc1ccc2ccccc2c1N=Nc1nccs1	0	0.0826412	0.0484693	0.1076	0.0148744	0.12545
1932	Nc1ccc2ncnc(Nc3ccc(OCc4cccc(F)c4)c(Cl)c3)c2c1	0	0.0825904	0.0549955	0.0846657	0.0142213	0.148884
1933	Cc1ccc(N2CCC(CCOc3ccc(S(C)(=O)=O)cc3)CC2)nn1	0	0.0824857	0.0304376	0.109614	0.0399784	0.0978643
1934	CSc1nc(NCCCN(C)C)c2c3c(sc2n1)CN(C)CC3	0	0.0824528	0.0462442	0.10692	0.0176949	0.122744
1935	O=c1cc(Nc2ccc3ccccc3c2)[nH]c(=O)[nH]1	0	0.0824088	0.0499886	0.0978158	0.0149536	0.134457
1936	O=C(COc1ccc2c3c(c(=O)oc2c1)CCCC3)NCc1ccncc1	0	0.0823734	0.0477104	0.0614329	0.0372959	0.148391
1937	COc1cc2c(cc1Nc1nc(Nc3ccsc3C(N)=O)c3cc[nH]c3n1)N(C(=O)CN(C)C)CCC2	0	0.0823465	0.0306119	0.0693248	0.0531017	0.124613
1938	COc1nc(N)nc2c1c(-c1ccco1)cn2C1OC(CO)C(O)C1O	0	0.0823122	0.0397649	0.104953	0.0264114	0.115572
1939	CC(C(=O)N1CCCC1)C1CCC(CC(C)n2cc(C#Cc3ccc(-c4ccccc4)cc3)nn2)O1	0	0.0822297	0.0785668	0.0400245	0.0143202	0.192344
1940	COc1ccc(C#Cc2cn(C(C)CC3CCC(C(C)C(=O)NC(C)C)O3)nn2)cc1	0	0.0820469	0.0756957	0.0438012	0.0145805	0.187759
1941	Cc1cc(=O)oc2c(C)c(OCC(=O)N3CCN(Cc4ccccc4)CC3)ccc12	0	0.0820357	0.0697418	0.0507108	0.0167046	0.178692
1942	Cc1ncnc2c1c(-c1ccccc1)cn2C1OC(CO)C(O)C1O	0	0.0819868	0.0474141	0.0742894	0.0281491	0.143522
1943	CN(C)CCN(Cc1ccco1)C(=O)c1cc2c(Cl)nc3ccccc3c2s1	0	0.0819241	0.065042	0.0527626	0.0209541	0.172056
1944	O=C(CCCCCNc1cccc(F)c1)Nc1ccnc(C(F)(F)F)c1	0	0.081829	0.0570281	0.0498237	0.0337219	0.161941
1945	C=C(C)CSc1cc(C)c(C#N)c2nc3ccccc3n12	0	0.08165	0.0679956	0.0444447	0.0234613	0.177044
1946	COC(=O)c1ccsc1NC(=O)C1=COCCO1	0	0.0815803	0.0517282	0.0672083	0.0266472	0.150886
1947	COc1cc(CNCCNCC(C)O)ccc1OCc1ccc(Cl)nc1	0	0.0815167	0.0470257	0.0769521	0.0263403	0.141258
1948	CC1=C(C(=O)Nc2ccc3[nH]ncc3c2)C(c2ccc(Cl)c(Cl)c2)CC(=O)N1	0	0.0814048	0.0294428	0.0744019	0.0493599	0.120453
1949	Cc1cccn2c(=O)c3cc(C(=O)NCC(C)C)sc3nc12	0	0.0813885	0.0444983	0.0503665	0.0494826	0.144317
1950	Nc1nc(NCCCN2CCOCC2)nc(Nc2cccc(Cl)c2)c1[N+](=O)[O-]	0	0.0813767	0.0513246	0.097803	0.0119349	0.134392
1951	Cc1nc(-c2ccccn2)nc(N(C)CCc2ccccc2)c1Cl	0	0.0810955	0.0479048	0.0720829	0.0274521	0.143751
1952	O=C(c1cnsn1)N1CCN(c2ccccn2)CC1	0	0.0810746	0.026333	0.0663386	0.0588239	0.118061
1953	CCCCCCCCCCCC(=O)Nc1ccc2oc3c(c2c1)CCCC3	0	0.0809591	0.0616348	0.052138	0.0241287	0.166611
1954	Cn1c(N)c(C(=O)c2cc(-c3ccccn3)nc3ccccc23)c(=O)[nH]c1=O	0	0.0807923	0.0566722	0.0512527	0.0310396	0.160085
1955	COc1cc2ncn(-c3cc(OCCc4ccccc4)c(C(N)=O)s3)c2cc1OC	0	0.0807531	0.0701222	0.0480334	0.0160405	0.178186
1956	O=C(COc1ccc2c3c(c(=O)oc2c1)CCC3)NCCCN1CCOCC1	0	0.0807468	0.0527243	0.0725065	0.0206886	0.149045
1957	O=C(CCCCCOc1ccc(Br)cc1)Nc1ccncc1C(F)(F)F	0	0.0807219	0.0475869	0.0976629	0.0158464	0.128656
1958	COc1cc(C=Cc2nn(-c3ccccc3)c(C=Cc3ccc(O)c(OC)c3)c2N=Nc2ccc(S(N)(=O)=O)cc2)ccc1O	0	0.0806975	0.0524279	0.0858328	0.0140732	0.142186
1959	COCCNc1cc(C)c(C#N)c2nc3ccccc3n12	0	0.0806679	0.0714923	0.0423811	0.0187724	0.18085
1960	CN1CCN(c2ccc(Nc3ccnc4cc(Cl)ccc34)cc2)CC1	0	0.0806065	0.0552068	0.0890676	0.00915996	0.143592
1961	CCOP(=O)(OCC)C(NCCC[N+](C)(C)Cc1ccccc1)c1cc(C(C)(C)C)c(O)c(C(C)(C)C)c1.[Br-]	0	0.0806042	0.0622402	0.0544539	0.0208928	0.166466
1962	CN(C)CCOc1ccc2c(c1)C(=O)C(=Cc1ncc([N+](=O)[O-])n1C)C2.O=S(=O)(O)O	0	0.0805804	0.0468104	0.109687	0.0145351	0.117519
1963	Cc1c(OC(C)C(=O)NC2CC(C)(C)NC(C)(C)C2)ccc2c3c(c(=O)oc12)CCC3	0	0.0805391	0.0706101	0.0502161	0.0133047	0.178096
1964	Cc1cccc2c(N=Nc3ccc(S(N)(=O)=O)cc3)c(O)[nH]c12	0	0.0804687	0.0629421	0.0474215	0.0254139	0.168571
1965	Cc1ccc(NC(=O)c2ccoc2)cc1-c1ccc(C(=O)NCC2CC2)cc1	0	0.0804236	0.0615561	0.0607552	0.0168166	0.163699
1966	O=C(COc1cc2oc(=O)c3c(c2cc1Cl)CCC3)NCCCN1CCOCC1	0	0.0802342	0.0564178	0.0629067	0.0214497	0.156346
1967	Nc1nonc1-c1nc2cnccc2n1C1CC1	0	0.0802296	0.0610876	0.0703462	0.0108457	0.159497
1968	O=C(COc1ccc2c3c(c(=O)oc2c1)CCC3)NCc1cccnc1	0	0.0801747	0.0523802	0.0611665	0.0276744	0.151683
1969	O=C(COc1ccc2c3c(c(=O)oc2c1)CCC3)NCc1ccccn1	0	0.0801444	0.0603668	0.0487906	0.0270541	0.164588
1970	Cc1ccncc1NC1CS(=O)(=O)c2ccccc21	0	0.0800216	0.0540357	0.0632383	0.0238492	0.152977
1971	CCOc1ccc(C(=O)Nc2ccc(N3CCN(C)CC3)cc2)cc1[N+](=O)[O-]	0	0.0800045	0.0625607	0.0654101	0.0117305	0.162873
1972	CCc1cc2c(CN3CCN(CC)CC3)cc(=O)oc2cc1O	0	0.0799806	0.0528911	0.0696842	0.0209673	0.14929
1973	O=C(COc1cc2oc(=O)c3c(c2cc1Cl)CCC3)NCc1ccncc1	0	0.0799053	0.0574898	0.0518186	0.0278731	0.160024
1974	CC(C(=O)N1CCCC1)C1CCC(CC(C)n2cc(C#CCOC(=O)OCc3ccccc3)nn2)O1	0	0.0797781	0.0725595	0.0420876	0.0159681	0.181279
1975	CN1CCN(C(=O)CSc2nc(-c3cccs3)ccc2C#N)CC1	0	0.0797243	0.0568678	0.0428891	0.0362283	0.160055
1976	CCOc1ccc(CNC(=O)C2Cc3cc(S(=O)(=O)N4CCCC4)ccc3N2C(C)=O)cc1	0	0.0796436	0.0343844	0.0893075	0.0335396	0.116084
1977	Clc1ccc2nc(N=CC=Cc3ccc4c(c3)OCO4)sc2c1	0	0.0796343	0.0437587	0.121268	0.0191663	0.0984687
1978	O=C(NCCCN1CCCCCC1)c1cc2c(=O)oc3ccccc3c2s1	0	0.0796317	0.0672194	0.0458835	0.0195418	0.17347
1979	O=c1c2cccc3c2c(nn1CN1CCOCC1)-c1ccccc1-3	0	0.0795296	0.0392548	0.0996906	0.0246545	0.114244
1980	Cc1ccc2nc3c(c(Nc4ccc(O)cc4)c2c1)CCC3.Cl	0	0.0793841	0.0398783	0.0702295	0.0357685	0.132154
1981	COc1cc(NC(=O)C2=C(C)OCCS2)c(Cl)cc1C(=O)NCCN(C)C	0	0.0792671	0.0504844	0.0906314	0.0125427	0.134627
1982	Cc1nc(C)c(C(O)=Cc2nc3ccccc3oc2=O)s1	0	0.0790489	0.0482069	0.0709533	0.0244734	0.14172
1983	Cc1cc(Cl)cc2c(N=Nc3ccc(S(N)(=O)=O)cc3)c(O)[nH]c12	0	0.078996	0.0611918	0.0489632	0.0237259	0.164299
1984	CCN1CCN(c2ccc(NC(=O)c3ccc(Br)o3)cc2)CC1	0	0.0789472	0.0659007	0.0580601	0.0107323	0.168049
1985	Cc1c(OCC(=O)NC2CC(C)(C)NC(C)(C)C2)ccc2c3c(c(=O)oc12)CCC3	0	0.0787674	0.065484	0.0510437	0.0161062	0.169152
1986	Nc1nc2c(ncn2COCCO)c(=O)[nH]1	0	0.0786901	0.0342753	0.0706944	0.0412845	0.124091
1987	CNc1ncnc2c1c(-c1cccs1)cn2C1OC(CO)C(O)C1O	0	0.0786793	0.0367697	0.0960022	0.0275567	0.112479
1988	CC(Oc1ccc2c3c(c(=O)oc2c1)CCCC3)C(=O)NCCCn1ccnc1	0	0.0786624	0.0680683	0.0503759	0.0131198	0.172492
1989	Cc1cccn2c(=O)c3cc(C(=O)N4CCCC(C)C4)sc3nc12	0	0.0785976	0.0611692	0.0428384	0.0282608	0.164694
1990	Cc1cccc(OCCc2noc(C3CNC3)n2)c1	0	0.0785574	0.0426213	0.0621757	0.0365129	0.136984
1991	CCCCCCCCCCCC[N+](C)(C)CCCNC(c1cc(C(C)(C)C)c(O)c(C(C)(C)C)c1)P(=O)(OCC)OCC.[Br-]	0	0.0785307	0.0461586	0.0755946	0.0235235	0.136474
1992	COc1nc(N)nc2c1c(-c1ccoc1)cn2C1OC(CO)C(O)C1O	0	0.0784947	0.0447724	0.0830993	0.0215028	0.130882
1993	CCOP(=O)(OCC)C(NCC[N+](C)(C)Cc1ccccc1)c1cc(C(C)(C)C)c(O)c(C(C)(C)C)c1.[Br-]	0	0.0784273	0.0631452	0.0512685	0.0183332	0.16568
1994	CN(C)C(=O)CCNc1ccnc2ccc(Cl)cc12	0	0.0784229	0.0674642	0.0515514	0.0125771	0.17114
1995	Cn1cc(NC(=O)c2ccc(Br)s2)cc1C(N)=O	0	0.0784077	0.0605447	0.0567936	0.0174644	0.160965
1996	Cc1nc2ccc(NC(=O)N3CCSCC3)cc2nc1C	0	0.0783798	0.0477553	0.0639344	0.028468	0.142737
1997	O=C(COc1ccc2c3c(c(=O)oc2c1)CCC3)NCc1ccncc1	0	0.0783216	0.0487034	0.0566976	0.0325003	0.145767
1998	Oc1[nH]c2ccccc2c1C=Nc1ccc(-n2cncn2)cc1	0	0.0783192	0.057042	0.054505	0.023478	0.156975
1999	NC(=O)C1CCN(C(=O)COc2ccc3c4c(c(=O)oc3c2)CCC4)CC1	0	0.0782488	0.0627984	0.0536592	0.0166384	0.164449
[truncated: 989 more rows]

## Sheet: Cinnamomum cassia-predict
Number	Name	SMILES	MW	MF	ENSEMBLE_PREDICTION	ENSEMBLE_STD_DEV	PRED_MODEL_1	PRED_MODEL_2	PRED_MODEL_3
1	2-Nonenal, (E)-	CCCCCCC=CC=O	140.22	C9H16O	0.967998	0.0163157	0.989917	0.950796	0.963282
2	2-Undecenal, E-	CCCCCCCCC=CC=O	168.28	C11H20O	0.967994	0.0163201	0.989917	0.950784	0.96328
3	Benzoic Acid, 2,3-dihydroxy-	O=C(O)c1cccc(O)c1O	154.12	C7H6O4	0.967277	0.0144565	0.946903	0.975997	0.978931
4	2,4-Decadienal, (E,E)-	CCCCCC=CC=CC=O	152.23	C10H16O	0.962707	0.0213292	0.986005	0.934465	0.967651
5	2-Bromo dodecane	CCCCCCCCCCC(C)Br	249.23	C12H25Br	0.961538	0.0204563	0.986819	0.936718	0.961076
6	2,4,6-Octatriene, 3,4-dimethyl-	CC=CC=C(C)C(C)=CC	136.23	C10H16	0.960052	0.0183556	0.984246	0.939808	0.956101
7	Dodecane, 2-methyl-6-propyl-	CCCCCCC(CCC)CCCC(C)C	226.44	C16H34	0.957723	0.0112591	0.973131	0.94654	0.953499
8	2-Propenoic acid, 2-methyl-, 3,3,5-trimethylcyclohexyl ester	C=C(C)C(=O)OC1CC(C)CC(C)(C)C1	210.31	C13H22O2	0.952871	0.0234334	0.920207	0.964357	0.974049
9	Undecane, 2-methyl-	CCCCCCCCCC(C)C	170.33	C12H26	0.951605	0.0227552	0.980948	0.925491	0.948376
10	Pentadecane, 2-methyl-	CCCCCCCCCCCCCC(C)C	226.44	C16H34	0.951598	0.0227566	0.980948	0.925489	0.948358
11	Hexadecane, 2-methyl-	CCCCCCCCCCCCCCC(C)C	240.5	C17H36	0.951593	0.0227601	0.980948	0.925481	0.94835
12	Tridecane, 2-methyl-	CCCCCCCCCCCC(C)C	198.39	C14H30	0.951577	0.0227708	0.980942	0.925448	0.948342
13	Tridecanal	CCCCCCCCCCCCC=O	198.34	C13H26O	0.948168	0.0269578	0.986243	0.930818	0.927444
14	Dodecanal	CCCCCCCCCCCC=O	184.32	C12H24O	0.948157	0.0269622	0.986238	0.930785	0.927447
15	Cyclohexane, 1-ethenyl-1-methyl-2,4-bis(1-methylethenyl)-, (1.alpha.,2.beta.,4.beta.)-	C=CC1(C)CCC(C(=C)C)CC1C(=C)C	204.35	C15H24	0.94778	0.0445513	0.978331	0.884784	0.980224
16	BenzeneacetAldehyde, .alpha.-ethylidene-	CC=C(C=O)c1ccccc1	146.19	C10H10O	0.946668	0.0231339	0.940051	0.922229	0.977724
17	2,4-Nonadienal, (E,E)-	CCCCC=CC=CC=O	138.21	C9H14O	0.945528	0.0243891	0.969855	0.912189	0.954539
18	Decane, 2,3,5-trimethyl-	CCCCCC(C)CC(C)C(C)C	184.36	C13H28	0.944982	0.0315995	0.980642	0.950477	0.903827
19	CinnamAldehyde, .alpha.-pentyl-	CCCCCC(C=O)=Cc1ccccc1	202.29	C14H18O	0.944553	0.0207103	0.915709	0.954571	0.963379
20	Undecanol-5	CCCCCCC(O)CCCC	172.31	C11H24O	0.942538	0.0589839	0.988794	0.859294	0.979526
21	(3R,6R)-2,2,6-Trimethyl-6-vinyltetrahydro-2H-pyran-3-ol	C=CC1(C)CCC(O)C(C)(C)O1	170.25	C10H18O2	0.94109	0.0340416	0.983085	0.899707	0.940476
22	1-Heptadecene	C=CCCCCCCCCCCCCCCC	238.5	C17H34	0.939717	0.0375406	0.980842	0.948231	0.890077
23	1-Dodecene	C=CCCCCCCCCCC	168.32	C12H24	0.939711	0.0375493	0.980839	0.948239	0.890056
24	2-Octenal, 2-butyl-	CCCCCC=C(C=O)CCCC	182.3	C12H22O	0.936169	0.0513466	0.985278	0.957938	0.86529
25	Undecane	CCCCCCCCCCC	156.31	C11H24	0.933234	0.0280113	0.972266	0.907861	0.919574
26	Tetradecane	CCCCCCCCCCCCCC	198.39	C14H30	0.93323	0.028002	0.972254	0.907887	0.919549
27	Pentadecane	CCCCCCCCCCCCCCC	212.41	C15H32	0.933197	0.0280318	0.972262	0.907824	0.919506
28	4H-Inden-4-one, 1,2,3,5,6,7-hexahydro-1,1,2,3,3-pentamethyl-	CC1C(C)(C)C2=C(C(=O)CCC2)C1(C)C	206.32	C14H22O	0.930929	0.0459198	0.86799	0.948542	0.976254
29	2-Buten-1-one, 1-(2,6,6-trimethyl-1-cyclohexen-1-yl)-	CC=CC(=O)C1=C(C)CCCC1(C)C	192.3	C13H20O	0.927328	0.0214998	0.945749	0.897169	0.939067
30	trans-2-Dodecen-1-ol	CCCCCCCCCC=CCO	184.32	C12H24O	0.9201	0.03962	0.976014	0.889008	0.895278
31	1,E-11,Z-13-Hexadecatriene	C=CCCCCCCCCC=CC=CCC	220.39	C16H28	0.90946	0.0523217	0.981913	0.886248	0.860221
32	Benzene, 2,4-pentadiynyl-	C#CC#CCc1ccccc1	140.18	C11H8	0.907262	0.0749555	0.803062	0.942502	0.976222
33	Eucalyptol	CC12CCC(CC1)C(C)(C)O2	154.25	C10H18O	0.904392	0.0568176	0.97335	0.834193	0.905633
34	p-Cresol	Cc1ccc(O)cc1	108.14	C7H8O	0.901128	0.0170033	0.881831	0.898351	0.923201
35	1,2,4-Benzenetriol	Oc1ccc(O)c(O)c1	126.11	C6H6O3	0.897669	0.0572756	0.962757	0.823371	0.906878
36	2-Methyl-2,5-divinyltetrahydrofuran	C=CC1CCC(C)(C=C)O1	138.21	C9H14O	0.896311	0.0756443	0.947352	0.78937	0.95221
37	p-Menth-8-en-1-ol, stereoisomer	C=C(C)C1CCC(C)(O)CC1	154.25	C10H18O	0.893099	0.0696672	0.913096	0.799551	0.966649
38	Benzene, (1-methyl-1-propylpentyl)-	CCCCC(C)(CCC)c1ccccc1	204.35	C15H24	0.890826	0.0536265	0.960684	0.830331	0.881464
39	Cyclopropanecarboxylic Acid, 2,2-dimethyl-3-(2-methyl-1-propenyl)-, (1R-trans)-	CC(C)=CC1C(C(=O)O)C1(C)C	168.23	C10H16O2	0.890347	0.0170253	0.868811	0.89179	0.91044
40	Phenol, 4-(3-hydroxy-1-propenyl)-	OCC=Cc1ccc(O)cc1	150.17	C9H10O2	0.886614	0.109952	0.965912	0.731128	0.962801
41	5-Methyl-(E)-2-hepten-4-one	CC=CC(=O)C(C)CC	126.2	C8H14O	0.886385	0.0843606	0.963323	0.768951	0.92688
42	(1S,4aR,7R,8aR)-1,4a-Dimethyl-7-(prop-1-en-2-yl)decahydronaphthalen-1-ol	C=C(C)C1CCC2(C)CCCC(C)(O)C2C1	222.37	C15H26O	0.884439	0.049202	0.863725	0.837269	0.952324
43	Megastigmatrienone	C=CC=CC1C(C)=CC(=O)CC1(C)C	190.28	C13H18O	0.883108	0.108558	0.729783	0.966551	0.952989
44	3,5-Octadien-2-one	CCC=CC=CC(C)=O	124.18	C8H12O	0.878015	0.0410554	0.894428	0.821577	0.91804
45	3-Octen-2-one, (E)-	CCCCC=CC(C)=O	126.2	C8H14O	0.87673	0.0681616	0.917697	0.780681	0.931814
46	Thiocyanic acid, phenylmethyl ester	N#CSCc1ccccc1	149.21	C8H7NS	0.875489	0.13251	0.688262	0.962199	0.976006
47	Benzene, 1,2,3-trimethoxy-5-(1-propenyl)-, (E)-	CC=Cc1cc(OC)c(OC)c(OC)c1	208.25	C12H16O3	0.872001	0.109949	0.719647	0.921269	0.975088
48	Butanoic acid, 2-methyl-, 3,7-dimethyl-2,6-octadienyl ester, (E)-	CCC(C)C(=O)OCC=C(C)CCC=C(C)C	238.37	C15H26O2	0.867572	0.102445	0.723047	0.931075	0.948595
49	trans-3-Methyl-4-octanolide	CCCCC1OC(=O)CC1C	156.22	C9H16O2	0.866999	0.0770646	0.791497	0.836685	0.972816
50	2-Propenoic acid, 3-phenyl-, methyl ester, (E)-	COC(=O)C=Cc1ccccc1	162.18	C10H10O2	0.866568	0.119969	0.699139	0.92653	0.974036
51	1,3-Cyclohexadiene, 5-butyl-	CCCCC1C=CC=CC1	136.23	C10H16	0.86495	0.0750107	0.75887	0.918509	0.917471
52	.beta.-Phenylethylmethylethylcarbinol	CCC(C)(O)CCc1ccccc1	178.27	C12H18O	0.864599	0.0298251	0.827412	0.900431	0.865954
53	4a,8-Dimethyl-2-(prop-1-en-2-yl)-1,2,3,4,4a,5,6,7-octahydronaphthalene	C=C(C)C1CCC2(C)CCCC(C)=C2C1	204.35	C15H24	0.864563	0.0771825	0.770501	0.863638	0.959552
54	Acetic Acid, cinnamyl ester	CC(=O)OCC=Cc1ccccc1	176.21	C11H12O2	0.864527	0.112303	0.707887	0.920128	0.965564
55	1,7-Nonadiene, 4,8-dimethyl-	C=CCC(C)CCC=C(C)C	152.28	C11H20	0.855229	0.0855441	0.734967	0.903979	0.926741
56	BenzeneacetAldehyde, .alpha.-(2-methylpropylidene)-	CC(C)C=C(C=O)c1ccccc1	174.24	C12H14O	0.854512	0.0785003	0.776532	0.825071	0.961933
57	3-Acetyl-1H-pyrroline	CC(=O)c1cc[nH]c1	109.13	C6H7NO	0.852479	0.0738548	0.748917	0.892513	0.916007
58	4H-Pyran-4-one, 5-hydroxy-2-(hydroxymethyl)-	O=c1cc(CO)occ1O	142.11	C6H6O4	0.852251	0.02626	0.841031	0.88852	0.827202
59	10-epi-.gamma.-Eudesmol	CC1=C2CC(C(C)(C)O)CCC2(C)CCC1	222.37	C15H26O	0.851279	0.0489038	0.914728	0.84339	0.79572
60	2-Propenoic acid, 3-phenyl-, ethyl ester, (E)-	CCOC(=O)C=Cc1ccccc1	176.21	C11H12O2	0.848854	0.115259	0.686053	0.937261	0.923247
61	1-phenyl-1-pentanone	CCCCC(=O)c1ccccc1	162.23	C11H14O	0.848598	0.0834964	0.756083	0.831308	0.958402
62	2(3H)-Furanone, 5-hexyldihydro-4-methyl-, trans-	CCCCCCC1OC(=O)CC1C	184.27	C11H20O2	0.845859	0.0969607	0.714298	0.878163	0.945117
63	Santolina triene	C=CC(C=C(C)C)C(=C)C	136.23	C10H16	0.845374	0.0653602	0.937221	0.790443	0.808459
64	Methylparaben	COC(=O)c1ccc(O)cc1	152.15	C8H8O3	0.845195	0.0744449	0.769645	0.819472	0.94647
65	BenzeneacetAldehyde	O=CCc1ccccc1	120.15	C8H8O	0.840655	0.0816182	0.733848	0.931959	0.85616
66	Benzoic acid, hexyl ester	CCCCCCOC(=O)c1ccccc1	206.28	C13H18O2	0.839436	0.0767315	0.787852	0.782548	0.947908
67	1,2,3,4-Tetrahydro-3-isopropyl-5-methyl-1-oxonaphthalene	Cc1cccc2c1CC(C(C)C)CC2=O	202.29	C14H18O	0.839236	0.0915555	0.716104	0.866126	0.935479
68	Benzoic Acid, 4-methoxy-	COc1ccc(C(=O)O)cc1	152.15	C8H8O3	0.838942	0.169357	0.599701	0.948799	0.968326
69	BenzAldehyde, 4-hydroxy-	O=C(O)c1ccc(O)c(OC(F)(F)F)c1.O=Cc1ccc(O)c(OC(F)(F)F)c1	428.24	C7H6O2	0.836948	0.0716719	0.740188	0.911471	0.859184
70	1,10-Undecadiene	C=CCCCCCCCC=C	152.28	C11H20	0.83535	0.176251	0.966619	0.953217	0.586214
71	3-Buten-2-one, 4-(2,2,6-trimethyl-7-oxabicyclo[4.1.0]hept-1-yl)-	CC(=O)C=CC12OC1(C)CCCC2(C)C	208.3	C13H20O2	0.833538	0.187743	0.983101	0.568771	0.948742
72	n-Hexylacetoacetic acid ethyl ester	CCCCCCC(C(C)=O)C(=O)OCC	214.3	C12H22O3	0.833102	0.0467409	0.790021	0.811224	0.89806
73	Benzoic acid, 2-propenyl ester	C=CCOC(=O)c1ccccc1	162.18	C10H10O2	0.828901	0.0918026	0.819801	0.721293	0.94561
74	2-Cyclohexen-1-one, 4-(3-hydroxy-1-butenyl)-3,5,5-trimethyl-	CC1=CC(=O)CC(C)(C)C1C=CC(C)O	208.3	C13H20O2	0.827718	0.186525	0.564015	0.965289	0.95385
75	2-Buten-1-one, 1-(2,6,6-trimethyl-1,3-cyclohexadien-1-yl)-, (E)-	CC=CC(=O)C1=C(C)C=CCC1(C)C	190.28	C13H18O	0.825549	0.0557886	0.8592	0.870524	0.746923
76	Phenol, 3-methyl-	Cc1cccc(O)c1	108.14	C7H8O	0.825341	0.167626	0.588285	0.942918	0.94482
77	4,6-Octadiyn-3-one, 2-methyl-	CC#CC#CC(=O)C(C)C	134.17	C9H10O	0.823843	0.169737	0.583799	0.943883	0.943848
78	Hexa-2,4-diyn-1-ylbenzene	CC#CC#CCc1ccccc1	154.21	C12H10	0.823409	0.210933	0.525231	0.964992	0.980003
79	Phenol, 4-hexyl-	CCCCCCc1ccc(O)cc1	178.27	C12H18O	0.816519	0.0873187	0.939841	0.749315	0.760403
80	3-Hexen-1-ol, benzoate, (Z)-	CCC=CCCOC(=O)c1ccccc1	204.26	C13H16O2	0.815805	0.0287363	0.789498	0.802132	0.855784
81	Hydroquinone	Oc1ccc(O)cc1	110.11	C6H6O2	0.81482	0.121056	0.9207	0.645374	0.878388
82	1-Methylcyclohexylcarboxylic Acid	CC1(C(=O)O)CCCCC1	142.2	C8H14O2	0.81403	0.118276	0.690383	0.778296	0.973411
83	trans-Cinnamic Acid	O=C(O)C=Cc1ccccc1	148.16	C9H8O2	0.813823	0.172864	0.574793	0.888935	0.977741
84	Ethanone, 1-(1H-pyrazol-4-yl)-	CC(=O)c1cn[nH]c1	110.11	C5H6N2O	0.813586	0.128062	0.632812	0.89447	0.913475
85	Camphor	CC12CCC(CC1=O)C2(C)C	152.23	C10H16O	0.813561	0.118979	0.734848	0.724126	0.981708
86	1H-Pyrrole-2-carboxAldehyde	O=Cc1ccc[nH]1	95.1	C5H5NO	0.811793	0.0463917	0.762076	0.873725	0.799579
87	Phenol	Oc1ccccc1	94.11	C6H6O	0.809599	0.101434	0.82325	0.679105	0.92644
88	Piperitenone oxide	CC(C)=C1CCC2(C)OC2C1=O	166.22	C10H14O2	0.805485	0.217557	0.498029	0.949227	0.969198
89	Benzyl tiglate	CC=C(C)C(=O)OCc1ccccc1	190.24	C12H14O2	0.8046	0.15752	0.584494	0.884924	0.944383
90	Phenol, 2-methoxy-4-(1-propenyl)-	CC=Cc1ccc(O)c(OC)c1	164.2	C10H12O2	0.804554	0.0774937	0.721384	0.784334	0.907945
91	Benzamide	NC(=O)c1ccccc1	121.14	C7H7NO	0.804504	0.182797	0.54732	0.91042	0.955774
92	1,3-Dioxepane, 2-heptyl-	CCCCCCCC1OCCCCO1	200.32	C12H24O2	0.802579	0.0710198	0.832883	0.7045	0.870355
93	Ethanone, 1-(2,3,4-trihydroxyphenyl)-	CC(=O)c1ccc(O)c(O)c1O	168.15	C8H8O4	0.8014	0.111078	0.666979	0.798213	0.939007
94	3-(4-Hydroxyphenyl)propanal	O=CCCc1ccc(O)cc1	150.17	C9H10O2	0.801211	0.116179	0.95024	0.786608	0.666787
95	Dodecane, 5,8-diethyl-	CCCCC(CC)CCC(CC)CCCC	226.44	C16H34	0.794438	0.240812	0.974636	0.454075	0.954604
96	Orcinol	Cc1cc(O)cc(O)c1	124.14	C7H8O2	0.78771	0.209975	0.491318	0.920154	0.951657
97	1,2,3-Benzenetriol	Oc1cccc(O)c1O	126.11	C6H6O3	0.786914	0.0630996	0.747919	0.875924	0.7369
98	Benzoic acid, 2-fluoro-4,5-dimethoxy-	COc1cc(F)c(C(=O)O)cc1OC	200.16	C9H9FO4	0.78484	0.26185	0.414666	0.961172	0.978682
99	Dauca-4(11),8-diene	CC1=CCC2(C)CCC(=C(C)C)C2CC1	204.35	C15H24	0.784463	0.0797466	0.84604	0.671848	0.8355
100	2-Acetoxyacetophenone	CC(=O)OCC(=O)c1ccccc1	178.18	C10H10O3	0.782907	0.145459	0.577753	0.872396	0.898571
101	Benzene, (2,2-dimethoxyethyl)-	COC(Cc1ccccc1)OC	166.22	C10H14O2	0.781038	0.125921	0.60944	0.825612	0.908064
102	1,5-Diazabicyclo[3.1.0]hexane	C1CN2CN2C1	84.12	C4H8N2	0.780247	0.162158	0.825823	0.562818	0.952098
103	Cinnamaldehyde	O=CC=Cc1ccccc1	132.16	C9H8O	0.779861	0.220767	0.469482	0.905797	0.964303
104	9-Oxononanoic Acid	O=CCCCCCCCC(=O)O	172.22	C9H16O3	0.777352	0.115517	0.715335	0.677473	0.939248
105	2,5-Cyclohexadiene-1,4-dione, 2,5-dihydroxy-3-methoxy-6-methyl-	COC1=C(O)C(=O)C(C)=C(O)C1=O	184.15	C8H8O5	0.777234	0.209142	0.48205	0.940979	0.908671
106	Benzene, 1-methyl-3-(1-methylethenyl)-	C=C(C)c1cccc(C)c1	132.2	C10H12	0.775244	0.137547	0.58661	0.828432	0.91069
107	2,6-dihydroxy-Benzoic Acid	O=C(O)c1c(O)cccc1O	154.12	C7H6O4	0.775011	0.239667	0.436279	0.934098	0.954658
108	Cyclopentane, butyl-	CCCCC1CCCC1	126.24	C9H18	0.773988	0.119044	0.619485	0.793327	0.909151
109	4-Hydroxy-3-methoxybenzyl Alcohol	COc1cc(CO)ccc1O	154.16	C8H10O3	0.77263	0.0186952	0.786691	0.78499	0.74621
110	Vanillin	COc1cc(C=O)ccc1O	152.149	C8H8O3	0.772358	0.0821012	0.659221	0.806325	0.851529
111	1-Octen-3-ol	C=CC(O)CCCCC	128.21	C8H16O	0.769096	0.198898	0.895033	0.488307	0.923948
112	Naphthalene, decahydro-4a-methyl-1-methylene-7-(1-methylethenyl)-, [4aR-(4a.alpha.,7.alpha.,8a.beta.)]-	C=C(C)C1CCC2(C)CCCC(=C)C2C1	204.35	C15H24	0.769026	0.0940705	0.638296	0.813031	0.85575
113	(1S,5S,6R)-6-Methyl-2-methylene-6-(4-methylpent-3-en-1-yl)bicyclo[3.1.1]heptane	C=C1CCC2CC1C2(C)CCC=C(C)C	204.35	C15H24	0.768266	0.0390029	0.721185	0.76692	0.816694
114	TRANS-ANETHOLE	CC=Cc1ccc(OC)cc1	148.2	C10H12O	0.767073	0.131007	0.642332	0.71081	0.948077
115	4-Tridecanone	CCCCCCCCCC(=O)CCC	198.34	C13H26O	0.766669	0.118473	0.731245	0.642563	0.9262
116	Cyclooctyl Alcohol	OC1CCCCCCC1	128.21	C8H16O	0.764964	0.0576057	0.695312	0.836384	0.763195
117	Undecylenic Acid	C=CCCCCCCCCC(=O)O	184.27	C11H20O2	0.762708	0.128172	0.587767	0.809084	0.891272
118	2,4-Decadienoic acid, ethyl ester, (E,Z)-	CCCCCC=CC=CC(=O)OCC	196.29	C12H20O2	0.761796	0.233557	0.953891	0.898447	0.433052
119	Benzene, 1-methyl-4-(1,2,2-trimethylcyclopentyl)-, (R)-	Cc1ccc(C2(C)CCCC2(C)C)cc1	202.33	C15H22	0.760305	0.241682	0.41906	0.914222	0.947633
120	1-iodo-Decane	CCCCCCCCCCI	268.18	C10H21I	0.75897	0.239995	0.926826	0.930512	0.419572
121	Nonane, 1-iodo-	CCCCCCCCCI	254.15	C9H19I	0.758913	0.24007	0.926815	0.930513	0.419409
122	1-Iodoundecane	CCCCCCCCCCCI	282.2	C11H23I	0.758897	0.240066	0.926815	0.930476	0.419399
123	Dodecanenitrile	CCCCCCCCCCCC#N	181.32	C12H23N	0.758318	0.263273	0.929162	0.386403	0.959388
124	2-Butenoic acid, 2-methyl-, ethyl ester	CC=C(C)C(=O)OCC	128.169	C7H12O2	0.752955	0.177913	0.501573	0.887862	0.869429
125	Benzene, (isothiocyanatomethyl)-	S=C=NCc1ccccc1	149.21	C8H7NS	0.752842	0.252114	0.396318	0.927936	0.934273
126	Phenol, 4-(2-propenyl)-	C=CCc1ccc(O)cc1	134.17	C9H10O	0.752288	0.0908402	0.810536	0.822327	0.624001
127	(3S,3aS,6R,8aS)-3,8,8-Trimethyl-7-methyleneoctahydro-1H-3a,6-methanoazulene	C=C1C2CCC3(C2)C(C)CCC3C1(C)C	204.35	C15H24	0.746553	0.257201	0.935169	0.382901	0.921588
128	Benzenemethanol, 4-hydroxy-	OCc1ccc(O)cc1	124.14	C7H8O2	0.743882	0.19746	0.905799	0.859958	0.465889
129	Levomenthol	CC1CCC(C(C)C)C(O)C1	156.26	C10H20O	0.742713	0.162339	0.555976	0.720419	0.951744
130	1H-Cycloprop[e]azulen-7-ol, decahydro-1,1,7-trimethyl-4-methylene-, [1ar-(1a.alpha.,4a.alpha.,7.beta.,7a.beta.,7b.alpha.)]-	C=C1CCC2C(C3C1CCC3(C)O)C2(C)C	220.35	C15H24O	0.738606	0.259338	0.928566	0.371926	0.915326
131	Benzoic acid, ethyl ester	CCOC(=O)c1ccccc1	150.17	C9H10O2	0.736592	0.120334	0.598875	0.718873	0.892028
132	Benzophenone	O=C(c1ccccc1)c1ccccc1	182.22	C13H10O	0.734654	0.209317	0.44277	0.837898	0.923294
133	Octane, 5-ethyl-2-methyl-	CCCC(CC)CCC(C)C	156.31	C11H24	0.732405	0.247872	0.899063	0.382	0.916152
134	Myroxide	C=CC(C)=CCC1OC1(C)C	152.23	C10H16O	0.732222	0.20704	0.885395	0.43953	0.871742
135	Acetophenone, 4'-hydroxy-	CC(=O)c1ccc(O)cc1	136.15	C8H8O2	0.730212	0.140515	0.591472	0.676373	0.92279
136	Phenol, 4-pentyl-	CCCCCc1ccc(O)cc1	164.24	C11H16O	0.729526	0.157198	0.927861	0.543386	0.71733
137	8-Dodecen-1-ol, acetate, (E)-	CCCC=CCCCCCCCOC(C)=O	226.35	C14H26O2	0.724807	0.261533	0.942488	0.874927	0.357005
138	Paroxypropione	CCC(=O)c1ccc(O)cc1	150.17	C9H10O2	0.722449	0.117455	0.712165	0.584015	0.871169
139	Nonanoic acid, 9-oxo-, methyl ester	COC(=O)CCCCCCCC=O	186.25	C10H18O3	0.722003	0.180845	0.476366	0.783143	0.9065
140	Bornyl tiglate	CC=C(C)C(=O)OC1CC2CCC1(C)C2(C)C	236.35	C15H24O2	0.721974	0.169192	0.607811	0.596946	0.961165
141	Undecane, 4,4-dimethyl-	CCCCCCCC(C)(C)CCC	184.36	C13H28	0.71988	0.3052	0.969952	0.899504	0.290183
142	Phosphoric acid, dibutyl 1-methylethenyl ester	C=C(C)OP(=O)(OCCCC)OCCCC	250.27	C11H23O4P	0.719081	0.11558	0.693921	0.591791	0.87153
143	Benzene, n-butyl-	CCCCc1ccccc1	134.22	C10H14	0.718738	0.152161	0.53082	0.721898	0.903497
144	Thiophene, 3-phenyl-	c1ccc(-c2ccsc2)cc1	160.24	C10H8S	0.714489	0.236854	0.379673	0.873361	0.890434
145	Cyclohexanol, 1-ethenyl-	C=CC1(O)CCCCC1	126.2	C8H14O	0.714135	0.255562	0.797578	0.367871	0.976956
146	o-Hydroxybiphenyl	Oc1ccccc1-c1ccccc1	170.21	C12H10O	0.713767	0.0975936	0.708839	0.59678	0.835682
147	2-Pentenoic Acid, 2-methyl-	CCC=C(C)C(=O)O	114.14	C6H10O2	0.712571	0.308473	0.276338	0.92776	0.933616
148	Naphthalene, 2,6-dimethyl-	Cc1ccc2cc(C)ccc2c1	156.22	C12H12	0.711623	0.216396	0.410006	0.817585	0.907279
149	Hexathiane	S1SSSSS1	192.4	S6	0.710713	0.274016	0.983943	0.812082	0.336113
150	Bibenzyl	c1ccc(CCc2ccccc2)cc1	182.26	C14H14	0.709976	0.240407	0.369998	0.882033	0.877897
151	p-Tolylacetic Acid	Cc1ccc(CC(=O)O)cc1	150.17	C9H10O2	0.706589	0.243263	0.363803	0.852719	0.903244
152	Hexahydro-3-butylphthalide	CCCCC1OC(=O)C2CCCCC12	196.29	C12H20O2	0.704999	0.165734	0.836785	0.806963	0.471249
153	Bicyclo[3.1.1]hept-2-ene-2-carboxaldehyde, 6,6-dimethyl-	CC1(C)C2CC=C(C=O)C1C2	150.22	C10H14O	0.70486	0.207044	0.427461	0.762394	0.924725
154	BenzAldehyde, 3-methoxy-	COc1cccc(C=O)c1	136.15	C8H8O2	0.704229	0.198825	0.463889	0.698006	0.95079
155	4-Hydroxy-2-methylacetophenone	CC(=O)c1ccc(O)cc1C	150.17	C9H10O2	0.701852	0.282491	0.302499	0.892034	0.911022
156	Propanoic acid, 2-methyl-, 3-phenyl-2-propenyl ester	CC(C)C(=O)OCC=Cc1ccccc1	204.26	C13H16O2	0.701025	0.169723	0.527353	0.644378	0.931343
157	2-Methylbut-2-en-1-yl acetate	CC=C(C)COC(C)=O	128.169	C7H12O2	0.696275	0.240963	0.368205	0.940134	0.780487
158	Acetic acid, nonyl ester	CCCCCCCCCOC(C)=O	186.29	C11H22O2	0.696261	0.165823	0.773081	0.849737	0.465966
159	Tetradecane, 2,6,10-trimethyl-	CCCCC(C)CCCC(C)CCCC(C)C	240.5	C17H36	0.69518	0.25735	0.932372	0.815642	0.337527
160	2-Oxabicyclo[2.2.2]octan-6-ol, 1,3,3-trimethyl-, acetate	CC(=O)OC1CC2CCC1(C)OC2(C)C	212.28	C12H20O3	0.694344	0.0645655	0.638738	0.784869	0.659425
161	2(1H)-Pyridinone	O=c1cccc[nH]1	95.1	C5H5NO	0.69342	0.134322	0.595383	0.883347	0.601531
162	1,2,4-Methenoazulene, decahydro-1,5,5,8a-tetramethyl-, [1S-(1.alpha.,2.alpha.,3a.beta.,4.alpha.,8a.beta.,9R*)]-	CC1(C)CCCC2(C)C3CC4C(C31)C42C	204.35	C15H24	0.68896	0.320771	0.237348	0.877664	0.951868
163	1,3-Hexadiene, 3-ethyl-2-methyl-	C=C(C)C(=CCC)CC	124.22	C9H16	0.688201	0.214525	0.909644	0.757074	0.397887
164	Octanoic acid, 3-hexenyl ester, (Z)-	CCC=CCCOC(=O)CCCCCCC	226.35	C14H26O2	0.686687	0.259963	0.855515	0.885105	0.31944
165	BenzenAmine, 2,5-dimethyl-	Cc1ccc(C)c(N)c1	121.18	C8H11N	0.685182	0.273594	0.298809	0.86056	0.896177
166	1,7,7-Trimethylbicyclo[2.2.1]heptan-2-ol	CC1(C)C2CCC1(C)C(O)C2	154.25	C10H18O	0.685094	0.209777	0.580726	0.496779	0.977778
167	3,5-Dimethyldodecane	CCCCCCCC(C)CC(C)CC	198.39	C14H30	0.684095	0.206684	0.975031	0.514242	0.563013
168	Butanoic acid, 2-methyl-, propyl ester	CCCOC(=O)C(C)CC	144.21	C8H16O2	0.683092	0.17763	0.685383	0.464403	0.899489
169	Dodecanoic acid, methyl ester	CCCCCCCCCCCC(=O)OC	214.34	C13H26O2	0.681109	0.223681	0.375131	0.764577	0.903618
170	Heptanoic acid, methyl ester	CCCCCCC(=O)OC	144.21	C8H16O2	0.68107	0.223677	0.375105	0.764513	0.903592
171	Undecanoic acid, methyl ester	CCCCCCCCCCC(=O)OC	200.32	C12H24O2	0.681054	0.223688	0.375089	0.764441	0.903631
172	1,2-Propanedione, 1-phenyl-	CC(=O)C(=O)c1ccccc1	148.16	C9H8O2	0.679748	0.211781	0.420496	0.679496	0.939251
173	1H-Pyrrole-3-carbonitrile	N#Cc1cc[nH]c1	92.1	C5H4N2	0.67833	0.199711	0.546937	0.527513	0.960541
174	2,4-Heptadien-1-ol, (E,E)-	CCC=CC=CCO	112.17	C7H12O	0.678268	0.227222	0.873137	0.359554	0.802113
175	3-Cyclohexen-1-ol, 1-(1,5-dimethyl-4-hexenyl)-4-methyl-	CC(C)=CCCC(C)C1(O)CC=C(C)CC1	222.37	C15H26O	0.677166	0.131347	0.507041	0.826814	0.697643
176	(5-bromopentyl)-Benzene	BrCCCCCc1ccccc1	227.14	C11H15Br	0.676843	0.188118	0.41105	0.799836	0.819642
177	Ethanone, 1-(2-methylphenyl)-	CC(=O)c1ccccc1C	134.17	C9H10O	0.676186	0.327546	0.216418	0.857186	0.954952
178	6-Nonen-1-ol, acetate, (Z)-	CCC=CCCCCCOC(C)=O	184.27	C11H20O2	0.673934	0.252069	0.873286	0.830191	0.318324
179	BenzAldehyde	O=Cc1ccccc1	106.12	C7H6O	0.673545	0.313264	0.237174	0.825497	0.957964
180	Acetic acid, phenylmethyl ester	CC(=O)OCc1ccccc1	150.17	C9H10O2	0.672177	0.208068	0.385398	0.872635	0.758496
181	2-Propenoic Acid, 3-(2-hydroxyphenyl)-	O=C(O)C=Cc1ccccc1O	164.16	C9H8O3	0.671602	0.227243	0.365965	0.738406	0.910435
182	Benzyl Alcohol	OCc1ccccc1	108.14	C7H8O	0.663801	0.21792	0.378041	0.906628	0.706733
183	3-Butylisobenzofuran-1(3H)-one	CCCCC1OC(=O)c2ccccc21	190.24	C12H14O2	0.663544	0.198297	0.571312	0.480308	0.939013
184	2-Cyclohexen-1-one	O=C1C=CCCC1	96.13	C6H8O	0.663026	0.322068	0.213408	0.8248	0.950871
185	cis-2,6-Dimethyl-2,6-octadiene	CC=C(C)CCC=C(C)C	138.25	C10H18	0.658223	0.294852	0.250046	0.936137	0.788487
186	Benzoic acid, 4-hydroxy-3-methoxy-, methyl ester	COC(=O)c1ccc(O)c(OC)c1	182.17	C9H10O4	0.657527	0.23155	0.669123	0.368317	0.935141
187	Citronellyl tiglate	CC=C(C)C(=O)OCCC(C)CCC=C(C)C	238.37	C15H26O2	0.657523	0.30575	0.2306	0.930375	0.811593
188	Citronellal	CC(C)=CCCC(C)CC=O	154.25	C10H18O	0.651691	0.147633	0.62941	0.483052	0.842612
189	Benzenepropanoic Acid, 4-hydroxy-	O=C(O)CCc1ccc(O)cc1	166.17	C9H10O3	0.650801	0.129691	0.527227	0.595213	0.829963
190	2H-2,4a-Methanonaphthalen-8(5H)-one, 1,3,4,6,7,8a-hexahydro-1,1,5,5-tetramethyl-	CC1(C)C2CCC3(C2)C1C(=O)CCC3(C)C	220.35	C15H24O	0.645885	0.310208	0.888083	0.208008	0.841564
191	2,4,6-Cycloheptatrien-1-one, 2-hydroxy-4-(1-methylethyl)-	CC(C)c1cccc(O)c(=O)c1	164.2	C10H12O2	0.64438	0.15588	0.503363	0.568146	0.861631
192	5-Hepten-2-one, 4,6-dimethyl-	CC(=O)CC(C)C=C(C)C	140.22	C9H16O	0.643364	0.0896361	0.621262	0.546315	0.762515
193	n-Valeric acid cis-3-hexenyl ester	CCC=CCCOC(=O)CCCC	184.27	C11H20O2	0.643329	0.258526	0.875446	0.771902	0.282638
194	Furfuryl heptanoate	CCCCCCC(=O)OCc1ccco1	210.27	C12H18O3	0.64068	0.142719	0.480327	0.614703	0.827009
195	n-Capric acid isobutyl ester	CCCCCCCCCC(=O)OCC(C)C	228.37	C14H28O2	0.635936	0.169614	0.483401	0.872525	0.551881
196	Styrene	C=Cc1ccccc1	104.15	C8H8	0.635365	0.213118	0.531819	0.44201	0.932266
197	cis-3-Hexenyl salicylate	CCC=CCCOC(=O)c1ccccc1O	220.26	C13H16O3	0.634531	0.112382	0.530313	0.790555	0.582725
198	1-Cyclohexene-1-carboxylic acid, 4-(1-methylethenyl)-	C=C(C)C1CC=C(C(=O)O)CC1	166.22	C10H14O2	0.632918	0.371288	0.113637	0.82516	0.959957
199	4,8-Methanoazulen-9-ol, decahydro-2,2,4,8-tetramethyl-, stereoisomer	CC1(C)CC2C(C1)C1(C)CCCC2(C)C1O	222.37	C15H26O	0.632113	0.293151	0.739385	0.231668	0.925284
200	Benzene, 1,1'-(1,3-propanediyl)bis-	c1ccc(CCCc2ccccc2)cc1	196.29	C15H16	0.632052	0.231639	0.308076	0.75203	0.83605
201	2H-Pyran-2-one, 5,6-dihydro-6-pentyl-	CCCCCC1CC=CC(=O)O1	168.23	C10H16O2	0.631659	0.242746	0.676678	0.903883	0.314416
202	5'-Hydroxy-2',3',4'-trimethylacetophenone	CC(=O)c1cc(O)c(C)c(C)c1C	178.23	C11H14O2	0.629803	0.253378	0.295528	0.685158	0.908724
203	1-Pentanone, 1-(1H-imidazol-4-yl)-	CCCCC(=O)c1cnc[nH]1	152.19	C8H12N2O	0.628913	0.119024	0.519863	0.572393	0.794483
204	Bicyclo[3.1.1]hept-2-ene, 2,6-dimethyl-6-(4-methyl-3-pentenyl)-	CC(C)=CCCC1(C)C2CC=C(C)C1C2	204.35	C15H24	0.625549	0.210418	0.604712	0.378892	0.893043
205	Bicyclo[2.2.1]heptan-2-ol, 1,7,7-trimethyl-, formate, endo-	CC1(C)C2CCC1(C)C(OC=O)C2	182.26	C11H18O2	0.624445	0.227826	0.606506	0.354819	0.912011
206	Benzoic acid, 4-amino-, methyl ester	COC(=O)c1ccc(N)cc1	151.16	C8H9NO2	0.623562	0.273022	0.264055	0.681341	0.925289
207	Benzeneacetic acid, 2-methylpropyl ester	CC(C)COC(=O)Cc1ccccc1	192.25	C12H16O2	0.623363	0.306494	0.190388	0.82232	0.85738
208	2-Ethyl-1-dodecanol	CCCCCCCCCCC(CC)CO	214.39	C14H30O	0.620481	0.331128	0.960042	0.17143	0.72997
209	Phenol, 2-methoxy-4-propyl-	CCCc1ccc(O)c(OC)c1	166.22	C10H14O2	0.620459	0.0558353	0.54203	0.667614	0.651735
210	2,6-Octadien-1-ol, 3,7-dimethyl-, acetate, (Z)-	CC(=O)OCC=C(C)CCC=C(C)C	196.29	C12H20O2	0.619509	0.247774	0.570883	0.944346	0.343299
211	Ethanone, 1-(2,4-dimethylphenyl)-	CC(=O)c1ccc(C)cc1C	148.2	C10H12O	0.618233	0.355751	0.11536	0.882984	0.856356
212	Hexanoic acid, 3-hexenyl ester	CCC=CCCOC(=O)CCCCC	198.3	C12H22O2	0.617497	0.227114	0.787862	0.768118	0.296511
213	2-Buten-1-one, 1-(2,6,6-trimethyl-2-cyclohexen-1-yl)-, (E)-	CC=CC(=O)C1C(C)=CCCC1(C)C	192.3	C13H20O	0.617291	0.308346	0.714477	0.200552	0.936844
214	(1aR,1bS,2aS,5S,5aS,7aS)-2,2,5,7a-Tetramethyldecahydrocyclopenta[2',3']cyclobuta[1',2':3,4]benzo[1,2-b]oxirene	CC1CCC2C(C)(C)C3C4OC4(C)CCC123	220.35	C15H24O	0.615297	0.191564	0.580392	0.400088	0.865411
215	Cyclohexanone, 2,2,6-trimethyl-	CC1CCCC(C)(C)C1=O	140.22	C9H16O	0.615105	0.253664	0.550993	0.34149	0.952833
216	(1R,4R)-1-methyl-4-(6-Methylhept-5-en-2-yl)cyclohex-2-enol	CC(C)=CCCC(C)C1C=CC(C)(O)CC1	222.37	C15H26O	0.614646	0.220568	0.316308	0.684939	0.84269
217	cis-Chrysanthenol	CC1=CCC2C(O)C1C2(C)C	152.23	C10H16O	0.614548	0.27682	0.647926	0.26006	0.935659
218	2(5H)-Furanone, 5-ethyl-	CCC1C=CC(=O)O1	112.13	C6H8O2	0.613267	0.0827063	0.536126	0.727978	0.575696
219	Benzene, 1-methyl-4-nitro-	Cc1ccc([N+](=O)[O-])cc1	137.14	C7H7NO2	0.610694	0.31641	0.174069	0.744199	0.913814
220	2-Methyl-6-methyleneocta-2,7-dien-4-one	C=CC(=C)CC(=O)C=C(C)C	150.22	C10H14O	0.609505	0.174763	0.802804	0.379476	0.646235
221	3-Chloro-2,4-pentanedione	CC(=O)C(Cl)C(C)=O	134.56	C5H7ClO2	0.608658	0.213838	0.51551	0.406067	0.904396
222	Fenchol	CC12CCC(C1)C(C)(C)C2O	154.25	C10H18O	0.608135	0.262695	0.672024	0.25925	0.893133
223	(3S,3aR,3bR,4S,7R,7aR)-4-Isopropyl-3,7-dimethyloctahydro-1H-cyclopenta[1,3]cyclopropa[1,2]benzen-3-ol	CC(C)C1CCC(C)C23CCC(C)(O)C2C13	222.37	C15H26O	0.607315	0.335368	0.82886	0.133367	0.859717
224	D-Carvone	C=C(C)C1CC=C(C)C(=O)C1	150.22	C10H14O	0.606291	0.279807	0.214069	0.757022	0.847781
225	4a(2H)-Naphthalenol, octahydro-4,8a-dimethyl-,(4.alpha.,4a.alpha.,8a.beta.)-	CC1CCCC2(C)CCCCC12O	182.3	C12H22O	0.60444	0.290522	0.913688	0.215553	0.68408
226	5,6-Dihydro-5-methyluracil	CC1CNC(=O)NC1=O	128.13	C5H8N2O2	0.601595	0.212575	0.440968	0.90198	0.461836
227	.beta.-Asarone	CC=Cc1cc(OC)c(OC)cc1OC	208.25	C12H16O3	0.600904	0.233081	0.486297	0.390552	0.925861
228	trans-4-MethoxycinnamAldehyde	COc1ccc(C=CC=O)cc1	162.18	C10H10O2	0.598175	0.181067	0.411329	0.539959	0.843236
229	Hexanoic acid, anhydride	CCCCCC(=O)OC(=O)CCCCC	214.3	C12H22O3	0.597371	0.209515	0.643801	0.320724	0.827589
230	2-Methylisoborneol	CC1(O)CC2CCC1(C)C2(C)C	168.28	C11H20O	0.595148	0.264188	0.543391	0.300583	0.94147
231	Benzene, 1,3-dimethyl-	Cc1cccc(C)c1	106.16	C8H10	0.593098	0.309143	0.174018	0.694784	0.910493
232	BenzAldehyde, 2,5-dimethyl-	Cc1ccc(C)c(C=O)c1	134.17	C9H10O	0.592836	0.253302	0.235934	0.797899	0.744676
233	Naphthalene, 1,2-dihydro-1,1,6-trimethyl-	Cc1ccc2c(c1)C=CCC2(C)C	172.27	C13H16	0.592733	0.197188	0.313934	0.726806	0.737458
234	1-Penten-3-one, 1-(4-methoxyphenyl)-4-methyl-	COc1ccc(C=CC(=O)C(C)C)cc1	204.26	C13H16O2	0.591062	0.242275	0.525215	0.332791	0.91518
235	Hexanoic acid, methyl ester	CCCCCC(=O)OC	130.18	C7H14O2	0.589961	0.238606	0.299527	0.586401	0.883956
236	Acetophenone	CC(=O)c1ccccc1	120.15	C8H8O	0.587406	0.274094	0.284684	0.529098	0.948436
237	(+)-3-Carene	CC1=CCC2C(C1)C2(C)C	136.23	C10H16	0.587081	0.180423	0.617423	0.352505	0.791314
238	dl-Camphoroquinone	CC12CCC(C(=O)C1=O)C2(C)C	166.22	C10H14O2	0.586924	0.170969	0.452621	0.479955	0.828195
239	1H-3a,7-Methanoazulene, octahydro-3,8,8-trimethyl-6-methylene-, [3R-(3.alpha.,3a.beta.,7.beta.,8a.alpha.)]-	C=C1CCC23CC1C(C)(C)C2CCC3C	204.35	C15H24	0.586388	0.190329	0.855532	0.454759	0.448871
240	1,5-Heptadien-4-one, 3,3,6-trimethyl-	C=CC(C)(C)C(=O)C=C(C)C	152.23	C10H16O	0.585431	0.288623	0.948109	0.241908	0.566277
241	Benzeneacetamide	NC(=O)Cc1ccccc1	135.16	C8H9NO	0.584224	0.31731	0.140212	0.749942	0.862517
242	3,6-Dimethyl-4H-furo[3,2-c]pyran-4-one	Cc1cc2occ(C)c2c(=O)o1	164.16	C9H8O3	0.581027	0.226364	0.338498	0.521333	0.88325
243	Benzoic acid, 3,4-dimethyl-, methyl ester	COC(=O)c1ccc(C)c(C)c1	164.2	C10H12O2	0.580912	0.226293	0.533937	0.330251	0.878549
244	3,7-Nonadien-2-one, 8-methyl-, (E)-	CC(=O)C=CCCC=C(C)C	152.23	C10H16O	0.579848	0.174855	0.366596	0.578057	0.79489
245	Phenol, 3-nitro-	O=[N+]([O-])c1cccc(O)c1	139.11	C6H5NO3	0.573951	0.227208	0.313202	0.866937	0.541715
246	Phenmetrazine	CC1NCCOC1c1ccccc1	177.24	C11H15NO	0.571709	0.178828	0.636135	0.327704	0.751289
247	Dehydromevalonic lactone	CC1=CC(=O)OCC1	112.13	C6H8O2	0.570255	0.273164	0.188481	0.812272	0.710012
248	.alpha.-Dehydro-ar-himachalene	C=C1CCCC(C)(C)c2cc(C)ccc21	200.32	C15H20	0.569837	0.194779	0.446328	0.418361	0.844822
249	Lavandulyl caproate	C=C(C)C(CC=C(C)C)COC(=O)CCCCC	252.39	C16H28O2	0.562973	0.110963	0.715517	0.518588	0.454813
250	Biphenyl	c1ccc(-c2ccccc2)cc1	154.21	C12H10	0.562778	0.298521	0.202714	0.551924	0.933695
251	Furfuryl hexanoate	CCCCCC(=O)OCc1ccco1	196.24	C11H16O3	0.561437	0.17251	0.409261	0.472383	0.802666
252	Phenol, 4-ethyl-2-methoxy-	CCc1ccc(O)c(OC)c1	152.19	C9H12O2	0.560942	0.193643	0.699774	0.287099	0.695954
253	Dimethyl phthalate	COC(=O)c1ccccc1C(=O)OC	194.18	C10H10O4	0.557839	0.256965	0.248457	0.547428	0.877633
254	Decanoic acid, ethyl ester	CCCCCCCCCC(=O)OCC	200.32	C12H24O2	0.557498	0.138751	0.388506	0.555629	0.728359
255	8-Hexadecyne	CCCCCCCC#CCCCCCCC	222.41	C16H30	0.555845	0.291688	0.957233	0.272756	0.437548
256	norboldine	COc1cc2c(cc1O)CC1NCCc3cc(O)c(OC)c-2c31	313.3	C18H19NO4	0.553525	0.315252	0.678433	0.120431	0.861712
257	Octanedioic acid, dimethyl ester	COC(=O)CCCCCCC(=O)OC	202.25	C10H18O4	0.552416	0.300592	0.140246	0.668392	0.848611
258	3-Nonen-1-ol, (Z)-	CCCCCC=CCCO	142.24	C9H18O	0.551418	0.342953	0.979043	0.139419	0.535793
259	Tridecane, 4,8-dimethyl-	CCCCCC(C)CCCC(C)CCC	212.41	C15H32	0.55051	0.236929	0.879407	0.441501	0.330623
260	Acetic acid, phenyl ester	CC(=O)Oc1ccccc1	136.15	C8H8O2	0.550157	0.23989	0.277915	0.510967	0.861588
261	3,5,9-Undecatrien-2-one, 6,10-dimethyl-, (E,Z)-	CC(=O)C=CC=C(C)CCC=C(C)C	192.3	C13H20O	0.545771	0.28416	0.446991	0.932508	0.257815
262	Ibuprofen	CC(C)Cc1ccc(C(C)C(=O)O)cc1	206.28	C13H18O2	0.54546	0.297657	0.159183	0.59371	0.883486
263	Pinocarvone	C=C1C(=O)CC2CC1C2(C)C	150.22	C10H14O	0.540902	0.286178	0.275912	0.408477	0.938317
264	Formamide, N-phenyl-	O=CNc1ccccc1	121.14	C7H7NO	0.538034	0.319743	0.434685	0.208471	0.970947
265	Salvial-4(14)-en-1-one	C=C1CCC(=O)C2(C)CCC(C(C)C)C2C1	220.35	C15H24O	0.537544	0.242487	0.324655	0.411161	0.876816
266	3-Hexanone, 1-phenyl-	CCCC(=O)CCc1ccccc1	176.25	C12H16O	0.536528	0.236739	0.324357	0.418325	0.866903
267	1,8,11,14-Heptadecatetraene, (Z,Z,Z)-	C=CCCCCCC=CCC=CCC=CCC	232.4	C17H28	0.535569	0.275774	0.916354	0.418173	0.272179
268	o-Xylene	Cc1ccccc1C	106.16	C8H10	0.531633	0.239111	0.263254	0.487663	0.843982
269	Eudesma-2,4,11-triene	C=C(C)C1CCC2(C)CC=CC(C)=C2C1	202.33	C15H22	0.531448	0.281685	0.342141	0.322553	0.929651
270	Benzeneacetic acid, ethyl ester	CCOC(=O)Cc1ccccc1	164.2	C10H12O2	0.530523	0.288934	0.152781	0.584459	0.854329
271	1-(2,3,4,5-Tetramethylphenyl)ethanone	CC(=O)c1cc(C)c(C)c(C)c1C	176.25	C12H16O	0.530213	0.305691	0.098244	0.731271	0.761125
272	3-Methoxybenzyl Alcohol	COc1cccc(CO)c1	138.16	C8H10O2	0.528257	0.12366	0.364172	0.662688	0.557912
273	Methyl p-tolyloxyacetate	COC(=O)COc1ccc(C)cc1	180.2	C10H12O3	0.527211	0.300188	0.165944	0.514753	0.900935
274	2,7-Nonadien-5-one, 4,6-dimethyl-	CC=CC(C)C(=O)C(C)C=CC	166.26	C11H18O	0.526422	0.221338	0.224678	0.605192	0.749395
275	Benzenemethanol, 4-methyl-.alpha.-(1-methyl-2-propenyl)-, (R*,R*)-	C=CC(C)C(O)c1ccc(C)cc1	176.25	C12H16O	0.525336	0.243116	0.428959	0.287707	0.859342
276	3-Mercapto-3-methylbutyl formate (ester)	CC(C)(S)CCOC=O	148.23	C6H12O2S	0.524915	0.285761	0.926862	0.360239	0.287643
277	1-PhenylcyclohexylAmine	NC1(c2ccccc2)CCCCC1	175.27	C12H17N	0.524182	0.270315	0.21199	0.48921	0.871346
278	Undecane, 5,7-dimethyl-	CCCCC(C)CC(C)CCCC	184.36	C13H28	0.523404	0.297979	0.944702	0.304516	0.320994
279	Hydrocinnamic Acid	O=C(O)CCc1ccccc1	150.17	C9H10O2	0.52306	0.274742	0.170419	0.558107	0.840652
280	1H-Indene, 2,3-dihydro-4-propyl-	CCCc1cccc2c1CCC2	160.25	C12H16	0.522267	0.279605	0.246189	0.905467	0.415145
281	Citronellyl valerate	CCCCC(=O)OCCC(C)CCC=C(C)C	240.38	C15H28O2	0.521964	0.241177	0.383763	0.86111	0.321018
282	Benzoic acid, 1-methylethyl ester	CC(C)OC(=O)c1ccccc1	164.2	C10H12O2	0.515884	0.217754	0.521662	0.246349	0.779642
283	Butyramide, 2-cyano-2-ethyl-	CCC(C#N)(CC)C(N)=O	140.18	C7H12N2O	0.515798	0.151353	0.314015	0.554846	0.678533
284	(3-Bromo-1-methylpropoxymethyl)benzene	CC(CCBr)OCc1ccccc1	243.14	C11H15BrO	0.51459	0.136713	0.32175	0.598957	0.623064
285	2,6,10-Dodecatrienal, 3,7,11-trimethyl-	CC(C)=CCCC(C)=CCCC(C)=CC=O	220.35	C15H24O	0.514445	0.300679	0.311808	0.939515	0.292011
286	Phenol, 3-ethyl-	CCc1cccc(O)c1	122.16	C8H10O	0.514194	0.105679	0.510272	0.386769	0.64554
287	4-Acetylanisole	COc1ccc(C(C)=O)cc1	150.17	C9H10O2	0.513978	0.286216	0.231911	0.4036	0.906424
288	(5R,6R)-3,6-Dimethyl-5-(prop-1-en-2-yl)-6-vinyl-6,7-dihydrobenzofuran-4(5H)-one	C=CC1(C)Cc2occ(C)c2C(=O)C1C(=C)C	230.3	C15H18O2	0.510032	0.17461	0.340424	0.750264	0.439409
289	7-Octene-2,6-diol, 2,6-dimethyl-	C=CC(C)(O)CCCC(C)(C)O	172.26	C10H20O2	0.509314	0.268558	0.861395	0.456619	0.209928
290	1-Hexanethiol	CCCCCCS	118.24	C6H14S	0.508619	0.143769	0.711887	0.403001	0.410971
291	Valerena-4,7(11)-diene	CC(C)=CC1CCC(C)C2CCC(C)=C12	204.35	C15H24	0.507404	0.196827	0.245924	0.555487	0.720803
292	(R)-(+)-1-(p-Tolyl)ethylAmine	Cc1ccc(C(C)N)cc1	135.21	C9H13N	0.50597	0.266178	0.148137	0.58368	0.786094
293	Hexanoic acid, 2-phenylethyl ester	CCCCCC(=O)OCCc1ccccc1	220.31	C14H20O2	0.505696	0.162065	0.294123	0.53516	0.687806
294	2,4,4-Trimethyl-3-(3-methylbutyl)cyclohex-2-enone	CC1=C(CCC(C)C)C(C)(C)CCC1=O	208.34	C14H24O	0.503608	0.24182	0.252868	0.427577	0.830378
295	1,1'-(1,4-phenylene)bis-Ethanone	CC(=O)c1ccc(C(C)=O)cc1	162.18	C10H10O2	0.50339	0.299188	0.169436	0.445364	0.895371
296	Cyclohexanone, 5-methyl-2-(1-methylethenyl)-	C=C(C)C1CCC(C)CC1=O	152.23	C10H16O	0.5007	0.277672	0.216695	0.407844	0.877561
297	2(1H)-Pyridinone, 3-acetyl-4-hydroxy-6-methyl-	CC(=O)c1c(O)cc(C)[nH]c1=O	167.16	C8H9NO3	0.498245	0.258639	0.316344	0.314376	0.864015
298	2-Cyclohexen-1-one, 3-methyl-6-(1-methylethylidene)-	CC1=CC(=O)C(=C(C)C)CC1	150.22	C10H14O	0.497795	0.301433	0.136755	0.482023	0.874607
299	Acetamide, N-phenyl-	CC(=O)Nc1ccccc1	135.16	C8H9NO	0.496867	0.273932	0.16898	0.482135	0.839487
300	Acetic Acid, phenoxy-	O=C(O)COc1ccccc1	152.15	C8H8O3	0.49637	0.327651	0.351802	0.187396	0.949913
301	1-Propanone, 1-(4-methoxyphenyl)-	CCC(=O)c1ccc(OC)cc1	164.2	C10H12O2	0.495747	0.230842	0.313541	0.352258	0.82144
302	3H-3a,7-Methanoazulene, 2,4,5,6,7,8-hexahydro-1,4,9,9-tetramethyl-, [3aR-(3a.alpha.,4.beta.,7.alpha.)]-	CC1=C2CC3CCC(C)C2(CC1)C3(C)C	204.35	C15H24	0.495445	0.328399	0.289849	0.237595	0.958891
303	2-((3,3-Dimethyloxiran-2-yl)methyl)-3-methylfuran	Cc1ccoc1CC1OC1(C)C	166.22	C10H14O2	0.494627	0.107831	0.614465	0.353035	0.516382
304	1,2-Ethanediol, monobenzoate	O=C(OCCO)c1ccccc1	166.17	C9H10O3	0.492778	0.231218	0.678244	0.166819	0.633271
305	Resorcinol monoacetate	CC(=O)Oc1cccc(O)c1	152.15	C8H8O3	0.489154	0.139218	0.367441	0.415989	0.684033
306	Neric Acid	CC(C)=CCCC(C)=CC(=O)O	168.23	C10H16O2	0.488482	0.290336	0.190756	0.882217	0.392474
307	Undecane, 4,6-dimethyl-	CCCCCC(C)CC(C)CCC	184.36	C13H28	0.486683	0.333255	0.953008	0.194407	0.312634
308	Hexadecane, 4-methyl-	CCCCCCCCCCCCC(C)CCC	240.5	C17H36	0.485481	0.296397	0.904007	0.256125	0.29631
309	6-Octen-1-ol, 3,7-dimethyl-, acetate	CC(=O)OCCC(C)CCC=C(C)C	198.3	C12H22O2	0.484852	0.302891	0.314905	0.910344	0.229306
310	2H-1-Benzopyran-2-one, 4-hydroxy-	O=c1cc(O)c2ccccc2o1	162.14	C9H6O3	0.484817	0.219938	0.311013	0.348329	0.795108
311	(4aR-trans)-decahydro-4a-methyl-1-methylene-7-(1-methylethylidene)-Naphthalene	C=C1CCCC2(C)CCC(=C(C)C)CC12	204.35	C15H24	0.484773	0.173865	0.730612	0.365879	0.357828
312	4-methyl-1-(1-methylethyl)-Bicyclo[3.1.0]hex-2-ene	CC1C=CC2(C(C)C)CC12	136.23	C10H16	0.484439	0.112689	0.376308	0.639889	0.437119
313	Naphthalene, 1,6-dimethyl-	Cc1ccc2c(C)cccc2c1	156.22	C12H12	0.4842	0.273543	0.181228	0.427372	0.844001
314	Pentanoic acid, 1-ethenyl-1,5-dimethyl-4-hexenyl ester	C=CC(C)(CCC=C(C)C)OC(=O)CCCC	238.37	C15H26O2	0.482547	0.177049	0.729047	0.397346	0.321248
315	Fomepizole	Cc1cn[nH]c1	82.1	C4H6N2	0.480856	0.201901	0.512771	0.710626	0.21917
316	Naphthalene, 1,2,3,4-tetrahydro-	c1ccc2c(c1)CCCC2	132.2	C10H12	0.479041	0.257819	0.190894	0.429635	0.816595
317	Benzenemethanol, .alpha.-2-propenyl-	C=CCC(O)c1ccccc1	148.2	C10H12O	0.478493	0.330762	0.4252	0.102677	0.907601
318	Spiro[4.5]decan-7-one, 1,8-dimethyl-8,9-epoxy-4-isopropyl-	CC(C)C1CCC(C)C12CC(=O)C1(C)OC1C2	236.35	C15H24O2	0.475017	0.188158	0.347033	0.336969	0.741049
319	Spiro[4.5]dec-7-ene, 1,8-dimethyl-4-(1-methylethenyl)-, [1S-(1.alpha.,4.beta.,5.alpha.)]-	C=C(C)C1CCC(C)C12CC=C(C)CC2	204.35	C15H24	0.474696	0.333428	0.164122	0.322706	0.937259
320	Naphthalene, 2,3,6-trimethyl-	Cc1ccc2cc(C)c(C)cc2c1	170.25	C13H14	0.473009	0.144348	0.469029	0.651755	0.298243
321	5,9-Undecadien-2-ol, 6,10-dimethyl-	CC(C)=CCCC(C)=CCCC(C)O	196.33	C13H24O	0.469374	0.312111	0.203494	0.907438	0.29719
322	BenzAldehyde, 2,4-dihydroxy-3,6-dimethyl-	Cc1cc(O)c(C)c(O)c1C=O	166.17	C9H10O3	0.469181	0.186709	0.236499	0.477427	0.693617
323	(1Alpha,3beta,4beta)-p-menthane-3,8-diol	CC1CCC(C(C)(C)O)C(O)C1	172.26	C10H20O2	0.467265	0.292279	0.194346	0.334881	0.872568
324	Anisole	COc1ccccc1	108.14	C7H8O	0.466756	0.325012	0.213963	0.260706	0.9256
325	Cyclobutaneethanol, 1-methyl-2-(1-methylethenyl)-, cis-	C=C(C)C1CCC1(C)CCO	154.25	C10H18O	0.465703	0.311781	0.859253	0.0967377	0.441119
326	4-Acetoxy-3-methoxystyrene	C=Cc1ccc(OC(C)=O)c(OC)c1	192.21	C11H12O3	0.46542	0.199636	0.204375	0.689075	0.502811
327	Cyclohexanol, 1-methyl-4-(1-methylethylidene)-, acetate	CC(=O)OC1(C)CCC(=C(C)C)CC1	196.29	C12H20O2	0.465147	0.2891	0.305071	0.219379	0.870991
328	Hexanoic acid, 5-hexenyl ester	C=CCCCCOC(=O)CCCCC	198.3	C12H22O2	0.463532	0.0953744	0.582893	0.45825	0.349453
329	(E)-4,8-Dimethylnona-1,3,7-triene	C=CC=C(C)CCC=C(C)C	150.26	C11H18	0.460851	0.230497	0.372663	0.776717	0.233172
330	Ethylbenzene	CCc1ccccc1	106.16	C8H10	0.46039	0.264241	0.300897	0.247465	0.832807
331	1,3-Cyclohexadiene, 1,5,5,6-tetramethyl-	CC1=CC=CC(C)(C)C1C	136.23	C10H16	0.456739	0.338115	0.13489	0.311407	0.92392
332	2,6,10-Dodecatrien-1-ol, 3,7,11-trimethyl-, (Z,E)-	CC(C)=CCCC(C)=CCCC(C)=CCO	222.37	C15H26O	0.454912	0.186484	0.300836	0.717313	0.346586
333	Ethyl 9-decenoate	C=CCCCCCCCC(=O)OCC	198.3	C12H22O2	0.454013	0.100689	0.41738	0.591497	0.353162
334	(4,4-Dimethyl-2,4,5,6-tetrahydro-1H-inden-2-yl)acetic Acid	CC1(C)CCC=C2CC(CC(=O)O)C=C21	206.28	C13H18O2	0.452427	0.382227	0.361608	0.0363618	0.959313
335	Naphthalene, 1,8-dimethyl-	Cc1cccc2cccc(C)c12	156.22	C12H12	0.451075	0.285552	0.133924	0.393153	0.826149
336	Bicyclo[2.2.1]heptan-2-ol, 2,3,3-trimethyl-	CC1(C)C2CCC(C2)C1(C)O	154.25	C10H18O	0.449883	0.111454	0.597846	0.328857	0.422947
337	Benzene, 1,2-dimethoxy-	COc1ccccc1OC	138.16	C8H10O2	0.449532	0.239096	0.216616	0.35371	0.77827
338	Indole, 3-methyl-	Cc1c[nH]c2ccccc12	131.17	C9H9N	0.449403	0.0708974	0.352717	0.520736	0.474757
339	Benzene, (2-nitroethyl)-	O=[N+]([O-])CCc1ccccc1	151.16	C8H9NO2	0.447997	0.318243	0.178351	0.270751	0.894888
340	cis-9-Tetradecen-1-ol	CCCCC=CCCCCCCCCO	212.37	C14H28O	0.446484	0.379803	0.972202	0.0882783	0.278973
341	Butanoic acid, 3,7-dimethyl-2,6-octadienyl ester, (E)-	CCCC(=O)OCC=C(C)CCC=C(C)C	224.34	C14H24O2	0.446004	0.219623	0.300365	0.756401	0.281246
342	(E)-1-Methyl-4-(6-methylhept-5-en-2-ylidene)cyclohex-1-ene	CC(C)=CCCC(C)=C1CC=C(C)CC1	204.35	C15H24	0.444687	0.249992	0.152927	0.763485	0.41765
343	7-Octylidenebicyclo[4.1.0]heptane	CCCCCCCC=C1C2CCCCC12	206.37	C15H26	0.442157	0.157429	0.606967	0.489383	0.230122
344	4-Methoxyformanilide	COc1ccc(NC=O)cc1	151.16	C8H9NO2	0.44155	0.356027	0.357251	0.0538121	0.913587
345	L-Aspartic acid, N-acetyl-, dimethyl ester	COC(=O)CC(NC(C)=O)C(=O)OC	203.19	C8H13NO5	0.440091	0.341531	0.172801	0.225337	0.922135
346	2-Propanone, 1-(5-methyl-3H-1,2-dithiol-3-ylidene)-	CC(=O)C=C1C=C(C)SS1	172.3	C7H8OS2	0.438343	0.114716	0.329092	0.389103	0.596834
347	Pentanoic acid, 2-methyl-, ethyl ester	CCCC(C)C(=O)OCC	144.21	C8H16O2	0.43834	0.133798	0.373846	0.316531	0.624642
348	1-Hexanol, 2-ethyl-	CCCCC(CC)CO	130.229	C8H18O	0.43751	0.357199	0.916522	0.0590888	0.336918
349	1,2,3,3a,8,9,9a,9b-Octahydrocyclopenta[def]phenanthrene	c1cc2c3c4c1CCCC4CC3CCC2	198.3	C15H18	0.43652	0.177258	0.475482	0.202581	0.631496
350	Hexanoic acid, hexyl ester	CCCCCCOC(=O)CCCCC	200.32	C12H24O2	0.436239	0.0910541	0.336218	0.416013	0.556485
351	Pentyl octanoate	CCCCCCCC(=O)OCCCCC	214.34	C13H26O2	0.436208	0.0910608	0.336188	0.415969	0.556468
352	n-Heptyl hexanoate	CCCCCCCOC(=O)CCCCC	214.34	C13H26O2	0.436157	0.0909946	0.336195	0.415953	0.556322
353	N-Benzyloxy-2-carbomethoxyaziridine	COC(=O)C1CN1OCc1ccccc1	207.23	C11H13NO3	0.435062	0.230686	0.263597	0.280432	0.761156
354	1H-Benzocycloheptene, 2,4a,5,6,7,8-hexahydro-3,5,5,9-tetramethyl-, (R)-	CC1=CC2C(=C(C)CCCC2(C)C)CC1	204.35	C15H24	0.434383	0.179846	0.384841	0.675201	0.243108
355	(1R,1aR,2aS,5R,6R,6aS,7aS)-1,6,6a-trimethyldecahydro-1,2a-methanocyclopropa[b]naphthalen-5-ol	CC1C(O)CCC23CC4C(CC12C)C4(C)C3	220.35	C15H24O	0.430706	0.391722	0.271327	0.0509186	0.969871
356	Propanoic acid, 2-methyl-, 3,7-dimethyl-2,6-octadienyl ester, (Z)-	CC(C)=CCCC(C)=CCOC(=O)C(C)C	224.34	C14H24O2	0.429679	0.234289	0.317745	0.75572	0.215572
357	2-hydroxy-BenzAldehyde	O=Cc1ccccc1O	122.12	C7H6O2	0.429169	0.048523	0.391452	0.398381	0.497674
358	6,7-Dodecanedione	CCCCCC(=O)C(=O)CCCCC	198.3	C12H22O2	0.425794	0.25431	0.184916	0.314944	0.77752
359	(1R,2R,4S,6S,7S,8S)-8-Isopropyl-1-methyl-3-methylenetricyclo[4.4.0.02,7]decan-4-ol	C=C1C(O)CC2C3C(C(C)C)CCC2(C)C13	220.35	C15H24O	0.425762	0.0321664	0.464517	0.385756	0.427012
360	N,N-Dimethyl-1,2,3-trithian-5-Amine	CN(C)C1CSSSC1	181.4	C5H11NS3	0.425657	0.189613	0.592835	0.523638	0.160497
361	(+)-alpha-Pinene	CC1=CCC2CC1C2(C)C	136.23	C10H16	0.420566	0.30536	0.295001	0.125519	0.841178
362	Phenol, 2-methoxy-4-(2-propenyl)-, acetate	C=CCc1ccc(OC(C)=O)c(OC)c1	206.24	C12H14O3	0.41968	0.191239	0.187626	0.656006	0.415409
363	8-Dodecen-1-ol, (Z)-	CCCC=CCCCCCCCO	184.32	C12H24O	0.4156	0.398413	0.972523	0.0631364	0.21114
364	Cyclohexene, 1-methyl-4-(1-methylethylidene)-	CC1=CCC(=C(C)C)CC1	136.23	C10H16	0.414274	0.135275	0.22918	0.464934	0.548706
365	Benzene, 1-methoxy-4-nitro-	COc1ccc([N+](=O)[O-])cc1	153.14	C7H7NO3	0.413538	0.321247	0.185565	0.1872	0.867849
366	2-Cyclohexen-1-ol, 1-methyl-4-(1-methylethyl)-, trans-	CC(C)C1C=CC(C)(O)CC1	154.25	C10H18O	0.412497	0.0596304	0.342752	0.406314	0.488423
367	Benzene, 1-methoxy-2-nitro-	COc1ccccc1[N+](=O)[O-]	153.14	C7H7NO3	0.411646	0.304852	0.354395	0.0702123	0.81033
368	.beta.-Myrcene	C=CC(=C)CCC=C(C)C	136.23	C10H16	0.411353	0.187652	0.333861	0.669909	0.230289
369	Benzene, (methoxymethyl)-	COCc1ccccc1	122.16	C8H10O	0.411259	0.299707	0.222168	0.177295	0.834316
370	Isomaltol	CC(=O)c1occc1O	126.11	C6H6O3	0.409081	0.286701	0.189823	0.223346	0.814075
371	Cyclohexene, 6-(2-butenylidene)-1,5,5-trimethyl-, (E,Z)-	CC=CC=C1C(C)=CCCC1(C)C	176.3	C13H20	0.408571	0.383101	0.244493	0.0434422	0.937778
372	Ascaridole	CC(C)C12C=CC(C)(CC1)OO2	168.23	C10H16O2	0.408361	0.377636	0.210511	0.0776867	0.936885
373	Benzene, 1-(1,5-dimethyl-4-hexenyl)-4-methyl-	CC(C)=CCCC(C)c1ccc(C)cc1	202.33	C15H22	0.408207	0.182128	0.177147	0.425178	0.622297
374	1-Methyl-4-(6-methylhept-5-en-2-yl)cyclohexa-1,3-diene	CC(C)=CCCC(C)C1=CC=C(C)CC1	204.35	C15H24	0.407668	0.207048	0.241448	0.69954	0.282015
375	Formic acid, 2-phenylethyl ester	O=COCCc1ccccc1	150.17	C9H10O2	0.406858	0.146024	0.235066	0.393505	0.592003
376	Butyl caprylate	CCCCCCCC(=O)OCCCC	200.32	C12H24O2	0.405789	0.0353297	0.454885	0.373212	0.38927
377	Butyl caprate	CCCCCCCCCC(=O)OCCCC	228.37	C14H28O2	0.405745	0.035336	0.454849	0.373159	0.389226
378	2-Methylbutanoic anhydride	CCC(C)C(=O)OC(=O)C(C)CC	186.25	C10H18O3	0.405125	0.22765	0.360403	0.151376	0.703596
379	2,6-Octadienoic acid, 3,7-dimethyl-, methyl ester	COC(=O)C=C(C)CCC=C(C)C	182.26	C11H18O2	0.403304	0.301111	0.138875	0.824586	0.246451
380	Ethyl mandelate	CCOC(=O)C(O)c1ccccc1	180.2	C10H12O3	0.402807	0.219315	0.300897	0.200069	0.707454
381	2-Nitrophenyl acetate	CC(=O)Oc1ccccc1[N+](=O)[O-]	181.15	C8H7NO4	0.402512	0.254035	0.289386	0.163775	0.754375
382	2-Butanone, 4-(4-hydroxy-3-methoxyphenyl)-	COc1cc(CCC(C)=O)ccc1O	194.23	C11H14O3	0.402474	0.133611	0.302261	0.313851	0.59131
383	Benzene, nitroso-	O=Nc1ccccc1	107.11	C6H5NO	0.401419	0.36425	0.0796715	0.213903	0.910683
384	2-Benzofurancarboxylic acid, 2,4,5,6,7,7a-hexahydro-4,4,7a-trimethyl-, methyl ester, cis-	COC(=O)C1C=C2C(C)(C)CCCC2(C)O1	224.3	C13H20O3	0.398202	0.35661	0.179988	0.113554	0.901064
385	(5R,10R)-10-Methyl-6-methylene-2-(propan-2-ylidene)spiro[4.5]dec-7-ene	C=C1C=CCC(C)C12CCC(=C(C)C)C2	202.33	C15H22	0.397994	0.139814	0.282745	0.316478	0.59476
386	trans,cis-2,6-Nonadien-1-ol	CCC=CCCC=CCO	140.22	C9H16O	0.397296	0.0823812	0.508144	0.37293	0.310815
387	2H-Pyran-2-one, 6-pentyl-	CCCCCc1cccc(=O)o1	166.22	C10H14O2	0.392065	0.109803	0.245569	0.42071	0.509915
388	1,3,6-Octatriene, 3,7-dimethyl-, (Z)-	C=CC(C)=CCC=C(C)C	136.23	C10H16	0.391024	0.0283054	0.430257	0.364522	0.378293
389	2-Methyl-1,3-dithiacyclopentane	CC1SCCS1	120.2	C4H8S2	0.390781	0.358539	0.12644	0.897676	0.148227
390	D-Limonene	C=C(C)C1CC=C(C)CC1	136.23	C10H16	0.389864	0.304347	0.0914686	0.270434	0.807689
391	2-Hexanoylfuran	CCCCCC(=O)c1ccco1	166.22	C10H14O2	0.389759	0.249191	0.192117	0.235901	0.74126
392	1-Undecanol	CCCCCCCCCCCO	172.31	C11H24O	0.388393	0.384348	0.927091	0.0562928	0.181794
393	1-Heptanol	CCCCCCCO	116.2	C7H16O	0.388385	0.384361	0.927101	0.0562653	0.181788
394	1-Nonanol	CCCCCCCCCO	144.25	C9H20O	0.388382	0.384351	0.927085	0.0562838	0.181777
395	1-Tetradecanol	CCCCCCCCCCCCCCO	214.39	C14H30O	0.388381	0.38437	0.927111	0.056261	0.18177
396	1-Dodecanol	CCCCCCCCCCCCO	186.33	C12H26O	0.388377	0.38435	0.927084	0.0563081	0.181737
397	1H-Pyrazole, 4,5-dihydro-5,5-dimethyl-	CC1(C)CC=NN1	98.15	C5H10N2	0.388241	0.165098	0.619981	0.297039	0.247702
398	Bicyclo[3.1.1]heptan-3-one, 2,6,6-trimethyl-, (1.alpha.,2.beta.,5.alpha.)-	CC1C(=O)CC2CC1C2(C)C	152.23	C10H16O	0.386418	0.21153	0.279229	0.198143	0.68188
399	2,2'-Isopropylidenebis(5-methylfuran)	Cc1ccc(C(C)(C)c2ccc(C)o2)o1	204.26	C13H16O2	0.385944	0.250378	0.578545	0.0323262	0.54696
400	3-Phenyl-1-propanol, acetate	CC(=O)OCCCc1ccccc1	178.23	C11H14O2	0.385296	0.154404	0.177621	0.547566	0.430699
401	.alpha.-Cadinol	CC1=CC2C(C(C)C)CCC(C)(O)C2CC1	222.37	C15H26O	0.384092	0.299848	0.311554	0.0585363	0.782185
402	(2E,4S,7E)-4-Isopropyl-1,7-dimethylcyclodeca-2,7-dienol	CC1=CCCC(C)(O)C=CC(C(C)C)CC1	222.37	C15H26O	0.383885	0.300192	0.208259	0.136976	0.806422
403	2-Cyclopenten-1-one, 2-pentyl-	CCCCCC1=CCCC1=O	152.23	C10H16O	0.383508	0.214217	0.318103	0.160036	0.672384
[truncated: 272 more rows]

## Sheet: Three compounds-predict
Name	SMILES	ENSEMBLE_PREDICTION	ENSEMBLE_STD_DEV	PRED_MODEL_1	PRED_MODEL_2	PRED_MODEL_3
[truncated: 3 more rows]
