# Supplementary material for: Deep Learning and Microbiome Analysis Reveal the Preservation Mechanism of Cinnamomum cassia for Strawberry
Source: Foods. 2026 Jun 4;15(11):2005. doi: 10.3390/foods15112005 (PMC13256408; doi:10.3390/foods15112005)
Supplement: Supplementary file 1 [file foods-15-02005-s001.zip › S2-data for anti-B. subtilis models.xlsx]

## Sheet: B. subtilis-initial training
SMILES	ACTIVITY
CCCCCCCCCCCCOC1OC(C)C(OC2OC(C)C(OC(C)=O)C(OC3OC(C)C(OC(C)=O)C(OC4OC(C)C(OC(C)=O)C(O)C4OC(C)=O)C3OC(C)=O)C2O)C(O)C1O	1
CC1CCC2(C(=O)O)CCC3(C)C(=CCC4C5(C)CCC(OC(=O)CCc6cn(CC(=O)NC(CCCN=C(N)N)C(=O)NC(CCCN=C(N)N)C(=O)O)nn6)C(C)(C)C5CCC43C)C2C1C	1
CCCCCCCCCCCCOC1OC(C)C(OC2OC(C)C(OC(C)=O)C(OC3OC(C)C(OC(C)=O)C(OC4OC(C)C(O)C(O)C4OC(C)=O)C3OC(C)=O)C2O)C(O)C1O	1
C=C(C)C1CCC2(C(=O)OCc3cn(CC(=O)NC(CCCN=C(N)N)C(=O)NC(CCCN=C(N)N)C(=O)O)nn3)CCC3(C)C(CCC4C5(C)CCC(O)C(C)(C)C5CCC43C)C12	1
CC1CCC2(C(=O)OCc3cn(CC(=O)NC(CCCN=C(N)N)C(=O)NC(CCCN=C(N)N)C(=O)O)nn3)CCC3(C)C(=CCC4C5(C)CCC(O)C(C)(C)C5CCC43C)C2C1C	1
C=COC1(C)CC(C)CN(C(=O)NCc2ccccc2)C(C)C(O)C(C)(O)C(CC)OC(=O)C(C)C(OC2CC(C)(OC)C(O)C(C)O2)C(C)C1OC1OC(C)CC(N(C)C)C1O	1
CCC1OC(=O)C(C)C(OC2CC(C)(OC)C(O)C(C)O2)C(C)C(OC2OC(C)CC(N(C)C)C2O)C(C)(OC)CC(C)CN(C(=O)NCc2ccccc2)C(C)C(O)C1(C)O	1
CC1CC2C(=O)OC(C)C(NC(=O)C(Cc3cc(F)cc(F)c3)NC(=O)Nc3ccc(OC(F)(F)F)cc3)C(=O)N3CCCC3C(=O)N(C)C(C(C)O)C(=O)NC(C)C(=O)N2C1	1
CC1CC2C(=O)OC(C)C(NC(=O)C(Cc3cc(F)cc(F)c3)NC(=O)Nc3ccc(OC(F)(F)F)cc3)C(=O)N3CCCC3C(=O)N3CCCCC3C(=O)NC(C)C(=O)N2C1	1
CCC1OC(=O)C(C)C(OC2CC(C)(OC)C(O)C(C)O2)C(C)C(OC2OC(C)CC(N(C)C)C2O)C(C)(O)CC(C)CN(C(=O)NCc2ccccc2)C(C)C(O)C1(C)O	1
CC1CC2C(=O)OC(C)C(NC(=O)C(Cc3cc(F)cc(F)c3)NC(=O)Nc3ccc(OC(F)(F)F)cc3)C(=O)N3CC(O)CC3C(=O)N(C)C(C)C(=O)NC(C)C(=O)N2C1	1
CC1CC2C(=O)OC(C)C(NC(=O)C(Cc3cc(F)cc(F)c3)NC(=O)Nc3ccc(C(F)(F)F)cc3)C(=O)N3CCCC3C(=O)N3CCCCC3C(=O)NC(C)C(=O)N2C1	1
CCC1OC(=O)C(C)C(OC2CC(C)(OC)C(O)C(C)O2)C(C)C(OC2OC(C)CC(N(C)C)C2O)C(C)(O)CC(C)CN(CCCc2ccccc2)C(C)C(O)C1(C)O	1
CC1NC(=O)C2CCCCN2C(=O)C2CCCN2C(=O)C(NC(=O)C(Cc2cc(F)cc(F)c2)NC(=O)Nc2ccc(C(F)(F)F)cc2)C(C)OC(=O)C2CCCN2C1=O	1
CCC1OC(=O)C(C)C(OC2CC(C)(OC)C(O)C(C)O2)C(C)C(OC2OC(C)CC(N(C)C)C2O)C(C)(O)CC(C)CN(Cc2ccc(F)cc2)C(C)C(O)C1(C)O	1
CCC1OC(=O)C(C)C(OC2CC(C)(OC)C(O)C(C)O2)C(C)C(OC2OC(C)CC(N(C)C)C2O)C(C)(OC)CC(C)CN(Cc2ccccc2)C(C)C(O)C1(C)O	1
CCC1OC(=O)C(C)C(OC2CC(C)(OC)C(O)C(C)O2)C(C)C(OC2OC(C)CC(N(C)C)C2O)C(C)(O)CC(C)CN(Cc2ccc(C)cc2)C(C)C(O)C1(C)O	1
CCC1OC(=O)C(C)C(OC2CC(C)(OC)C(O)C(C)O2)C(C)C(OC2OC(C)CC(N(C)C)C2O)C(C)(O)CC(C)C(=NOCc2ccccc2)C(C)C(O)C1(C)O	1
CC1NC(=O)C(C)N(C)C(=O)C2CCCN2C(=O)C(NC(=O)C(Cc2cc(F)cc(F)c2)NC(=O)Nc2ccc(OC(F)(F)F)cc2)C(C)OC(=O)C2CCCN2C1=O	1
CCC1OC(=O)C(C)C(OC2CC(C)(OC)C(O)C(C)O2)C(C)C(OC2OC(C)CC(N(C)C)C2O)C(C)(O)CC(C)C(=NOCOCCOC)C(C)C(O)C1(C)O	1
C=COC1(C)CC(C)CN(C(=O)NCC)C(C)C(O)C(C)(O)C(CC)OC(=O)C(C)C(OC2CC(C)(OC)C(O)C(C)O2)C(C)C1OC1OC(C)CC(N(C)C)C1O	1
CCC1OC(=O)C(C)C(OC2CC(C)(OC)C(O)C(C)O2)C(C)C(OC2OC(C)CC(N(C)C)C2O)C(C)(O)CC(C)CN(CC2CCCCC2)C(C)C(O)C1(C)O	1
CC1NC(=O)C2CCCCN2C(=O)C2CCCN2C(=O)C(NC(=O)C(Cc2cc(F)cc(F)c2)NC(=O)Nc2ccc3c(c2)OCO3)C(C)OC(=O)C2CCCN2C1=O	1
CC1CC2C(=O)OCC(NC(=O)C(Cc3cc(F)cc(F)c3)NC(=O)Nc3ccc4c(c3)OCO4)C(=O)N3CCCC3C(=O)N3CCCCC3C(=O)NC(C)C(=O)N2C1	1
COC1C=COC2(C)Oc3c(C)c(O)c4c(O)c(c(C=NN5CCN(C)CC5)c(O)c4c3C2=O)NC(=O)C(C)=CC=CC(C)C(O)C(C)C(O)C(C)C(OC(C)=O)C1C	1
CC1(C(=O)O)CCC2(C)CCC3(C)C(=CC(=O)C4C5(C)CCC(OC6OC(C(=O)O)C(O)C(O)C6OC6OC(C(=O)O)C(O)C(O)C6O)C(C)(C)C5CCC43C)C2C1	1
CCNC(=O)N1CC(C)CC(C)(OC)C(OC2OC(C)CC(N(C)C)C2O)C(C)C(OC2CC(C)(OC)C(O)C(C)O2)C(C)C(=O)OC(CC)C(C)(O)C(O)C1C	1
Cc1ccc(NC(=O)NC(Cc2cc(F)cc(F)c2)C(=O)NC2C(=O)N3CCCC3C(=O)N(C)C(C(C)O)C(=O)NC(C)C(=O)N3CC(C)CC3C(=O)OC2C)cc1	1
Cc1ccc(NC(=O)NC(Cc2cc(F)cc(F)c2)C(=O)NC2COC(=O)C3CC(C)(C)CN3C(=O)C(C)NC(=O)C3CCCCN3C(=O)C3CCCN3C2=O)cc1	1
CCc1ccc(NC(=O)NC(Cc2cc(F)cc(F)c2)C(=O)NC2COC(=O)C3CC(C)CN3C(=O)C(C)NC(=O)C3CCCCN3C(=O)C3CCCN3C2=O)cc1	1
Cc1ccc(NC(=O)NC(Cc2cc(F)cc(F)c2)C(=O)NC2COC(=O)C3CC(C)CN3C(=O)C(C)NC(=O)C3CCCCN3C(=O)C3CCCN3C2=O)cc1C	1
CCNC(=O)N1CC(C)CC(C)(O)C(OC2OC(C)CC(N(C)C)C2O)C(C)C(OC2CC(C)(OC)C(O)C(C)O2)C(C)C(=O)OC(CC)C(C)(O)C(O)C1C	1
CC1CC2C(=O)OCC(NC(=O)C(Cc3ccccc3)NC(=O)Nc3ccc4c(c3)CCN4C)C(=O)N3CCCC3C(=O)N3CCCCC3C(=O)NC(C)C(=O)N2C1	1
Cc1ccc(NC(=O)NC(Cc2cc(F)cc(F)c2)C(=O)NC2C(=O)N3CC(O)CC3C(=O)N(C)C(C)C(=O)NC(C)C(=O)N3CC(C)CC3C(=O)OC2C)cc1	1
CC1CC2C(=O)OCC(NC(=O)C(Cc3ccccc3)NC(=O)Nc3ccc4ccn(C)c4c3)C(=O)N3CCCC3C(=O)N3CCCCC3C(=O)NC(C)C(=O)N2C1	1
CCc1ccc(NC(=O)NC(Cc2cc(F)cc(F)c2)C(=O)NC2C(=O)N3CCCC3C(=O)N(C)C(C)C(=O)NC(C)C(=O)N3CC(C)CC3C(=O)OC2C)cc1	1
Cc1ccc(NC(=O)NC(Cc2cc(F)cc(F)c2)C(=O)NC2C(=O)N3CCCC3C(=O)N3CCCCC3C(=O)NC(C)C(=O)N3CCCC3C(=O)OC2C)cc1	1
Cc1ccc(NC(=O)NC(Cc2cc(F)cc(F)c2)C(=O)NC2COC(=O)C3CC(C)CN3C(=O)C(C)NC(=O)C3CCCCN3C(=O)C3CCCN3C2=O)cc1	1
CCCON=C1C(C)CC(C)(O)C(OC2OC(C)CC(N(C)C)C2O)C(C)C(OC2CC(C)(OC)C(O)C(C)O2)C(C)C(=O)OC(CC)C(C)(O)C(O)C1C	1
C=CCN1CC(C)CC(C)(OC)C(OC2OC(C)CC(N(C)C)C2O)C(C)C(OC2CC(C)(OC)C(O)C(C)O2)C(C)C(=O)OC(CC)C(C)(O)C(O)C1C	1
C=CCON=C1C(C)CC(C)(O)C(OC2OC(C)CC(N(C)C)C2O)C(C)C(OC2CC(C)(OC)C(O)C(C)O2)C(C)C(=O)OC(CC)C(C)(O)C(O)C1C	1
CC1CC2C(=O)OCC(NC(=O)C(Cc3ccccc3)NC(=O)Nc3ccc(N(C)C)cc3)C(=O)N3CCCC3C(=O)N3CCCCC3C(=O)NC(C)C(=O)N2C1	1
CCc1ccc(NC(=O)NC(Cc2cc(F)cc(F)c2)C(=O)NC2C(=O)N3CCCC3C(=O)N(C)C(C)C(=O)NC(C)C(=O)N3CCCC3C(=O)OC2C)cc1	1
Cc1ccc(NC(=O)NC(Cc2cc(F)cc(F)c2)C(=O)NC2C(=O)N3CCCC3C(=O)N(C)C(C)C(=O)NC(C)C(=O)N3CC(C)CC3C(=O)OC2C)cc1	1
CC1CC2C(=O)OCC(NC(=O)C(Cc3ccccc3)NC(=O)Nc3cccc(Cl)c3)C(=O)N3CCCC3C(=O)N3CCCCC3C(=O)NC(C)C(=O)N2C1	1
CC1CC2C(=O)OCC(NC(=O)C(Cc3ccccc3)NC(=O)Nc3ccc(Cl)cc3)C(=O)N3CCCC3C(=O)N3CCCCC3C(=O)NC(C)C(=O)N2C1	1
CC1CC2C(=O)OCC(NC(=O)C(Cc3ccccc3)NC(=O)Nc3ccccc3Cl)C(=O)N3CCCC3C(=O)N3CCCCC3C(=O)NC(C)C(=O)N2C1	1
CCCN1CC(C)CC(C)(O)C(OC2OC(C)CC(N(C)C)C2O)C(C)C(OC2CC(C)(OC)C(O)C(C)O2)C(C)C(=O)OC(CC)C(C)(O)C(O)C1C	1
C=COC1(C)CC(C)CN(C)C(C)C(O)C(C)(O)C(CC)OC(=O)C(C)C(OC2CC(C)(OC)C(O)C(C)O2)C(C)C1OC1OC(C)CC(N(C)C)C1O	1
COc1cccc(NC(=O)NC(Cc2ccccc2)C(=O)NC2COC(=O)C3CC(C)CN3C(=O)C(C)NC(=O)C3CCCCN3C(=O)C3CCCN3C2=O)c1	1
COc1ccc(NC(=O)NC(Cc2ccccc2)C(=O)NC2COC(=O)C3CC(C)CN3C(=O)C(C)NC(=O)C3CCCCN3C(=O)C3CCCN3C2=O)cc1	1
CCc1ccc(NC(=O)NC(Cc2ccccc2)C(=O)NC2COC(=O)C3CC(C)CN3C(=O)C(C)NC(=O)C3CCCCN3C(=O)C3CCCN3C2=O)cc1	1
CCc1cccc(NC(=O)NC(Cc2ccccc2)C(=O)NC2COC(=O)C3CC(C)CN3C(=O)C(C)NC(=O)C3CCCCN3C(=O)C3CCCN3C2=O)c1	1
CCCCC=CC(=O)NC(Cc1cc(F)cc(F)c1)C(=O)NC1C(=O)N2CCCC2C(=O)N2CCCCC2C(=O)NC(C)C(=O)N2CCCC2C(=O)OC1C	1
CCC1OC(=O)C(C)C(OC2CC(C)(OC)C(O)C(C)O2)C(C)C(OC2OC(C)CC(N(C)C)C2O)C(C)(OC)CC(C)CN(C)C(C)C(O)C1(C)O	1
CCC1OC(=O)C(C)C(OC2CC(C)(OC)C(O)C(C)O2)C(C)C(OC2OC(C)CC(N(C)C)C2O)C(C)(O)CC(C)C(=NOC)C(C)C(O)C1(C)O	1
C=COC1(C)CC(C)CNC(C)C(O)C(C)(O)C(CC)OC(=O)C(C)C(OC2CC(C)(OC)C(O)C(C)O2)C(C)C1OC1OC(C)CC(N(C)C)C1O	1
Cc1ccc(NC(=O)NC(Cc2ccccc2)C(=O)NC2COC(=O)C3CC(C)CN3C(=O)C(C)NC(=O)C3CCCCN3C(=O)C3CCCN3C2=O)cc1	1
CCCCCCCCCCCCCC(=O)NC(CCCN=C(N)N)C(=O)NC(Cc1c[nH]c2ccccc12)C(=O)NC(Cc1c[nH]c2ccccc12)C(N)=O	1
CCCCCCCCCCCCCCCC(=O)NC(CCCN=C(N)N)C(=O)NC(CCCN=C(N)N)C(=O)NC(Cc1c[nH]c2ccccc12)C(N)=O	1
CCCCCCCCCCCCCCCC(=O)NC(CCCN=C(N)N)C(=O)NC(Cc1c[nH]c2ccccc12)C(=O)NC(CCCN=C(N)N)C(N)=O	1
CCCCCCCCCCCCCCCC(=O)NC(Cc1c[nH]c2ccccc12)C(=O)NC(CCCN=C(N)N)C(=O)NC(CCCN=C(N)N)C(N)=O	1
CCCCCCCCCCCCOC1OC(C)C(OC2OC(C)C(OC(C)=O)C(OC3OC(C)C(O)C(OC(C)=O)C3OC(C)=O)C2O)C(O)C1O	1
CCC1OC(=O)C(C)C(OC2CC(C)(OC)C(O)C(C)O2)C(C)C(OC2OC(C)CC(N(C)C)C2O)C(C)(O)CC(C)CN(C)C(C)C(O)C1(C)O	1
CCC1OC(=O)C(C)C(OC2CC(C)(OC)C(O)C(C)O2)C(C)C(OC2OC(C)CC(N(C)C)C2O)C(C)(OC)CC(C)CNC(C)C(O)C1(C)O	1
CCC1OC(=O)C(C)C(OC2CC(C)(OC)C(O)C(C)O2)C(C)C(OC2OC(C)CC(N(C)C)C2O)C(C)(OC)CC(C)C(=O)C(C)C(O)C1(C)O	1
CC(=O)OCC1OC(n2cc(COc3ccc4c(c3)OC(N)=C(C#N)C4c3ccc(Cl)cc3Cl)nn2)C(OC(C)=O)C(OC(C)=O)C1OC(C)=O	1
CC1CC2C(=O)OCC(NC(=O)C(Cc3ccccc3)NC(=O)Nc3ccccc3)C(=O)N3CCCC3C(=O)N3CCCCC3C(=O)NC(C)C(=O)N2C1	1
CCC1OC(=O)C(C)C(OC2CC(C)(OC)C(O)C(C)O2)C(C)C(OC2OC(C)CC(N(C)C)C2O)C(C)(O)CC(C)CNC(C)C(O)C1(C)O	1
CCC1OC(=O)C(C)C(OC2CC(C)(OC)C(O)C(C)O2)C(C)C(OC2OC(C)CC(N(C)C)C2O)C(C)(O)CC(C)C(=O)C(C)C(O)C1(C)O	1
CCCCCCCCCCCCCC(=O)NC(Cc1c[nH]c2ccccc12)C(=O)NC(CCCN=C(N)N)C(=O)NC(CCCN=C(N)N)C(N)=O	1
CCCCCCCCCCCCCCCC(=O)NC(CCCN=C(N)N)C(=O)NC(CCCN=C(N)N)C(=O)NC(CCCN=C(N)N)C(N)=O	1
CC(=O)OCC1OC(n2cc(COc3ccc4c(c3)OC(N)=C(C#N)C4c3ccc(C(C)C)cc3)nn2)C(OC(C)=O)C(OC(C)=O)C1OC(C)=O	1
CC(=O)OCC1OC(n2cc(COc3ccc4c(c3)OC(N)=C(C#N)C4c3ccccc3Cl)nn2)C(OC(C)=O)C(OC(C)=O)C1OC(C)=O	1
CC(=O)OCC1OC(n2cc(COc3ccc4c(c3)OC(N)=C(C#N)C4c3cccc(Cl)c3)nn2)C(OC(C)=O)C(OC(C)=O)C1OC(C)=O	1
CC(=O)OCC1OC(NC(=S)N=Nc2c(O)[nH]c3c(Br)cc(Br)cc23)C(OC(C)=O)C(OC(C)=O)C1OC(C)=O	1
COC1C=CC=C(C)CC(C)C(O)C(C)C=C(C)C=C(C)C(=O)OC1C(C)C(O)C(C)C1(O)CC(OC(=O)C=CC(=O)O)C(C)C(C(C)C)O1	1
CCCCCCCCCCCCCCCOC(=O)C12CCC(C)(C)CC1C1=CCC3C4(C)C(O)C(O)C(O)C(C)(C)C4CCC3(C)C1(C)CC2	1
CCCCCCCCCCCC(=O)NC(CCCN=C(N)N)C(=O)NC(CCCN=C(N)N)C(=O)NC(Cc1c[nH]c2ccccc12)C(N)=O	1
CCCCCCCCCCCC(=O)NC(Cc1c[nH]c2ccccc12)C(=O)NC(CCCN=C(N)N)C(=O)NC(CCCN=C(N)N)C(N)=O	1
CCCCCCCCCCCC(=O)NC(CCCN=C(N)N)C(=O)NC(Cc1c[nH]c2ccccc12)C(=O)NC(CCCN=C(N)N)C(N)=O	1
CCCCCCCCCCCCCC(=O)NC(CCCN=C(N)N)C(=O)NC(CCCN=C(N)N)C(=O)NC(CCCN=C(N)N)C(N)=O	1
CC(=O)OCC1OC(NC(=S)N=Nc2c(O)[nH]c3ccc(I)cc23)C(OC(C)=O)C(OC(C)=O)C1OC(C)=O	1
CC(=O)OCC1OC(NC(=S)N=Nc2c(O)[nH]c3c([N+](=O)[O-])cc(Br)cc23)C(OC(C)=O)C(OC(C)=O)C1OC(C)=O	1
CCCCCCCCCC(=O)NC(CCCN=C(N)N)C(=O)NC(CCCN=C(N)N)C(=O)NC(Cc1c[nH]c2ccccc12)C(N)=O	1
CCCCCCCCCCCC(=O)NC(CCCN=C(N)N)C(=O)NC(CCCN=C(N)N)C(=O)NC(CCCN=C(N)N)C(N)=O	1
O=C(O)c1cn(C2CC2)c2cc(N3CCN(Cn4nc(-c5ccccc5O)n(Cc5ccc(Cl)cc5)c4=S)CC3)c(F)cc2c1=O	1
O=C(O)c1cn(C2CC2)c2cc(N3CCN(Cn4nc(-c5cccc(O)c5)n(Cc5ccc(Cl)cc5)c4=S)CC3)c(F)cc2c1=O	1
COc1ccc(Cn2c(-c3ccccc3O)nn(CN3CCN(c4cc5c(cc4F)c(=O)c(C(=O)O)cn5C4CC4)CC3)c2=S)cc1	1
COc1ccc(Cn2c(-c3cccc(O)c3)nn(CN3CCN(c4cc5c(cc4F)c(=O)c(C(=O)O)cn5C4CC4)CC3)c2=S)cc1	1
COc1ccc(Cn2c(-c3ccc(O)cc3)nn(CN3CCN(c4cc5c(cc4F)c(=O)c(C(=O)O)cn5C4CC4)CC3)c2=S)cc1	1
O=C(O)c1cn(C2CC2)c2cc(N3CCN(Cn4nc(-c5cccc(O)c5)n(-c5ccc(Cl)cc5)c4=S)CC3)c(F)cc2c1=O	1
O=C(O)c1cn(C2CC2)c2cc(N3CCN(Cn4nc(-c5ccc(O)cc5)n(-c5ccc(Cl)cc5)c4=S)CC3)c(F)cc2c1=O	1
O=C(O)c1cn(C2CC2)c2cc(N3CCN(Cn4nc(-c5ccccc5O)n(Cc5ccc(F)cc5)c4=S)CC3)c(F)cc2c1=O	1
O=C(O)c1cn(C2CC2)c2cc(N3CCN(Cn4nc(-c5cccc(O)c5)n(Cc5ccc(F)cc5)c4=S)CC3)c(F)cc2c1=O	1
COc1ccc(-n2c(-c3ccccc3O)nn(CN3CCN(c4cc5c(cc4F)c(=O)c(C(=O)O)cn5C4CC4)CC3)c2=S)cc1	1
COc1ccc(-n2c(-c3cccc(O)c3)nn(CN3CCN(c4cc5c(cc4F)c(=O)c(C(=O)O)cn5C4CC4)CC3)c2=S)cc1	1
COc1ccc(-n2c(-c3ccc(O)cc3)nn(CN3CCN(c4cc5c(cc4F)c(=O)c(C(=O)O)cn5C4CC4)CC3)c2=S)cc1	1
CCCCCCCCCCCCn1c(CCCC)nc(Cl)c1C=NN1C(=O)c2cccc3c(N4CCOCC4)ccc(c23)C1=O	1
O=C(O)c1cn(C2CC2)c2cc(N3CCN(Cn4nc(-c5cccc(O)c5)n(-c5ccc(F)cc5)c4=S)CC3)c(F)cc2c1=O	1
O=C(O)c1cn(C2CC2)c2cc(N3CCN(Cn4nc(-c5ccc(O)cc5)n(-c5ccc(F)cc5)c4=S)CC3)c(F)cc2c1=O	1
CC(=O)OCC1OC(NC(=S)N=Nc2c(O)[nH]c3c([N+](=O)[O-])cc(Cl)cc23)C(OC(C)=O)C(OC(C)=O)C1OC(C)=O	1
CC(=O)OCC1OC(NC(=S)N=Nc2c(O)[nH]c3ccc(Br)cc23)C(OC(C)=O)C(OC(C)=O)C1OC(C)=O	1
O=C(O)c1cn(C2CC2)c2cc(N3CCN(Cn4nc(-c5ccccc5O)n(Cc5ccccc5)c4=S)CC3)c(F)cc2c1=O	1
O=C(O)c1cn(C2CC2)c2cc(N3CCN(Cn4nc(-c5cccc(O)c5)n(Cc5ccccc5)c4=S)CC3)c(F)cc2c1=O	1
O=C(O)c1cn(C2CC2)c2cc(N3CCN(Cn4nc(-c5ccc(O)cc5)n(Cc5ccccc5)c4=S)CC3)c(F)cc2c1=O	1
CCCCc1nc(Cl)c(C=NN2C(=O)c3cccc4c(N5CCOCC5)ccc(c34)C2=O)n1Cc1ccc(Cl)cc1Cl	1
CC1CCC2(C(=O)OCc3ccc([N+](=O)[O-])cc3)CCC3(C)C(=CCC4C5(C)C(O)C(O)C(O)C(C)(C)C5CCC43C)C2C1C	1
CC1(C)CCC2(C(=O)OCc3ccccc3[N+](=O)[O-])CCC3(C)C(=CCC4C5(C)C(O)C(O)C(O)C(C)(C)C5CCC43C)C2C1	1
CC1(C)CCC2(C(=O)OCc3ccc([N+](=O)[O-])cc3)CCC3(C)C(=CCC4C5(C)C(O)C(O)C(O)C(C)(C)C5CCC43C)C2C1	1
CC1CCC2(C(=O)OCc3ccccc3Cl)CCC3(C)C(=CCC4C5(C)C(O)C(O)C(O)C(C)(C)C5CCC43C)C2C1C	1
CC1CCC2(C(=O)OCc3ccc(Cl)cc3)CCC3(C)C(=CCC4C5(C)C(O)C(O)C(O)C(C)(C)C5CCC43C)C2C1C	1
CC1(C)CCC2(C(=O)OCc3ccccc3Cl)CCC3(C)C(=CCC4C5(C)C(O)C(O)C(O)C(C)(C)C5CCC43C)C2C1	1
O=C(O)c1cn(C2CC2)c2cc(N3CCN(Cn4nc(-c5ccc(O)cc5)n(-c5ccccc5)c4=S)CC3)c(F)cc2c1=O	1
CC1OC(OCC2OC(Oc3c(-c4ccc(O)c(O)c4)oc4cc(O)cc(O)c4c3=O)C(O)C(O)C2O)C(O)C(O)C1O	1
CCCCCCCCCCn1c(CCCC)nc(Cl)c1C=NN1C(=O)c2cccc3c(N4CCOCC4)ccc(c23)C1=O	1
CCCCc1nc(Cl)c(C=NN2C(=O)c3cccc4c(N5CCOCC5)ccc(c34)C2=O)n1Cc1ccc([N+](=O)[O-])cc1	1
CCCCc1nc(Cl)c(C=NN2C(=O)c3cccc4c(N5CCOCC5)ccc(c34)C2=O)n1Cc1ccccc1Cl	1
CCCCc1nc(Cl)c(C=NN2C(=O)c3cccc4c(N5CCOCC5)ccc(c34)C2=O)n1Cc1ccc(Cl)cc1	1
COc1nc(OC(=O)C(N)Cc2c[nH]c3ccccc23)nc(Oc2c(OC)cc(Cc3cnc(N)nc3N)cc2OC)n1	1
CCCCc1nc(Cl)c(C=NN2C(=O)c3cccc4c(N5CCOCC5)ccc(c34)C2=O)n1Cc1ccc(OC)cc1	1
NCCC(O)C(=O)NC1CC(N)C(OC2OC(CN)C(O)C(O)C2O)C(O)C1OC1OC(CO)C(O)C(N)C1O	1
CC(=O)OCC1OC(NC(=S)N=Nc2c(O)[nH]c3ccc(Cl)cc23)C(OC(C)=O)C(OC(C)=O)C1OC(C)=O	1
NCC1OC(OC2C(N)CC(N)C(OC3OC(CO)C(O)C(N)C3O)C2O)C(N)C(O)C1O.O=S(=O)(O)O	1
CNC1C(OC2C(OC3C(O)C(O)C(N=C(N)N)C(O)C3N=C(N)N)OC(C)C2(O)C=O)OC(CO)C(O)C1O	1
CC(C=CC=CC=CCNC(=O)C(O)CC(C)C)=CC=CC=C(C)C(O)CC(=O)NC(C)=CC=CC=CC(C)C(=O)O	1
CCCCCCCCn1c(CCCC)nc(Cl)c1C=NN1C(=O)c2cccc3c(N4CCOCC4)ccc(c23)C1=O	1
O=C(O)c1cn(C2CC2)c2cc(N3CCN(S(=O)(=O)c4c(Cl)cc(Cl)cc4Cl)CC3)c(F)cc2c1=O	1
CCCCc1nc(Cl)c(C=NN2C(=O)c3cccc4c(N5CCOCC5)ccc(c34)C2=O)n1Cc1ccccc1F	1
CCCCc1nc(Cl)c(C=NN2C(=O)c3cccc4c(N5CCOCC5)ccc(c34)C2=O)n1Cc1cccc(F)c1	1
CCCCc1nc(Cl)c(C=NN2C(=O)c3cccc4c(N5CCOCC5)ccc(c34)C2=O)n1Cc1ccc(F)cc1	1
O=C(Nc1ccc(Sc2nc3ccccc3s2)c(Cl)c1)c1cc(Br)cc(Br)c1O	1
CCCCc1nc(Cl)c(C=NN2C(=O)c3cccc4c(N5CCOCC5)ccc(c34)C2=O)n1Cc1ccc(C)cc1	1
CC(=O)OCC1OC(NC(=S)N=Nc2c(O)[nH]c3ccc(F)cc23)C(OC(C)=O)C(OC(C)=O)C1OC(C)=O	1
CCCCCCCn1c(CCCC)nc(Cl)c1C=NN1C(=O)c2cccc3c(N4CCOCC4)ccc(c23)C1=O	1
C=CC=C(C)CCC1CC=CC=C(C)C(OP(=O)(O)O)CCCC=CC=CC=CC(O)C(C)C(=C)CC(=O)O1	1
CCCCCOC(=O)C12CCC(C)C(C)C1C1=CCC3C4(C)C(O)C(O)C(O)C(C)(C)C4CCC3(C)C1(C)CC2	1
CCCCCOC(=O)C12CCC(C)(C)CC1C1=CCC3C4(C)C(O)C(O)C(O)C(C)(C)C4CCC3(C)C1(C)CC2	1
CC1CCC2(C(=O)OCc3ccccc3)CCC3(C)C(=CCC4C5(C)C6OC6C(=O)C(C)(C)C5CCC43C)C2C1C	1
S=c1n(CN2CCOCC2)nc(Cc2ccccc2Nc2c(Cl)cccc2Cl)n1N=Cc1ccccc1	1
CC(C)(ON=C(C(=O)NC1C(=O)N2C(C(=O)[O-])=C(C[n+]3ccccc3)CSC12)c1csc(N)n1)C(=O)O	1
C=CC=C(C)CCC1CC=CC=C(C)C(OP(=O)(O)O)CCCC=CC=CC=CCC(C)C(=C)CC(=O)O1	1
CCCCCn1c(CCCC)nc(Cl)c1C=NN1C(=O)c2cccc3c(N4CCOCC4)ccc(c23)C1=O	1
COc1ccc(S(=O)(=O)N2CCN(c3cc4c(cc3F)c(=O)c(C(=O)O)cn4C3CC3)CC2)cc1OC	1
COc1ccc2c(c1)CCc1cnn(C3OC(COC(C)=O)C(OC(C)=O)C(OC(C)=O)C3OC(C)=O)c1-2	1
NS(=O)(=O)c1ccc(NCCN2CCN(c3cc4c(cc3F)c(=O)c(C(=O)O)cn4C3CC3)CC2)cc1	1
CCn1cc(C(=O)O)c(=O)c2cc(F)c(N3CCN(S(=O)(=O)c4ccc(Cl)cc4Cl)CC3)cc21	1
O=C(O)c1cn(C2CC2)c2cc(N3CCN(S(=O)(=O)c4cccc5ccccc45)CC3)c(F)cc2c1=O	1
O=C(O)c1cn(C2CC2)c2cc(N3CCN(S(=O)(=O)c4ccc5ccccc5c4)CC3)c(F)cc2c1=O	1
CCn1cc(C(=O)O)c(=O)c2cc(F)c(N3CCN(S(=O)(=O)c4ccc(OC)c(OC)c4)CC3)cc21	1
CCn1cc(C(=O)O)c(=O)c2cc(F)c(N3CCN(S(=O)(=O)c4ccc(OC)cc4OC)CC3)cc21	1
CCn1cc(-c2nc(N=Cc3ccc(Br)cc3)n[nH]2)c(=O)c2cc(Br)c(C)nc21	1
NS(=O)(=O)c1ccc(NCN2CCN(c3cc4c(cc3F)c(=O)c(C(=O)O)cn4C3CC3)CC2)cc1	1
CCn1cc(C(=O)O)c(=O)c2cc(F)c(N3CCN(S(=O)(=O)c4cccc5ccccc45)CC3)cc21	1
O=C(C=Cc1c(OCc2cn(Cc3ccc(F)cc3)nn2)ccc2ccccc12)c1ccc([N+](=O)[O-])cc1	1
O=C(O)c1cn(C2CC2)c2cc(N3CCN(S(=O)(=O)c4ccc(F)cc4F)CC3)c(F)cc2c1=O	1
CCn1cc(-c2nc(N=Cc3ccc(Cl)cc3Cl)n[nH]2)c(=O)c2cc(Br)c(C)nc21	1
CCn1cc(C(=O)O)c(=O)c2cc(F)c(N3CCN(S(=O)(=O)c4c(C)cc(C)cc4C)CC3)cc21	1
COc1nc(OC(=O)C(N)C(C)C)nc(Oc2c(OC)cc(Cc3cnc(N)nc3N)cc2OC)n1	1
CCn1cc(C(=O)O)c(=O)c2cc(F)c(N3CCN(S(=O)(=O)c4ccc(F)cc4F)CC3)cc21	1
O=C(NNCCN1CCN(c2cc3c(cc2F)c(=O)c(C(=O)O)cn3C2CC2)CC1)c1ccncc1	1
O=C(O)c1ccc(NCCN2CCN(c3cc4c(cc3F)c(=O)c(C(=O)O)cn4C3CC3)CC2)cc1	1
O=C(C=Cc1c(OCc2cn(Cc3ccccc3)nn2)ccc2ccccc12)c1ccc([N+](=O)[O-])cc1	1
CC1CCC2(C(=O)O)CCC3(C)C(=CCC4C5(C)C(O)C(O)C(O)C(C)(C)C5CCC43C)C2C1C	1
CCn1cc(-c2nc(NC(=O)c3ccc(Cl)cc3)n[nH]2)c(=O)c2cc(Br)c(C)nc21	1
CC(C)(C)C1CCC2OCCOCCOC3CC(C(C)(C)C)CCC3OCCOCCOC2C1	1
NCC1OC(OC2C(N)CC(N)C(OC3OC(CO)C(O)C(N)C3O)C2O)C(O)C(O)C1O	1
CCn1cc(-c2nc(NC(=O)c3ccc(OC)cc3)n[nH]2)c(=O)c2cc(Br)c(C)nc21	1
O=C(NNCN1CCN(c2cc3c(cc2F)c(=O)c(C(=O)O)cn3C2CC2)CC1)c1ccncc1	1
Nc1ccc2c(c1)Oc1c(N3CCC(N4CCCCC4)CC3)c(F)cc3c(=O)c(C(=O)O)cn-2c13	1
CNC(C)C1CCC(N)C(OC2C(N)CC(N)C(OC3OCC(C)(O)C(NC)C3O)C2O)O1	1
CON=C(C(=O)NC1C(=O)N2C(C(=O)[O-])=C(COC(C)=O)CSC12)c1csc(N)n1.[Na+]	1
CC(C)(C)c1ccc2c(c1)OCCOCCOc1cc(C(C)(C)C)ccc1OCCOCCO2	1
CCn1cc(-c2nc(N=Cc3ccc(Cl)cc3)n[nH]2)c(=O)c2cc(Br)c(C)nc21	1
CC1(C)CCC2(C(=O)O)CCC3(C)C(=CCC4C5(C)C6OC6C(O)C(C)(C)C5CCC43C)C2C1	1
CC1(C)CCC2(C(=O)O)CCC3(C)C(=CCC4C5(C)C6OC6C(=O)C(C)(C)C5CCC43C)C2C1	1
CCn1cc(-c2nc(N=Cc3ccc(OC)cc3)n[nH]2)c(=O)c2cc(Br)c(C)nc21	1
CCCCc1nc(C=NN2C(=O)c3cccc4c(N5CCOCC5)ccc(c34)C2=O)c(Cl)[nH]1	1
O=c1c(OC2OC(C(O)CO)C(O)C2O)c(-c2ccc(O)c(O)c2)oc2cc(O)cc(O)c12	1
CCCCc1nc(C=NN2C(=O)c3cccc4c(N5CCCCC5)ccc(c34)C2=O)c(Cl)[nH]1	1
CCC(=NN=C(N)N)c1cn(S(=O)(=O)c2ccc(C)cc2)c2ccc(Br)cc12	1
CCCCc1nc(C=NN2C(=O)c3cccc4c(Br)ccc(c34)C2=O)c(Cl)[nH]1	1
CN(C)c1ccc(O)c2c1CC1CC3C(N(C)C)C(=O)C(C(N)=O)=C(O)C3(O)C(=O)C1=C2O	1
CC1(C)CCC2(C(=O)O)CCC3(C)C(=CCC4C5(C)CCC(O)C(C)(C)C5CCC43C)C2C1	1
CC1CCC2(C(=O)O)CCC3(C)C(=CCC4C5(C)CCC(O)C(C)(C)C5CCC43C)C2C1C	1
C=C(C)C1CCC2(C(=O)O)CCC3(C)C(CCC4C5(C)CCC(O)C(C)(C)C5CCC43C)C12	1
CON=C(C(=O)NC1C(=O)N2C(C(=O)O)=C(COC(C)=O)CSC12)c1csc(N)n1	1
CCn1cc(-c2nc(N=Cc3ccc(F)cc3)n[nH]2)c(=O)c2cc(Br)c(C)nc21	1
C=CC1=C(C(=O)O)N2C(=O)C(NC(=O)C(=NOCC(=O)O)c3csc(N)n3)C2SC1	1
CCn1cc(-c2nc(N=Cc3ccccc3O)n[nH]2)c(=O)c2cc(Br)c(C)nc21	1
CCn1cc(-c2nc(NC(=O)c3ccccc3)n[nH]2)c(=O)c2cc(Br)c(C)nc21	1
CC1(C)CCC2(C(=O)O)CCC3(C)C(=CCC4C5(C)C=CC(=O)C(C)(C)C5CCC43C)C2C1	1
CC(=NNC(N)=O)c1cn(S(=O)(=O)c2ccc(C)cc2)c2ccc(Br)cc12	1
CC(=NN=C(N)N)c1cn(S(=O)(=O)c2ccc(C)cc2)c2ccc(Br)cc12	1
CCC(=NN=C(N)N)c1cn(S(=O)(=O)c2ccccc2)c2ccc(Br)cc12	1
O=C(O)C1OC(Oc2cc3oc(-c4ccccc4)cc(=O)c3c(O)c2O)C(O)C(O)C1O	1
CN(C)C1C(=O)C(C(N)=O)=C(O)C2(O)C(=O)C3=C(O)c4c(O)cccc4C(C)(O)C3CC12	1
CC(C)c1c(O)ccc2c1CCC1C(C)(C)c3[nH]c4c(Cl)cc(Cl)cc4c3CC21C	1
CC(C)c1c(O)ccc2c1CCC1C(C)(C)c3[nH]c4ccc(C(F)(F)F)cc4c3CC21C	1
Nc1ccc2c(c1)Oc1c(NCCN3CCOCC3)c(F)cc3c(=O)c(C(=O)O)cn-2c13	1
CN1CCN(c2c(F)cc3c(=O)c(C(=O)O)cn4c3c2Oc2cc([N+](=O)[O-])ccc2-4)CC1	1
CC(C)CCCC(C)CCSc1ccc[n+](CC(P(=O)([O-])O)P(=O)(O)O)c1	1
CC(C)CCCC(C)CCOc1ccc[n+](CC(O)(P(=O)([O-])O)P(=O)(O)O)c1	1
CCn1cc(-c2nc(N=Cc3ccccc3)n[nH]2)c(=O)c2cc(Br)c(C)nc21	1
CC(=NN=C(N)N)c1ccc2c(c1)Cc1cc(C(C)=NN=C(N)N)ccc1-2.Cl.Cl	1
Cc1ccc(S(=O)(=O)n2cc(C=NNC(N)=O)c3cc(Br)ccc32)cc1	1
CC(=NN=C(N)N)c1cn(S(=O)(=O)c2ccccc2)c2ccc(Br)cc12	1
NC1CCN(c2c(F)cc3c(=O)c(C(=O)O)cn4c3c2Oc2cc([N+](=O)[O-])ccc2-4)C1	1
CCn1cc(-c2nc(NC(=O)CCl)n[nH]2)c(=O)c2cc(Br)c(C)nc21	1
C=C(C)C(CC=C(C)C)Cc1c(O)cc(O)c2c1OC(c1ccc(O)cc1O)CC2=O	1
CC(C)CCCC(C)CCOc1ccc[n+](CC(P(=O)([O-])O)P(=O)(O)O)c1	1
CC(C)CCCC(C)CCNc1ccc[n+](CC(P(=O)([O-])O)P(=O)(O)O)c1	1
CC(C)CCCC(C)CCCc1cc[n+](CC(P(=O)([O-])O)P(=O)(O)O)cc1	1
NC(N)=NN=Cc1cn(S(=O)(=O)c2ccccc2)c2ccc(Br)cc12	1
COc1ccc(NC(=O)CN2C(=O)C(=Nc3cc(C)ccc3C)c3ccccc32)cc1	1
COc1cccc(NC(=O)CN2C(=O)C(=Nc3cc(C)ccc3C)c3ccccc32)c1	1
Cc1ccc(C)c(N=C2C(=O)N(CC(=O)Nc3ccc(C)c(C)c3)c3ccccc32)c1	1
Cc1ccc(NC(=O)CN2C(=O)C(=Nc3cc(C)ccc3C)c3ccccc32)c(C)c1	1
Cc1ccc(C)c(N=C2C(=O)N(CC(=O)Nc3cc(C)ccc3C)c3ccccc32)c1	1
CN1CCN(c2c(F)cc3c(=O)c(C(=O)O)cn4c3c2Oc2cc(N)ccc2-4)CC1	1
CC(C)CCCC(C)CCCn1cc[n+](CC(P(=O)([O-])O)P(=O)(O)O)c1	1
CC1CCN(c2c(F)cc3c(=O)c(C(=O)O)cn4c3c2Oc2cc(N)ccc2-4)CC1	1
CC1CCCC=CCCC(=O)CC(O)CC=CC=CC(O)CC=CC=CC(=O)O1	1
COc1ccc(-c2cc(=O)c3c(OC)c(OC)c(OC)c(OC)c3o2)cc1OC	1
COc1c(N2CC3CCCNC3C2)c(F)cc2c(=O)c(C(=O)O)cn(C3CC3)c12	1
O=c1c2c(oc3ccc(Br)cc13)-c1ccccc1OCCCCCO2	1
CC(C)c1c(O)ccc2c1CCC1C(C)(C)c3[nH]c4ccc(C#N)cc4c3CC21C	1
Cc1ccc(NC(=O)CN2C(=O)C(=Nc3cc(C)ccc3C)c3ccccc32)cc1	1
Cc1ccc(C)c(N=C2C(=O)N(CC(=O)Nc3ccccc3C)c3ccccc32)c1	1
Nc1ccc2c(c1)Oc1c(N3CCOCC3)c(F)cc3c(=O)c(C(=O)O)cn-2c13	1
Nc1ccc2c(c1)Oc1c(N3CCC(N)C3)c(F)cc3c(=O)c(C(=O)O)cn-2c13	1
O=C(O)c1cn2c3c(c(F)c(F)cc3c1=O)Oc1cc([N+](=O)[O-])c(Cl)cc1-2	1
C=C(C)C1Cc2c(ccc3c2OC2COc4cc(OC)c(OC)cc4C2C3=O)O1	1
CC(C)c1c(O)ccc2c1CCC1C(C)(C)c3[nH]c4c(O)cccc4c3CC21C	1
O=c1c2c(oc3ccc(Br)cc13)-c1ccccc1OCCCCO2	1
CCCCCc1cc(O)cc(OC(=O)c2c(O)cc(O)cc2CCCCC)c1	1
COc1cc(OC(C)=O)c2c(c1OC(C)=O)C(=O)c1cc(C)c(O)cc1C2=O	1
CC(O)C1C(=O)N2C(C(=O)O)=C(SC3CNC(C(=O)N(C)C)C3)C(C)C12	1
Cc1ccc(C)c(N=C2C(=O)N(CC(=O)Nc3ccccc3)c3ccccc32)c1	1
Cc1ccc(NC(=O)CN2C(=O)C(=Nc3ccccc3)c3ccccc32)c(C)c1	1
Cc1ccc(C)c(NC(=O)CN2C(=O)C(=Nc3ccccc3)c3ccccc32)c1	1
Cc1ccc(NC(=O)CN2C(=O)C(=Nc3ccccc3)c3ccccc32)cc1C	1
COc1c(N2CCNC(C)C2)c(F)cc2c(=O)c(C(=O)O)cn(C3CC3)c12	1
CC(C)c1c(O)ccc2c1CCC1C(C)(C)c3[nH]c4ccccc4c3CC21C	1
O=c1c2c(oc3ccc(Br)cc13)-c1ccccc1OCCCO2	1
CC1(C)SC2C(NC(=O)C(N)c3ccccc3)C(=O)N2C1C(=O)[O-].[Na+]	1
Cc1ccc(NC(=O)CN2C(=O)C(=Nc3ccccc3)c3ccccc32)cc1	1
Cc1ccccc1NC(=O)CN1C(=O)C(=Nc2ccccc2)c2ccccc21	1
COc1cc(C=CC(=O)CC(=O)C=Cc2ccc(O)c(OC)c2)ccc1O	1
COC1=CC(=O)c2c(O)c3c(c(O)c2C1=O)CC(C)(O)C(OC(C)=O)C3	1
O=C(C=Cc1ccc(O)c(O)c1)OC(Cc1ccc(O)c(O)c1)C(=O)O	1
O=c1c2c(oc3ccc(Br)cc13)-c1ccccc1OCCO2	1
O=c1c2c(oc3ccc(Cl)cc13)-c1ccccc1OCCCCCO2	1
Cc1ccc(S(=O)(=O)n2cc(C=NN=C(N)N)c3ccccc32)cc1	1
O=C(C=Cc1ccc(O)c(O)c1)OC1CC(O)(C(=O)O)CC(O)C1O	1
C=C1CCC2C(C)(CO)C(O)CCC2(C)C1CC=C1C(=O)OCC1O	1
Cc1nc(-c2ccc(F)cc2)oc1-c1csc(Cc2ccccc2)n1	1
CC1(C)SC2C(NC(=O)C(N)c3ccccc3)C(=O)N2C1C(=O)O	1
Oc1cc2ccc3c(c2cc1O)CCc1cnn(-c2ccc(F)cc2)c1-3	1
COc1cc(O)c2c(c1)C(=O)C1=C(CC(OC(C)=O)C(C)(O)C1)C2=O	1
O=c1c2c(oc3ccc(Cl)cc13)-c1ccccc1OCCCCO2	1
O=c1c2c(oc3ccc(F)cc13)-c1ccccc1OCCCCCO2	1
COc1cc2c(cc1OC)-c1nc(Nc3ccccc3)sc1CC2	1
C=CC(C)(C)c1cc(C=CC(=O)c2ccc(O)cc2)c(OC)cc1O	1
COc1ccc(-n2ncc3c2-c2cc(OC)c(OC)cc2CC3)cc1	1
COc1ccc2cc3[n+](cc2c1OC)CCc1cc2c(cc1-3)OCO2	1
COc1cc(O)c2c(c1)C(=O)C1=C(C2=O)C(O)C(O)C(C)(O)C1O	1
COc1cc(O)c2c(c1O)C(=O)C1=C(C2=O)C(O)C(O)C(C)(O)C1	1
CC1(C)SC2C(NC(=O)Cc3ccccc3)C(=O)N2C1C(=O)O	1
CNC1C(O)C(NC)C2OC3(O)C(=O)CC(C)OC3OC2C1O	1
O=C(O)c1cn(C2CC2)c2cc(N3CCNCC3)c(F)cc2c1=O	1
Nc1ccc2c(c1)Oc1c(F)c(F)cc3c(=O)c(C(=O)O)cn-2c13	1
O=c1c2c(oc3ccc(Cl)cc13)-c1ccccc1OCCCO2	1
O=c1c2c(oc3ccc(F)cc13)-c1ccccc1OCCCCO2	1
O=C(NC(CO)C(O)c1ccc([N+](=O)[O-])cc1)C(Cl)Cl	1
O=c1c2c(oc3ccccc13)-c1ccccc1OCCCCCO2	1
COc1cc(O)c2c(c1O)C(=O)C1=C(CC(O)C(C)(O)C1)C2=O	1
COC1=CC(=O)c2cc3c(c(O)c2C1=O)CC(C)(O)C(O)C3O	1
CCn1cc(C(=O)O)c(=O)c2cc(F)c(N3CCNCC3)cc21	1
Cc1nc(-c2ccccc2)oc1-c1csc(-c2ccccc2)n1	1
O=c1c(O)c(-c2cc(O)c(O)c(O)c2)oc2cc(O)cc(O)c12	1
O=C1COc2cc(Br)ccc2N1Cc1ccccc1	1
O=c1c2c(oc3ccc(Cl)cc13)-c1ccccc1OCCO2	1
O=C1COc2cc(Br)ccc2N1CC1CCCO1	1
O=C1COc2cc(Br)ccc2N1C1CCCCC1	1
O=c1c2c(oc3ccccc13)-c1ccccc1OCCCCO2	1
COc1cc2c(cc1OC)-c1c(cnn1-c1ccccc1)CC2	1
COc1cc(CNC(=O)CCCCC=CC(C)C)ccc1O	1
COc1cc(O)c2c(c1)C(=O)C1=C(CC(O)C(C)(O)C1)C2=O	1
C=CCNc1nc2c(s1)CCc1cc(OC)c(OC)cc1-2	1
O=c1c(O)c(-c2ccc(O)c(O)c2)oc2cc(O)cc(O)c12	1
O=c1c(O)c(-c2ccc(O)cc2O)oc2cc(O)cc(O)c12	1
O=c1oc2c(O)c(O)cc3c(=O)oc4c(O)c(O)cc1c4c23	1
CC(O)C1C(=O)N2C(C(=O)O)=C(SCCN=CN)CC12	1
CCCCCC(O)CC(=O)CCc1ccc(O)c(OC)c1	1
O=c1c2c(oc3ccccc13)-c1ccccc1OCCCO2	1
Oc1cc(O)c2c(c1)OC(c1ccc(O)c(O)c1)C(O)C2	1
Oc1cc(Cl)ccc1Oc1ccc(Cl)cc1Cl	1
O=c1c(O)c(-c2ccccc2O)oc2ccc(Cl)cc12	1
CC(C)c1c(O)ccc2c1CCC1C(C)(C)CCCC21C	1
O=c1c(O)c(-c2ccc(O)cc2)oc2cc(O)cc(O)c12	1
O=c1cc(-c2ccc(O)c(O)c2)oc2cc(O)cc(O)c12	1
O=c1c(O)c(-c2ccc(O)c(O)c2)oc2cc(O)ccc12	1
O=C(C=CC=Cc1ccc2c(c1)OCO2)N1CCCCC1	1
COc1cc2ccc3c(c2cc1OC)CCc1cnoc1-3	1
O=c1c2c(oc3ccccc13)-c1ccccc1OCCO2	1
Oc1cc2c(cc1O)-c1c(cnn1-c1ccccc1)CC2	1
CCCCCC=CC(=O)CCc1ccc(O)c(OC)c1	1
COc1ccc2c(c1)CCc1cnn(-c3ccccc3)c1-2	1
O=C1COc2ccc(Cl)cc2N1Cc1ccccc1	1
O=C1COc2cc(Cl)ccc2N1Cc1ccccc1	1
O=C1CC(c2ccc(O)cc2)Oc2cc(O)cc(O)c21	1
O=c1c(O)c(-c2ccccc2O)oc2ccc(F)cc12	1
O=c1cc(-c2ccccc2)oc2cc(O)c(O)c(O)c12	1
O=c1c(O)c(-c2ccccc2)oc2cc(O)cc(O)c12	1
O=c1c(-c2ccc(O)cc2)coc2cc(O)cc(O)c12	1
COc1ccc(-c2coc3cc(O)ccc3c2=O)cc1	1
CCCCCCN1C(=O)COc2cc(Cl)ccc21	1
O=C1COc2cc(Cl)ccc2N1CC1CCCO1	1
C=CCc1ccc(O)c(-c2ccc(O)c(CC=C)c2)c1	1
C=CCc1ccc(O)c(-c2cc(CC=C)ccc2O)c1	1
O=C1COc2ccc(Cl)cc2N1C1CCCCC1	1
O=C1COc2cc(Cl)ccc2N1C1CCCCC1	1
Nc1ccccc1C(=O)Nc1ccc(F)c(Cl)c1	1
Nc1ccccc1C(=O)Oc1cccc2cccnc12	1
Nc1ccccc1C(=O)Nc1ccc2ccccc2c1	1
COc1cc2c(cc1OC)C1=NNC(=O)C1(C)CC2	1
O=C1COc2cc(F)ccc2N1Cc1ccccc1	1
C=CC(C)(C=Cc1ccc(O)cc1)CCC=C(C)C	1
COc1cc(C=Cc2ccc(O)cc2)cc(OC)c1	1
O=C1CC(c2ccccc2)Oc2cc(O)cc(O)c21	1
O=c1c(-c2ccc(O)cc2)coc2cc(O)ccc12	1
O=C1COc2cc(F)ccc2N1CC1CCCO1	1
O=C1COc2cc(F)ccc2N1C1CCCCC1	1
CCCCN(CCCC)C(=O)c1ccccc1N	1
Nc1ccccc1C(=O)Nc1cccc(Cl)c1	1
COc1ccc2ccc(=O)oc2c1CC=C(C)C	1
COc1ccccc1NC(=O)c1ccccc1N	1
Cc1ccc(C)c(NC(=O)c2ccccc2N)c1	1
Cc1ccc(NC(=O)c2ccccc2N)c(C)c1	1
C=C1CC2(O)OC3(CC2C(C)C)C(C)CCC13	1
COc1cc2c(cc1OC)-c1oncc1CC2	1
COc1cc2c(cc1OC)-c1[nH]ncc1CC2	1
Nc1ccccc1C(=O)Nc1ccccc1F	1
Oc1ccc(C=Cc2cc(O)cc(O)c2)cc1	1
Cc1ccccc1NC(=O)c1ccccc1N	1
Cc1cccc(NC(=O)c2ccccc2N)c1	1
COc1cc(C=CC(=O)O)cc(OC)c1O	1
CC(C)=CCCC(C)=CCCC(C)=CCO	1
COc1ccc2c(c1)CCC1C(=O)NN=C21	1
Nc1ccccc1C(=O)Nc1ccccc1	1
NC(CO)C(O)c1ccc([N+](=O)[O-])cc1	1
CC(C)CCOC(=O)c1ccccc1N	1
Nc1ccccc1C(=O)N1CCOCC1	1
C=C1CCC=C(C)CCC2C1CC2(C)C	1
CCCCOC(=O)c1ccccc1N	1
CC(C)COC(=O)c1ccccc1N	1
CCN(CC)C(=O)c1ccccc1N	1
CCCCNC(=O)c1ccccc1N	1
COC(=O)c1cc(O)c(O)c(O)c1	1
O=C(O)C=Cc1ccc(O)c(O)c1	1
CCCNC(=O)c1ccccc1N	1
O=C1C=CC(=O)c2c(O)cccc21	1
O=C(O)c1cc(O)c(O)c(O)c1	1
CCOC(=O)c1ccccc1N	1
CN(C)C(=O)c1ccccc1N	1
C=CCc1ccc(O)c(OC)c1	1
CC1=CC(=O)C(C(C)C)=CC1=O	1
S=C=NCCc1ccccc1	1
C=CCSS(=O)CC=C	1
C=CCSCC(N)C(=O)O	1
CC(C)=CCCC(C)CCO	1
C=CC(C)(O)CCC=C(C)C	1
CC(C)=CCCC(C)=CCO	1
CC1=CCC(C(C)(C)O)CC1	1
O=C(O)c1ccc(O)c(O)c1	1
COC(=O)c1ccccc1N	1
Cc1ccc(C(C)C)cc1O	1
Cc1ccc(C(C)C)c(O)c1	1
S=C=NCc1ccccc1	1
NC(=O)c1ccccc1N	1
O=CC=Cc1ccccc1	1
C=CCN=C=S	1
CC(C)CC(NC(=O)C(C)NC(=O)C(NC(=O)C(CCCCN)NC(=O)C(C)NC(=O)C(CCCN=C(N)N)NC(=O)C(CCCCN)NC(=O)C(C)NC(=O)C(C)NC(=O)CN)C(C)O)C(N)=O	0
CCCCCCCCOC1OC(C)C(OC(=O)CCCCC)C(OC2OC(C)C(OC(C)=O)C(OC3OC(C)C(OC(C)=O)C(OC4OC(C)C(O)C(OC(C)=O)C4O)C3O)C2OC(C)=O)C1O	0
CCCCCCCCOC1OC(C)C(OC(=O)CCCCC)C(OC2OC(C)C(OC(C)=O)C(OC3OC(C)C(OC(C)=O)C(OC4OC(C)C(O)C(O)C4O)C3O)C2OC(C)=O)C1O	0
CCCCCCCCOC1OC(C)C(OC(=O)CCCCC)C(OC2OC(C)C(OC(C)=O)C(OC3OC(C)C(OC(C)=O)C(O)C3OC(C)=O)C2OC(C)=O)C1O	0
CCCCCCCCOC1OC(C)C(OC(=O)CCCCC)C(OC2OC(C)C(OC(C)=O)C(OC3OC(C)C(OC(C)=O)C(OC(C)=O)C3O)C2OC(C)=O)C1O	0
NC(N)=NCCCC(N)C(=O)NC(CCCN=C(N)N)C(=O)NC(CCCN=C(N)N)C(=O)NC(CCCN=C(N)N)C(=O)NC(CCCN=C(N)N)C(=O)O	0
Cc1ccc(NC(=O)NC(Cc2cc(F)cc(F)c2)C(=O)NC2COC(=O)C3CC(F)CN3C(=O)C(C)NC(=O)C3CCCCN3C(=O)C3CCCN3C2=O)cc1	0
C=C(C)C1CCC2(C(=O)O)CCC3(C)C(CCC4C5(C)CCC(OC(=O)CCc6cn(CC(=O)NC(CCCN=C(N)N)C(=O)O)nn6)C(C)(C)C5CCC43C)C12	0
CCCCCCCCOC1OC(C)C(OC(=O)CCCCC)C(OC2OC(C)C(OC(C)=O)C(OC3OC(C)C(O)C(O)C3OC(C)=O)C2OC(C)=O)C1O	0
CCCCCCCCCCCCCCCC(=O)NC(CCCN=C(N)N)C(=O)NC(Cc1c[nH]c2ccccc12)C(=O)NC(Cc1c[nH]c2ccccc12)C(N)=O	0
CCCCCCCCCCCCCCCCCC(=O)NC(CCCN=C(N)N)C(=O)NC(Cc1c[nH]c2ccccc12)C(=O)NC(CCCN=C(N)N)C(N)=O	0
CCCCCCCCCCCCCCCCCC(=O)NC(Cc1c[nH]c2ccccc12)C(=O)NC(CCCN=C(N)N)C(=O)NC(CCCN=C(N)N)C(N)=O	0
C=C(C)C1CCC2(C(=O)OCc3cn(CC(=O)NC(CCCN=C(N)N)C(=O)O)nn3)CCC3(C)C(CCC4C5(C)CCC(O)C(C)(C)C5CCC43C)C12	0
CCCCCCCCCCCCOC1OC(C)C(OC2OC(C)C(OC(C)=O)C(OC3OC(C)C(OC(C)=O)C(O)C3OC(C)=O)C2O)C(O)C1O	0
CC(=O)OCC1OC(n2cc(COc3ccc4c(c3)OC(N)=C(C#N)C4c3cccc(Cl)c3Cl)nn2)C(OC(C)=O)C(OC(C)=O)C1OC(C)=O	0
COc1cc(OC)cc(C2C(C#N)=C(N)Oc3cc(OCc4cn(C5OC(COC(C)=O)C(OC(C)=O)C(OC(C)=O)C5OC(C)=O)nn4)ccc32)c1	0
CC(=O)OCC1OC(n2cc(COc3ccc4c(c3)OC(N)=C(C#N)C4c3cccc([N+](=O)[O-])c3)nn2)C(OC(C)=O)C(OC(C)=O)C1OC(C)=O	0
CC(=O)OCC1OC(n2cc(COc3ccc4c(c3)OC(N)=C(C#N)C4c3ccc([N+](=O)[O-])cc3)nn2)C(OC(C)=O)C(OC(C)=O)C1OC(C)=O	0
CC(=O)OCC1OC(n2cc(COc3ccc4c(c3)OC(N)=C(C#N)C4c3ccccc3[N+](=O)[O-])nn2)C(OC(C)=O)C(OC(C)=O)C1OC(C)=O	0
CC(=O)OCC1OC(n2cc(COc3ccc4c(c3)OC(N)=C(C#N)C4c3ccc(N(C)C)cc3)nn2)C(OC(C)=O)C(OC(C)=O)C1OC(C)=O	0
CC(=O)OCC1OC(n2cc(COc3ccc4c(c3)OC(N)=C(C#N)C4c3ccc(Cl)cc3)nn2)C(OC(C)=O)C(OC(C)=O)C1OC(C)=O	0
CCCCCc1cc(OC(=O)c2c(CCCCC)cc(OCc3ccccc3)cc2OCc2ccccc2)cc(O)c1C(=O)OCc1ccccc1	0
CCCCCCCCCC(=O)NC(CCCN=C(N)N)C(=O)NC(Cc1c[nH]c2ccccc12)C(=O)NC(Cc1c[nH]c2ccccc12)C(N)=O	0
CC(=O)OCC1OC(n2cc(COc3ccc4c(c3)OC(N)=C(C#N)C4c3ccc(C)cc3)nn2)C(OC(C)=O)C(OC(C)=O)C1OC(C)=O	0
CCCCCCCCOC1OC(C)C(OC(=O)CCCCC)C(OC2OC(C)C(OC(C)=O)C(OC(=O)C(C)(C)C)C2OC(C)=O)C1O	0
CCCCCCCCOC1OC(C)C(OC(=O)CCCCC)C(OC2OC(C)C(OC(C)=O)C(OC(=O)CC(C)C)C2OC(C)=O)C1O	0
CCCCCCCCOC1OC(C)C(OC(=O)CCCCC)C(OC2OC(C)C(OC(C)=O)C(OC(=O)CCC)C2OC(C)=O)C1O	0
CCCCCCCCOC1OC(C)C(OC(=O)CCCCC)C(OC2OC(C)C(OC(C)=O)C(OC(=O)C(C)C)C2OC(C)=O)C1O	0
COC(=O)C(NC(=O)CN1CCOCCOCCN(CC(=O)NC(C(=O)OC)c2ccccc2)CCOCCOCC1)c1ccccc1	0
CCCCCCCC(=O)NC(CCCN=C(N)N)C(=O)NC(Cc1c[nH]c2ccccc12)C(=O)NC(Cc1c[nH]c2ccccc12)C(N)=O	0
COc1cc(O)c2c(c1-c1c(OC)cc(O)c3c1C(=O)C1=C(C3=O)C(O)C(O)C(C)(O)C1O)C(=O)C1=C(C2=O)C(O)C(O)C(C)(O)C1O	0
CCCCCCCCOC1OC(C)C(OC(=O)CCCCC)C(OC2OC(C)C(OC(C)=O)C(OC(C)=O)C2OC(C)=O)C1O	0
O=C(NCC(=O)N1CCOCCOCCN(C(=O)CNC(=O)OCc2ccccc2)CCOCCOCC1)OCc1ccccc1	0
O=C(CCC12CC3CC(CC(C3)C1)C2)N1CCOCCOCCN(C(=O)CCC23CC4CC(CC(C4)C2)C3)CCOCCOCC1	0
CCCCCCCC(=O)NC(CCCN=C(N)N)C(=O)NC(CCCN=C(N)N)C(=O)NC(Cc1c[nH]c2ccccc12)C(N)=O	0
CCCCCCCC(=O)NC(Cc1c[nH]c2ccccc12)C(=O)NC(CCCN=C(N)N)C(=O)NC(CCCN=C(N)N)C(N)=O	0
COc1cc(O)c2c(c1-c1c(OC)cc(O)c3c1C(=O)C1=C(CC(O)C(C)(O)C1O)C3=O)C(=O)C1=C(CC(O)C(C)(O)C1O)C2=O	0
COc1cc2c(c(O)c1-c1c(OC)cc(O)c3c1C(=O)C1=C(CC(O)C(C)(O)C1O)C3=O)C(=O)C1=C(CC(C)(O)C(O)C1)C2=O	0
CCCCCCCCCCCCOc1c(OC)cc(C=NNc2nccs2)c2c1CN1CCc3cc4c(cc3C1C2)OCO4	0
COc1cc(O)c2c(c1-c1c(OC)cc(O)c3c1C(=O)c1cc(C)c(O)cc1C3=O)C(=O)C1=C(C2=O)C(O)C(O)C(C)(O)C1O	0
COc1cc(O)c2c(c1)C(=O)c1cc(C)c(O)c(-c3c(OC)cc4c(c3O)C(=O)C3=C(C4=O)C(O)C(C)(O)C(O)C3O)c1C2=O	0
C(CN1CCOCCOCCN(CCCC23CC4CC(CC(C4)C2)C3)CCOCCOCC1)CC12CC3CC(CC(C3)C1)C2	0
O=C(CC12CC3CC(CC(C3)C1)C2)N1CCOCCOCCN(C(=O)CC23CC4CC(CC(C4)C2)C3)CCOCCOCC1	0
CCCCCCCC(=O)NC(CCCN=C(N)N)C(=O)NC(CCCN=C(N)N)C(=O)NC(CCCN=C(N)N)C(N)=O	0
CCCCCCCCCCCCn1c(-c2cc(OC)c(O)c3c2CC2c4cc5c(cc4CCN2C3)OCO5)nc2ccccc21	0
COc1cc(C=NNc2nccs2)c2c(c1OCc1ccc(Cl)c(Cl)c1)CN1CCc3cc4c(cc3C1C2)OCO4	0
COc1cc(C=NNc2nccs2)c2c(c1OCc1ccc(Cl)cc1Cl)CN1CCc3cc4c(cc3C1C2)OCO4	0
COc1cc2c(c(O)c1-c1c(OC)cc(O)c3c1C(=O)C1=C(CC(O)C(C)(O)C1)C3=O)C(=O)C1=C(CC(C)(O)C(O)C1)C2=O	0
CCCCCCCCOC1OC(C)C(OC(=O)CCCCC)C(OC2OC(C)C(O)C(OC(C)=O)C2OC(C)=O)C1O	0
CCCCCCCCOC1OC(C)C(OC(=O)CCCCC)C(OC2OC(C)C(OC(C)=O)C(O)C2OC(C)=O)C1O	0
COc1cc(O)c2c(c1)C(=O)c1cc(C)c(O)c(-c3c(OC)cc(O)c4c3C(=O)C3=C(CC(O)C(C)(O)C3O)C4=O)c1C2=O	0
COc1cc(-c2nc3ccccc3n2Cc2ccc(Cl)cc2)c2c(c1O)CN1CCc3cc4c(cc3C1C2)OCO4.Cl	0
COc1nc(Nc2nc(N)ncc2Cc2cc(OC)c(OC)c(OC)c2)nc(OC(=O)C(N)Cc2cc3ccccc3[nH]2)n1	0
COc1cc(-c2nc3ccccc3n2Cc2ccc(Cl)c(Cl)c2)c2c(c1O)CN1CCc3cc4c(cc3C1C2)OCO4	0
COc1cc(-c2nc3ccccc3n2Cc2ccc(Cl)cc2Cl)c2c(c1O)CN1CCc3cc4c(cc3C1C2)OCO4	0
CC(C)c1cc(C(C)C)c(S(=O)(=O)N2CCN(c3cc4c(cc3F)c(=O)c(C(=O)O)cn4C3CC3)CC2)c(C(C)C)c1	0
CCCCCCCCCCCCOc1c(OC)cc(C=NNC(N)=S)c2c1CN1CCc3cc4c(cc3C1C2)OCO4	0
CCCn1c(O)c(N=NC(=S)NC2OC(COC(C)=O)C(OC(C)=O)C(OC(C)=O)C2OC(C)=O)c2ccccc21	0
CC(=O)OCC1OC(NC(=S)N=Nc2c(O)[nH]c3ccc(C(C)C)cc23)C(OC(C)=O)C(OC(C)=O)C1OC(C)=O	0
CCCCCCCCCCOc1c(OC)cc(C=NNc2nccs2)c2c1CN1CCc3cc4c(cc3C1C2)OCO4	0
C1COCCN(CCC23CC4CC(CC(C4)C2)C3)CCOCCOCCN(CCC23CC4CC(CC(C4)C2)C3)CCO1	0
O=C(N1CCOCCOCCN(C(=O)C23CC4CC(CC(C4)C2)C3)CCOCCOCC1)C12CC3CC(CC(C3)C1)C2	0
COc1cc(-c2nc3ccccc3n2Cc2cccc(F)c2)c2c(c1O)CN1CCc3cc4c(cc3C1C2)OCO4.Cl	0
COc1cc(-c2nc3ccccc3n2Cc2ccc(F)cc2)c2c(c1O)CN1CCc3cc4c(cc3C1C2)OCO4.Cl	0
CCn1cc(C(=O)O)c(=O)c2cc(F)c(N3CCN(S(=O)(=O)c4c(C(C)C)cc(C(C)C)cc4C(C)C)CC3)cc21	0
COc1cc(C=NNc2nccs2)c2c(c1OCc1ccc([N+](=O)[O-])cc1)CN1CCc3cc4c(cc3C1C2)OCO4	0
COc1cc(C=NNC(N)=S)c2c(c1OCc1ccc(Cl)c(Cl)c1)CN1CCc3cc4c(cc3C1C2)OCO4	0
COc1cc(C=NNC(N)=S)c2c(c1OCc1ccc(Cl)cc1Cl)CN1CCc3cc4c(cc3C1C2)OCO4	0
CC(C)(C)c1cc2c(c(C(C)(C)C)c1)OCCOCCOc1c(cc(C(C)(C)C)cc1C(C)(C)C)OCCOCCO2	0
COC(=O)c1ccc(-c2c3[nH]c4ccc(OC)cc4c3cc[n+]2Cc2ccc(Br)cc2)cc1.[Br-]	0
CCn1c(O)c(N=NC(=S)NC2OC(COC(C)=O)C(OC(C)=O)C(OC(C)=O)C2OC(C)=O)c2ccccc21	0
O=C(C=Cc1c(OCc2cn(-c3cccc(C(F)(F)F)c3)nn2)ccc2ccccc12)c1ccc(Br)cc1	0
COc1cc(C=NNc2nccs2)c2c(c1OCc1cccc(Cl)c1)CN1CCc3cc4c(cc3C1C2)OCO4	0
COc1cc(C=NNc2nccs2)c2c(c1OCc1ccccc1Cl)CN1CCc3cc4c(cc3C1C2)OCO4	0
CCCCCCCCCCOc1c(OC)cc(C=NNC(N)=S)c2c1CN1CCc3cc4c(cc3C1C2)OCO4	0
COc1cc(O)c2c(c1)C(=O)c1cc(C)c(O)c(-c3c(OC)cc4c(c3O)C(=O)c3cc(O)c(C)cc3C4=O)c1C2=O	0
COc1cc(O)c2c(c1)C(=O)c1cc(C)c(O)c(-c3c(O)c(C)cc4c3C(=O)c3c(O)cc(OC)cc3C4=O)c1C2=O	0
COc1cc(O)c2c(c1)C(=O)c1cc(C)c(O)c(-c3c(OC)cc(O)c4c3C(=O)c3cc(C)c(O)cc3C4=O)c1C2=O	0
COc1cc(-c2nc3ccccc3n2Cc2ccc(Cl)cc2)c2c(c1O)CN1CCc3cc4c(cc3C1C2)OCO4	0
CC(=O)OCC1OC(NC(=S)N=Nc2c(O)[nH]c3ccc(C)cc23)C(OC(C)=O)C(OC(C)=O)C1OC(C)=O	0
CC(=O)OCC1OC(NC(=S)N=Nc2c(O)[nH]c3c(C)cccc23)C(OC(C)=O)C(OC(C)=O)C1OC(C)=O	0
CC(=O)OCC1OC(NC(=S)N=Nc2c(O)n(C)c3ccccc23)C(OC(C)=O)C(OC(C)=O)C1OC(C)=O	0
CCCCCCCCOc1c(OC)cc(C=NNc2nccs2)c2c1CN1CCc3cc4c(cc3C1C2)OCO4	0
COc1nc(Nc2nc(N)ncc2Cc2cc(OC)c(OC)c(OC)c2)nc(OC(=O)C(N)Cc2ccccc2)n1	0
COc1cc(C=NNC(N)=S)c2c(c1OCc1ccc([N+](=O)[O-])cc1)CN1CCc3cc4c(cc3C1C2)OCO4	0
O=C(OCc1ccccc1)c1ccc(OC(=O)c2ccc(OCc3ccccc3)cc2OCc2ccccc2)cc1O	0
COc1cc(C=NNc2nccs2)c2c(c1OCc1ccc(F)cc1)CN1CCc3cc4c(cc3C1C2)OCO4	0
COc1cc(C=NNc2nccs2)c2c(c1OCc1ccccc1F)CN1CCc3cc4c(cc3C1C2)OCO4	0
S=c1n(CN2CCCCC2)nc(Cc2ccccc2Nc2c(Cl)cccc2Cl)n1N=Cc1cccs1	0
S=c1n(CN2CCOCC2)nc(Cc2ccccc2Nc2c(Cl)cccc2Cl)n1N=Cc1ccncc1	0
CCCCCCCCn1c(-c2cc(OC)c(O)c3c2CC2c4cc5c(cc4CCN2C3)OCO5)nc2ccccc21	0
S=c1n(CN2CCCCC2)nc(Cc2ccccc2Nc2c(Cl)cccc2Cl)n1N=Cc1ccncc1	0
S=c1n(CN2CCCCC2)nc(Cc2ccccc2Nc2c(Cl)cccc2Cl)n1N=Cc1ccccc1	0
COc1cc(C=NNC(N)=S)c2c(c1OCc1ccc(Cl)cc1)CN1CCc3cc4c(cc3C1C2)OCO4	0
COc1cc(C=NNC(N)=S)c2c(c1OCc1cccc(Cl)c1)CN1CCc3cc4c(cc3C1C2)OCO4	0
CC(=O)OCC1OC(NC(=S)N=Nc2c(O)[nH]c3ccccc23)C(OC(C)=O)C(OC(C)=O)C1OC(C)=O	0
COc1cc(-c2nc3ccccc3n2Cc2ccc(F)cc2)c2c(c1O)CN1CCc3cc4c(cc3C1C2)OCO4	0
COc1cc(-c2nc3ccccc3n2Cc2cccc(F)c2)c2c(c1O)CN1CCc3cc4c(cc3C1C2)OCO4	0
COc1nc(OC(=O)C(N)Cc2ccccc2)nc(Oc2c(OC)cc(Cc3cnc(N)nc3N)cc2OC)n1	0
CCCCOC(=O)C12CCC(C)(C)CC1C1=CCC3C4(C)C(O)C(O)C(O)C(C)(C)C4CCC3(C)C1(C)CC2	0
O=C(C=Cc1c(OCc2cn(-c3cccc(C(F)(F)F)c3)nn2)ccc2ccccc12)c1ccc([N+](=O)[O-])cc1	0
S=c1n(CN2CCOCC2)nc(Cc2ccccc2Nc2c(Cl)cccc2Cl)n1N=Cc1ccco1	0
O=C(C=Cc1c(OCc2cn(Cc3ccccc3F)nn2)ccc2ccccc12)c1ccc(Br)cc1	0
S=c1n(CN2CCCCC2)nc(Cc2ccccc2Nc2c(Cl)cccc2Cl)n1N=Cc1ccco1	0
COC(=O)c1ccc(-c2c3[nH]c4ccccc4c3cc[n+]2Cc2ccc(C(F)(F)F)cc2)cc1.[Br-]	0
COc1cc(C=NNc2nccs2)c2c(c1OCc1ccccc1)CN1CCc3cc4c(cc3C1C2)OCO4	0
O=c1c2ccccc2nc2n(N=Cc3ccncc3)c(Cc3ccccc3Nc3c(Cl)cccc3Cl)nn12	0
O=C(O)c1cn(C2CC2)c2cc(N3CCN(S(=O)(=O)c4ccc(Cl)c(Cl)c4)CC3)c(F)cc2c1=O	0
O=c1c2ccccc2nc2n(N=Cc3ccccc3)c(Cc3ccccc3Nc3c(Cl)cccc3Cl)nn12	0
COC(=O)c1ccc(-c2c3[nH]c4ccc(OC)cc4c3cc[n+]2Cc2ccc(F)cc2F)cc1.[Br-]	0
CCCCCCCCOc1c(OC)cc(C=NNC(N)=S)c2c1CN1CCc3cc4c(cc3C1C2)OCO4	0
CCCCCCOc1c(OC)cc(C=NNc2nccs2)c2c1CN1CCc3cc4c(cc3C1C2)OCO4	0
COc1cc(C=NNC(N)=S)c2c(c1OCc1ccc(F)cc1)CN1CCc3cc4c(cc3C1C2)OCO4	0
Cc1ccc(S(=O)(=O)Nc2ccc(-c3nc4ccc(NS(=O)(=O)c5ccc(C)cc5)cc4[nH]3)cc2)cc1	0
CCCOC(=O)C12CCC(C)C(C)C1C1=CCC3C4(C)C(O)C(O)C(O)C(C)(C)C4CCC3(C)C1(C)CC2	0
CC(C)OC(=O)C12CCC(C)C(C)C1C1=CCC3C4(C)C(O)C(O)C(O)C(C)(C)C4CCC3(C)C1(C)CC2	0
CCCOC(=O)C12CCC(C)(C)CC1C1=CCC3C4(C)C(O)C(O)C(O)C(C)(C)C4CCC3(C)C1(C)CC2	0
CC(C)OC(=O)C12CCC(C)(C)CC1C1=CCC3C4(C)C(O)C(O)C(O)C(C)(C)C4CCC3(C)C1(C)CC2	0
O=c1c2ccccc2nc2n(N=Cc3ccco3)c(Cc3ccccc3Nc3c(Cl)cccc3Cl)nn12	0
O=C(O)CC1(CNCCN2CCN(c3cc4c(cc3F)c(=O)c(C(=O)O)cn4C3CC3)CC2)CCCCC1	0
O=C1CSC(c2ccccc2)N1n1c(Cc2ccccc2Nc2c(Cl)cccc2Cl)n[nH]c1=S	0
CCn1cc(C(=O)O)c(=O)c2cc(F)c(N3CCN(S(=O)(=O)c4ccc(Cl)c(Cl)c4)CC3)cc21	0
O=C(C=Cc1c(OCc2cn(-c3ccc(F)cc3)nn2)ccc2ccccc12)c1ccc(Br)cc1	0
COC(=O)c1ccc(-c2c3[nH]c4ccc(OC)cc4c3cc[n+]2Cc2ccccc2F)cc1.[Br-]	0
COC(=O)c1ccc(-c2c3[nH]c4ccc(OC)cc4c3cc[n+]2Cc2cccc(F)c2)cc1.[Br-]	0
COC(=O)c1ccc(-c2c3[nH]c4ccc(OC)cc4c3cc[n+]2Cc2ccc(F)cc2)cc1.[Br-]	0
O=C1CSC(c2ccco2)N1n1c(Cc2ccccc2Nc2c(Cl)cccc2Cl)n[nH]c1=S	0
COC(=O)c1ccc(-c2c3[nH]c4ccc(OC)cc4c3cc[n+]2Cc2ccc(C)cc2)cc1.[Br-]	0
CCOC(=O)C12CCC(C)(C)CC1C1=CCC3C4(C)C(O)C(O)C(O)C(C)(C)C4CCC3(C)C1(C)CC2	0
COc1cc(C=NNC(N)=S)c2c(c1OCc1ccccc1)CN1CCc3cc4c(cc3C1C2)OCO4	0
COc1nc(Nc2nc(N)ncc2Cc2cc(OC)c(OC)c(OC)c2)nc(OC(=O)C(N)C(C)C)n1	0
CCCCCCOc1c(OC)cc(C=NNC(N)=S)c2c1CN1CCc3cc4c(cc3C1C2)OCO4	0
O=C(C=Cc1c(OCc2cn(Cc3cccc(F)c3)nn2)ccc2ccccc12)c1ccc([N+](=O)[O-])cc1	0
CCCCOc1c(OC)cc(C=NNc2nccs2)c2c1CN1CCc3cc4c(cc3C1C2)OCO4	0
COc1cc(C=Nn2c(C)nc3sc4c(c3c2=O)CCN(Cc2ccccc2)C4)cc(OC)c1OC	0
COC(=O)c1ccc(-c2c3[nH]c4ccc(OC)cc4c3cc[n+]2Cc2ccc([N+](=O)[O-])cc2)cc1.[Cl-]	0
COC(=O)C12CCC(C)(C)CC1C1=CCC3C4(C)C(O)C(O)C(O)C(C)(C)C4CCC3(C)C1(C)CC2	0
O=C(O)CC1(NCN2CCN(c3cc4c(cc3F)c(=O)c(C(=O)O)cn4C3CC3)CC2)CCCCC1	0
CC1SC(=NN=C2C(=O)Nc3ccc(S(=O)(=O)N4CCOCC4)cc32)N(c2ccccc2)C1=O	0
CC(C)(C)OC(=O)NC1CCN(c2c(F)cc3c(=O)c(C(=O)O)cn4c3c2Oc2cc(N)ccc2-4)C1	0
COc1cc(C=NNc2nccs2)c2c(c1OCCO)CN1CCc3cc4c(cc3C1C2)OCO4	0
COc1cc(C=Nn2cnc3sc4c(c3c2=O)CCN(Cc2ccccc2)C4)cc(OC)c1OC	0
C=CCOc1c(OC)cc(C=NNc2nccs2)c2c1CN1CCc3cc4c(cc3C1C2)OCO4	0
COc1cc(C=NNc2nccs2)c2c(c1OCC#N)CN1CCc3cc4c(cc3C1C2)OCO4	0
C#CCOc1c(OC)cc(C=NNc2nccs2)c2c1CN1CCc3cc4c(cc3C1C2)OCO4	0
COC(=O)c1ccc(-c2c3[nH]c4ccccc4c3cc[n+]2Cc2ccc(C)cc2)cc1.[Br-]	0
NC(N)=NCCCC(N)C(=O)NC(CCCN=C(N)N)C(=O)NC(CCCN=C(N)N)C(=O)O	0
FC(F)(F)c1ccc(C[n+]2ccc3c([nH]c4ccccc43)c2-c2ccccn2)cc1.[Br-]	0
CCCn1c(-c2cc(OC)c(O)c3c2CC2c4cc5c(cc4CCN2C3)OCO5)nc2ccccc21	0
COc1cc(C=C2C(=N)N3N=C(CC(C)C)SC3=NC2=O)ccc1OC(=O)c1ccc(F)cc1	0
O=C(O)c1ccc(NCN2CCN(c3cc4c(cc3F)c(=O)c(C(=O)O)cn4C3CC3)CC2)cc1	0
CCC(=NNC(N)=S)c1cn(S(=O)(=O)c2ccc(C)cc2)c2ccc(Br)cc12	0
CCOc1c(OC)cc(C=NNc2nccs2)c2c1CN1CCc3cc4c(cc3C1C2)OCO4	0
COc1cc(Cc2cnc(N)nc2NC(=O)C(N)Cc2c[nH]c3ccccc23)cc(OC)c1OC	0
CCCCCCCCCC(=O)NN=Cc1ccc(OC(=O)c2cccc(Br)c2)cc1	0
COC(=O)c1ccc(-c2c3[nH]c4ccccc4c3cc[n+]2Cc2ccccc2)cc1.[Br-]	0
Cc1ccc(C[n+]2ccc3c([nH]c4ccccc43)c2-c2ccc3c(c2)OCO3)cc1.[Br-]	0
FC(F)(F)c1ccc(C[n+]2ccc3c([nH]c4ccccc43)c2-c2ccco2)cc1.[Br-]	0
Cl.NC(N)=NN=Cc1ccc(-c2ccc(C=NNc3ccccc3Br)cc2)cc1	0
CCCCCc1cc(O)cc(O)c1C(=O)Oc1cc(CCCCC)c2c(c1)OC(C)(C)OC2=O	0
COc1cc(C=NNC(N)=S)c2c(c1OCCO)CN1CCc3cc4c(cc3C1C2)OCO4	0
[N-]=[N+]=Nc1ccc(C2=NN(C(=O)CN3C(=O)C(=O)c4ccccc43)C(c3ccc(F)cc3)C2)cc1	0
CCOC(=O)c1cn2c3c(c(N4CCN(C)CC4)c(F)cc3c1=O)Oc1cc([N+](=O)[O-])ccc1-2	0
COc1nc(OCCn2c([N+](=O)[O-])cnc2C)nc(OC(=O)C(N)c2c[nH]c3ccccc23)n1	0
C=CCOc1c(OC)cc(C=NNC(N)=S)c2c1CN1CCc3cc4c(cc3C1C2)OCO4	0
COc1cc(C=NNC(N)=S)c2c(c1OCC#N)CN1CCc3cc4c(cc3C1C2)OCO4	0
CCC(=NNC(N)=S)c1cn(S(=O)(=O)c2ccccc2)c2ccc(Br)cc12	0
CC(=NNC(N)=S)c1cn(S(=O)(=O)c2ccc(C)cc2)c2ccc(Br)cc12	0
C#CCOc1c(OC)cc(C=NNC(N)=S)c2c1CN1CCc3cc4c(cc3C1C2)OCO4	0
Cc1nc2sc3c(c2c(=O)n1N=Cc1ccccc1[N+](=O)[O-])CCN(Cc1ccccc1)C3	0
[Br-].c1ccc(C[n+]2ccc3c([nH]c4ccccc43)c2-c2ccc3c(c2)OCO3)cc1	0
CC(=NN=C(N)N)c1ccc(-c2ccc(C(C)=NNc3ccccc3Cl)cc2)cc1.Cl	0
CCOc1c(OC)cc(C=NNC(N)=S)c2c1CN1CCc3cc4c(cc3C1C2)OCO4	0
O=C(CCC12CC3CC(CC(C3)C1)C2)N1CCOCCOCCOCCOCCOCC1	0
CC(=NN=C(N)N)c1ccc(CCc2ccc(C(C)=NN=C(N)N)cc2)cc1.Cl.Cl	0
Cc1ccc(S(=O)(=O)n2cc(C=NNC(N)=S)c3cc(Br)ccc32)cc1	0
CC(=NNC(N)=S)c1cn(S(=O)(=O)c2ccccc2)c2ccc(Br)cc12	0
Cc1nc2sc3c(c2c(=O)n1N=Cc1ccc(Cl)cc1)CCN(Cc1ccccc1)C3	0
C1COCC23CC4CC(C2)CC(COCCOCC25CC6CC(CC(CO1)(C6)O2)C5)(C4)O3	0
COc1nc(NNC(=O)c2ccncc2)nc(OC(=O)C(N)Cc2c[nH]c3ccccc23)n1	0
Cc1ncc([N+](=O)[O-])n1CCCCCCCCCCn1cnc2cc(Cl)ccc2c1=O	0
COc1nc(OCCn2c([N+](=O)[O-])cnc2C)nc(OC(=O)C(N)Cc2ccccc2)n1	0
c1ccc(CN2CCOCCOCCN(Cc3ccccc3)CCOCCOCC2)cc1	0
COc1cc(-c2nc3ccccc3[nH]2)c2c(c1O)CN1CCc3cc4c(cc3C1C2)OCO4	0
CC(C)CCCC(C)CCSc1cc[n+](CC(P(=O)([O-])O)P(=O)(O)O)cc1	0
CC(=NN=C(N)N)c1ccc(Oc2ccc(C(C)=NN=C(N)N)cc2)cc1.Cl.Cl	0
CC(C)CCCC(C)CCOc1ccnc(NCC(P(=O)(O)O)P(=O)(O)O)c1	0
CC(C)CCCC(C)CCOc1cc(NCC(P(=O)(O)O)P(=O)(O)O)ccn1	0
COc1cc(Cc2cnc(N)nc2NC(=O)C(N)Cc2ccccc2)cc(OC)c1OC	0
CCn1cc(-c2nc(N=Cc3ccc(Br)cc3)n[nH]2)c(=O)c2ccc(C)nc21	0
CC(C)CCCC(C)CCCc1cccc(NCC(P(=O)(O)O)P(=O)(O)O)n1	0
CC(=NNC(N)=O)c1cn(S(=O)(=O)c2ccccc2)c2ccc(Br)cc12	0
O=c1c2c3c(sc2ncn1N=Cc1ccc(Cl)cc1)CN(Cc1ccccc1)CC3	0
Cc1nc2sc3c(c2c(=O)n1N=Cc1ccc(F)cc1)CCN(Cc1ccccc1)C3	0
Nc1ccc2c(c1)Oc1c(NCCc3ccccc3)c(F)cc3c(=O)c(C(=O)O)cn-2c13	0
Cc1nc2sc3c(c2c(=O)n1N=Cc1ccc(O)cc1)CCN(Cc1ccccc1)C3	0
CCCCCc1cc(OC(=O)c2c(O)cc(O)cc2CCCCC)cc(O)c1C(=O)O	0
Cc1ccc(C[n+]2ccc3c([nH]c4ccccc43)c2-c2ccccn2)cc1.[Br-]	0
Cc1ncc([N+](=O)[O-])n1CCCCCCCCCCn1cnc2cc(F)ccc2c1=O	0
Cl.NC(N)=NN=Cc1ccc(-c2ccc(C=NNc3ccc(F)cc3F)cc2)cc1	0
CC(C)CCCC(C)CCc1cnc(NCC(P(=O)(O)O)P(=O)(O)O)s1	0
Cl.NC(N)=NN=Cc1ccc(-c2ccc(C=NNc3ccccc3Cl)cc2)cc1	0
CCn1cc(-c2nc(N=Cc3ccc(Cl)cc3Cl)n[nH]2)c(=O)c2ccc(C)nc21	0
COc1cc(C=NNC(N)=S)c2c(c1O)CN1CCc3cc4c(cc3C1C2)OCO4	0
COc1cc(OC(C)=O)c2c(c1OC(C)=O)C(=O)c1cc(C)c(OC(C)=O)cc1C2=O	0
O=C(O)c1cn2c3c(c(N4CCNCC4)c(F)cc3c1=O)Oc1cc([N+](=O)[O-])ccc1-2	0
CC(C)CCCC(C)CCOc1ccnc(NC(P(=O)(O)O)P(=O)(O)O)c1	0
CC(C)CCCC(C)CCOc1cc[n+](CC(P(=O)([O-])O)P(=O)(O)O)cc1	0
CC(=NN=C(N)N)c1ccc(-c2ccc(C(C)=NN=C(N)N)cc2)cc1.Cl.Cl	0
NC(=O)NN=Cc1cn(S(=O)(=O)c2ccccc2)c2ccc(Br)cc12	0
Cc1nc2sc3c(c2c(=O)n1N=Cc1cccs1)CCN(Cc1ccccc1)C3	0
O=c1c2c3c(sc2ncn1N=Cc1ccc(F)cc1)CN(Cc1ccccc1)CC3	0
Cl.N#Cc1ccc(NN=Cc2ccc(-c3ccc(C=NN=C(N)N)cc3)cc2)cc1	0
O=C(Nc1cc([N+](=O)[O-])ccc1O)c1ccc2c(c1)C(=O)N(Cc1ccccc1)C2=O	0
O=c1c2c3c(sc2ncn1N=Cc1ccc(O)cc1)CN(Cc1ccccc1)CC3	0
O=c1c2ccc(F)cc2ncn1CCCCCCCCCCn1cnc([N+](=O)[O-])c1	0
Cc1nc(-c2ccc(F)cc2)oc1-c1csc(-c2ccc(Br)cc2)n1	0
Cc1nc2sc3c(c2c(=O)n1N=Cc1ccccc1)CCN(Cc1ccccc1)C3	0
CCCCCCNc1c(F)cc2c(=O)c(C(=O)O)cn3c2c1Oc1cc(N)ccc1-3	0
Cl.NC(N)=NN=Cc1ccc(-c2ccc(C=NNc3ccc(F)cc3)cc2)cc1	0
O=P([O-])(O)C(C[n+]1ccn(CCCc2ccc(F)c(F)c2)c1)P(=O)(O)O	0
Nc1ccc2c(c1)Oc1c(NC3CCCCC3)c(F)cc3c(=O)c(C(=O)O)cn-2c13	0
O=c1c2c3c(sc2ncn1N=Cc1cccs1)CN(Cc1ccccc1)CC3	0
[Br-].c1ccc(C[n+]2ccc3c([nH]c4ccccc43)c2-c2ccco2)cc1	0
Cc1nc2sc3c(c2c(=O)n1N=Cc1ccco1)CCN(Cc1ccccc1)C3	0
CCn1cc(-c2nc(NC(=O)c3ccc(OC)cc3)n[nH]2)c(=O)c2ccc(C)nc21	0
Cc1ccc2c3c([nH]c2c1C)C(C)(C)C1CCc2c(ccc(O)c2C(C)C)C1(C)C3	0
Cc1onc(-c2ccccc2)c1C(=O)NC1C(=O)N2C1SC(C)(C)C2C(=O)O	0
O=c1c2c3c(sc2ncn1N=Cc1ccccc1)CN(Cc1ccccc1)CC3	0
CC(C)CCCC(C)c1cnc(NCC(P(=O)(O)O)P(=O)(O)O)s1	0
O=c1c2ccc(Cl)cc2ncn1CCCCCCCCCCBr	0
Cc1nc(-c2ccccc2)oc1-c1csc(-c2ccc(Br)cc2)n1	0
Nc1ccc2c(c1)Oc1c(N3CCNCC3)c(F)cc3c(=O)c(C(=O)O)cn-2c13	0
CC(C)CCCC(C)CCn1cc[n+](CC(P(=O)([O-])O)P(=O)(O)O)c1	0
COc1nc(OCCn2c([N+](=O)[O-])cnc2C)nc(OC(=O)C(N)C(C)C)n1	0
Cl.Cl.NC(N)=NN=Cc1ccc(-c2cccc(C=NN=C(N)N)c2)cc1	0
Cl.Cl.NC(N)=NN=Cc1ccc(-c2ccc(C=NN=C(N)N)cc2)cc1	0
CCn1cc(-c2nc(N=Cc3ccc(Cl)cc3)n[nH]2)c(=O)c2ccc(C)nc21	0
COc1cc2c(cc1OC)-c1c(cnn1C1OC(CO)C(O)C(O)C1O)CC2	0
CC(C)c1c(O)ccc2c1CCC1C(C)(C)c3[nH]c4ccc(F)cc4c3CC21C	0
C#CCOc1ccc2ccccc2c1C=CC(=O)c1ccc(Br)cc1	0
O=c1c2c3c(sc2ncn1N=Cc1ccco1)CN(Cc1ccccc1)CC3	0
Cc1ncc([N+](=O)[O-])n1CCCCCCn1cnc2cc(Cl)ccc2c1=O	0
COc1cc(Cc2cnc(N)nc2NC(=O)C(N)C(C)C)cc(OC)c1OC	0
CCOC(=O)c1cn2c3c(c(F)c(F)cc3c1=O)Oc1cc([N+](=O)[O-])ccc1-2	0
CC(=NNC(N)=S)c1cn(S(=O)(=O)c2ccc(C)cc2)c2ccccc12	0
CCC(=NNC(N)=S)c1cn(S(=O)(=O)c2ccccc2)c2ccccc12	0
COc1cc(O)c2c(c1)C(=O)c1cc(C)c(OS(=O)(=O)[O-])cc1C2=O.[Na+]	0
Cc1nc(-c2ccc(F)cc2)oc1-c1csc(Cc2ccc(Cl)cc2)n1	0
Cc1nc(-c2ccc(F)cc2)oc1-c1csc(Cc2cccc(Cl)c2)n1	0
CCC(=NNC(N)=O)c1cn(S(=O)(=O)c2ccc(C)cc2)c2ccccc12	0
COc1cc2c(cc1OC)-c1c(cnn1S(=O)(=O)c1ccc(C)cc1)CC2	0
COc1cc(OC(C)=O)c2c(c1O)C(=O)c1cc(C)c(OC(C)=O)cc1C2=O	0
COc1cc(O)c2c(c1OC(C)=O)C(=O)c1cc(C)c(OC(C)=O)cc1C2=O	0
O=C(O)c1cn2c3c(c(F)c(F)cc3c1=O)Oc1cc(C(F)(F)F)ccc1-2	0
CNC(=O)Oc1c(Br)cc2sc(=O)oc2c1Br	0
COC1=CC(=O)c2c(O)c3c(c(O)c2C1=O)CC(C)(O)C(OC(C)=O)C3O	0
CCn1cc(-c2nc(N=Cc3ccc(F)cc3)n[nH]2)c(=O)c2ccc(C)nc21	0
O=C(CC1Nc2cccc3cccc(c23)NC1=O)Nc1cccc([N+](=O)[O-])c1	0
CC(=O)c1cc2c(cc1NC(=O)c1ccccc1Br)OCCO2	0
Cc1ncc([N+](=O)[O-])n1CCCCCn1cnc2cc(Cl)ccc2c1=O	0
O=c1c2ccc(Cl)cc2ncn1CCCCCCn1cnc([N+](=O)[O-])c1	0
COc1cc2ccc3c(c2cc1OC)CCc1cnn(-c2ccc(F)cc2)c1-3	0
CCn1cc(-c2nc(N=Cc3ccccc3O)n[nH]2)c(=O)c2ccc(C)nc21	0
Cc1ncc([N+](=O)[O-])n1CCCCCCn1cnc2cc(F)ccc2c1=O	0
C1CCC2OCCOCCOC3CCCCC3OCCOCCOC2C1	0
Cc1ccc(S(=O)(=O)n2cc(C=NNC(N)=S)c3ccccc32)cc1	0
CC(=NNC(N)=S)c1cn(S(=O)(=O)c2ccccc2)c2ccccc12	0
CC(=O)Nc1ccc2c(c1)Oc1c(F)c(F)cc3c(=O)c(C(=O)O)cn-2c13	0
Cc1nc(-c2ccc(F)cc2)oc1-c1csc(-c2cccc(Cl)c2)n1	0
Cc1nc(-c2ccc(F)cc2)oc1-c1csc(-c2ccc(Cl)cc2)n1	0
CCC(=NNC(N)=O)c1cn(S(=O)(=O)c2ccccc2)c2ccccc12	0
CCC(=NN=C(N)N)c1cn(S(=O)(=O)c2ccccc2)c2ccccc12	0
CC(=NN=C(N)N)c1cn(S(=O)(=O)c2ccc(C)cc2)c2ccccc12	0
Cc1nc(-c2ccc(F)cc2)oc1-c1csc(Cc2ccc(F)cc2)n1	0
CCOC(=O)c1cn2c3c(c(F)c(F)cc3c1=O)Oc1cc(C#N)ccc1-2	0
Cc1nc(-c2ccccc2)oc1-c1csc(Cc2ccc(Cl)cc2)n1	0
Cc1nc(-c2ccccc2)oc1-c1csc(Cc2cccc(Cl)c2)n1	0
O=C(C=Cc1cccc([N+](=O)[O-])c1)c1ccc(NC(=O)c2ccco2)cc1	0
Cc1ncc([N+](=O)[O-])n1CCCCn1cnc2cc(Cl)ccc2c1=O	0
O=c1c2ccc(Cl)cc2ncn1CCCCCn1cnc([N+](=O)[O-])c1	0
CC1COc2c(N3CCN(C)CC3)c(F)cc3c(=O)c(C(=O)O)cn1c23	0
CCCCCc1cc(O)cc(O)c1C(=O)Oc1ccc(C(=O)O)c(O)c1	0
O=C(O)c1cn2c3c(c(F)c(F)cc3c1=O)Oc1cc([N+](=O)[O-])ccc1-2	0
Cc1ncc([N+](=O)[O-])n1CCCCCn1cnc2cc(F)ccc2c1=O	0
O=c1c2ccc(F)cc2ncn1CCCCCCn1cnc([N+](=O)[O-])c1	0
CCn1cc(-c2nc(N=Cc3ccccc3)n[nH]2)c(=O)c2ccc(C)nc21	0
Cc1ncc([N+](=O)[O-])n1CCOC(=O)C(N)Cc1c[nH]c2ccccc12	0
CC(=O)c1ccc2c(c1)Oc1c(F)c(F)cc3c(=O)c(C(=O)O)cn-2c13	0
C1COCCOCC23CC4CC(C2)CC(COCCOCCO1)(C4)O3	0
CC(=NNC(N)=O)c1cn(S(=O)(=O)c2ccccc2)c2ccccc12	0
CC(=NN=C(N)N)c1cn(S(=O)(=O)c2ccccc2)c2ccccc12	0
Cc1nc(-c2ccc(F)cc2)oc1-c1csc(-c2ccc(F)cc2)n1	0
Cc1nc(-c2ccccc2)oc1-c1csc(-c2ccc(Cl)cc2)n1	0
O=C(O)c1cccc2c1NC(c1ccc(O)c([N+](=O)[O-])c1)C1CC=CC21	0
COc1cc(O)c2c(c1)C(=O)C13OC1(C2=O)C(O)C(O)C(C)(O)C3O	0
CC1(C)CCC(C)(C)c2cc(NC(=O)c3ccc(C(=O)O)cc3)ccc21	0
O=c1c2ccc(Cl)cc2ncn1CCCCn1cnc([N+](=O)[O-])c1	0
CC(=NN=C(N)N)c1cccc(C(C)=NN=C(N)N)c1.Cl.Cl	0
CC(=NN=C(N)N)c1ccc(C(C)=NN=C(N)N)cc1.Cl.Cl	0
CCn1cc(-c2nc(NC(=O)CCl)n[nH]2)c(=O)c2ccc(C)nc21	0
COC(=O)c1ccc(-c2ccc(C=C3SC(=S)NC3=O)o2)cc1	0
Cc1ncc([N+](=O)[O-])n1CCCCn1cnc2cc(F)ccc2c1=O	0
O=c1c2ccc(F)cc2ncn1CCCCCn1cnc([N+](=O)[O-])c1	0
O=c1c2ccc(Cl)cc2ncn1CCCCCCBr	0
Clc1ccc2nc(N=CC=Cc3ccc4c(c3)OCO4)sc2c1	0
COc1ccc2c(c1C(C)C)CCC1C(C)(C)C(=O)C(=CO)CC21C	0
COc1cc(O)c2c(c1OC(C)=O)C(=O)c1cc(C)c(O)cc1C2=O	0
COc1cc(OC(C)=O)c2c(c1O)C(=O)c1cc(C)c(O)cc1C2=O	0
COc1cc(O)c2c(c1O)C(=O)c1cc(C)c(OC(C)=O)cc1C2=O	0
NC(N)=NN=Cc1cn(S(=O)(=O)c2ccccc2)c2ccccc12	0
COc1cc2c(cc1OC)C1=NN(c3ccc(F)cc3)C(=O)C1CC2	0
COc1cc(O)c2c(c1O)C(O)C1CC(C)(O)C(O)C(O)C1C2=O	0
N#Cc1ccc2c(c1)Oc1c(F)c(F)cc3c(=O)c(C(=O)O)cn-2c13	0
COc1cc(O)c2c(c1O)C(OC)C1CC(C)(O)C(O)CC1C2=O	0
Cc1nc(-c2ccc(F)cc2)oc1-c1csc(-c2ccccc2)n1	0
CNC(=O)Nc1ccc2nc(-c3ccco3)c(-c3ccco3)nc2c1	0
Cc1ncc([N+](=O)[O-])n1CCn1cnc2cc(Cl)ccc2c1=O	0
Cc1ccc(-c2nc(-c3oc(-c4ccccc4)nc3C)cs2)cc1	0
Cc1nc(-c2ccccc2)oc1-c1csc(Cc2ccccc2)n1	0
COC(=O)c1ccc(-c2nccc3c2[nH]c2ccc(OC)cc23)cc1	0
COc1nc(NNC(=O)c2ccncc2)nc(N2CCNCC2)n1	0
O=c1c2ccc(Cl)cc2ncn1CCCCCBr	0
CC(=O)N1CC2C(C)(C)CCCC2(C)c2ccc(O)c(C(C)C)c21	0
O=C(O)c1ccc(NCc2cc(Cl)cc(Cl)c2O)cc1O	0
Nc1nnc(SCC(=O)c2ccc(-c3ccccc3)cc2)s1	0
O=c1c2ccc(F)cc2ncn1CCCCCCBr	0
COc1cc(O)c2c(c1OC(C)=O)C(=O)c1cc(C)ccc1C2=O	0
CC(C)c1c(O)ccc2c1CCC1C(C)(C)c3oncc3CC21C	0
COc1cc(O)c2c(c1O)C(O)C1CC(C)(O)C(O)CC1C2=O	0
O=C(C=Cc1ccco1)c1ccc(NC(=O)c2cccs2)cc1	0
NC(Cc1c[nH]c2ccccc12)C(=O)NNC(=O)c1ccncc1	0
Cc1ccc2nc(N=CC=Cc3ccc4c(c3)OCO4)sc2c1	0
COc1cc2c(cc1OC)C1=NN(c3ccccc3)C(=O)C1CC2	0
COc1cc(O)c2c(c1)C(O)C1C(=CC(O)C(C)(O)C1O)C2=O	0
O=C(Nc1cccc([N+](=O)[O-])c1)c1ccc([N+](=O)[O-])cc1Cl	0
O=c1c2ccc(Cl)cc2ncn1CCn1cnc([N+](=O)[O-])c1	0
Cc1ncc([N+](=O)[O-])n1CCn1cnc2cc(F)ccc2c1=O	0
CCCCCCCCCCCCOC(=O)C=Cc1ccccc1	0
O=c1c2ccc(Cl)cc2ncn1CCCCBr	0
CC(C)c1c(O)ccc2c1CCC1C(C)(C)NC(=O)CCC21C	0
CC(C)c1c(O)ccc2c1CCC1C(C)(C)C(=NO)CCC21C	0
O=c1c([N+](=O)[O-])c(Cl)c2ccccc2n1Cc1ccccc1	0
C(=Cc1ccc2c(c1)OCO2)C=Nc1nc2ccccc2s1	0
COc1cc(O)c2c(c1)C(O)C1CC(C)(O)C(O)CC1C2=O	0
OC(Cn1cncn1)(Cn1cncn1)c1ccc(F)cc1F	0
O=c1c2ccc(F)cc2ncn1CCn1cnc([N+](=O)[O-])c1	0
COC(=O)c1ccc(-c2nccc3c2[nH]c2ccccc23)cc1	0
COc1cc(O)c2c(c1O)C(=O)c1cc(C)c(O)cc1C2=O	0
Nc1ccc(Nc2nc(-c3ccc(O)c(O)c3)cs2)cc1	0
O=c1c2ccc(F)cc2ncn1CCCCBr	0
O=C1Nc2ccc(S(=O)(=O)N3CCOCC3)cc2C1=O	0
CC(=O)c1ccc(N=CC=Cc2ccc3c(c2)OCO3)cc1	0
COc1cc(Cc2cnc(N)nc2N)cc(OC)c1OC	0
O=C(O)c1ccc(OC(=O)c2ccc(O)cc2O)cc1O	0
O=P(O)(O)C(CNc1nccs1)P(=O)(O)O	0
O=c1c2ccc(Cl)cc2ncn1CCBr	0
CC(C)c1c(O)ccc2c1NCC1C(C)(C)CCCC21C	0
O=C(O)c1cc(N=Nc2cccc([N+](=O)[O-])c2)ccc1O	0
COc1cc(O)c2c(c1)C(=O)c1cc(C)c(O)cc1C2=O	0
COc1cc(O)c2c(c1O)C(=O)c1cc(C)ccc1C2=O	0
O=c1c2ccc(Cl)cc2ncn1CCn1cncn1	0
O=c1c2ccc(Cl)cc2ncn1CCn1ccnc1	0
NS(=O)(=O)c1ccc(NCN2CCNCC2)cc1	0
Cc1ncc([N+](=O)[O-])n1CCOC(=O)C(N)C(C)C	0
O=C(O)CC1(CNCN2CCNCC2)CCCCC1	0
C1COCCOCCOCCOCCOCCO1	0
C(=Cc1nc2ccccc2[nH]1)c1ccc2c(c1)OCO2	0
C1COCCOCCOCCOCCOCCN1	0
COc1cc2c(cc1OC)-c1nc(C)sc1CC2	0
O=c1c2ccc(F)cc2ncn1CCn1cncn1	0
C(=Cc1ccc2c(c1)OCO2)C=Nc1nccs1	0
O=c1c2ccc(F)cc2ncn1CCn1ccnc1	0
Oc1cc2ccc3c(c2cc1O)CCc1cn[nH]c1-3	0
C(=Cc1ccc2c(c1)OCO2)C=Nc1ccccc1	0
NC(=S)NN=CC=Cc1ccc2c(c1)OCO2	0
COc1cc2c(cc1OC)C1=NNC(=O)C1CC2	0
c1ccc(-c2nccc3c2[nH]c2ccccc23)nc1	0
Cc1ccc(C)c(C=Cc2cc(C)ccc2C)c1	0
CC(C)C(N)C(=O)NNC(=O)c1ccncc1	0
O=C(NNCN1CCNCC1)c1ccncc1	0
O=C(O)c1ccc(NCN2CCNCC2)cc1	0
COc1cc2c(cc1OC)-c1nocc1CC2	0
O=C(O)c1ccc(OCc2ccccc2)cc1	0
CCCCCc1cc(O)cc(O)c1C(=O)O	0
COc1cc(OC)c(OC)cc1C=CC=O	0
CCOC(=O)C=Cc1ccc2c(c1)OCO2	0
Nc1ccc(N=Nc2ccccc2)c(N)c1	0
CC=Cc1cc(OC)c(OC)cc1OC	0
CC(C)OC(=O)C=Cc1ccccc1	0
CC1OC1P(=O)([O-])[O-].[Na+].[Na+]	0
O=CC=Cc1ccc2c(c1)OCO2	0
CN(C)c1ccc(C=CC=O)cc1	0
NC(N)=NCCCC(N)C(=O)O	0
Nc1ccc(S(N)(=O)=O)cc1	0
NCC1(CC(=O)O)CCCCC1	0
Cc1ncc([N+](=O)[O-])n1CCO	0
CC=Cc1ccc2c(c1)OCO2	0
O=Cc1ccc2c(c1)OCO2	0
CC=Cc1ccc(OC)cc1	0
O=C(O)C=Cc1ccccc1	0
NNC(=O)c1ccncc1	0
Nc1ccc(C(=O)O)cc1	0
O=CCCc1ccccc1	0

## Sheet: B. subtilis-initial evaluation
Compound ID	SMILES	ACTIVITY	ENSEMBLE_PREDICTION	ENSEMBLE_STD_DEV	PRED_MODEL_1	PRED_MODEL_2	PRED_MODEL_3	PRED_MODEL_4	PRED_MODEL_5	PRED_MODEL_6
1	C=CCN1CC(C)CC(C)(O)C(OC2OC(C)CC(N(C)C)C2O)C(C)C(OC2CC(C)(OC)C(O)C(C)O2)C(C)C(=O)OC(CC)C(C)(O)C(O)C1C	1	0.897037	0.0589243	0.976349	0.9799	0.872586	0.838355	0.841537	0.873494
2	C=COC1(C)CC(C)CN(CCC)C(C)C(O)C(C)(O)C(CC)OC(=O)C(C)C(OC2CC(C)(OC)C(O)C(C)O2)C(C)C1OC1OC(C)CC(N(C)C)C1O	1	0.896059	0.0605053	0.976433	0.980264	0.871241	0.833016	0.836702	0.878696
3	C=CCN1CC(C)CC(C)(OC=C)C(OC2OC(C)CC(N(C)C)C2O)C(C)C(OC2CC(C)(OC)C(O)C(C)O2)C(C)C(=O)OC(CC)C(C)(O)C(O)C1C	1	0.895545	0.0605846	0.976802	0.979634	0.874255	0.833998	0.835529	0.873049
4	CC1CC2C(=O)OC(C)C(NC(=O)C(Cc3cc(F)cc(F)c3)NC(=O)Nc3ccc(OC(F)(F)F)cc3)C(=O)N3CCCC3C(=O)N(C)C(C)C(=O)NC(C)C(=O)N2C1	1	0.895017	0.0633339	0.975636	0.978576	0.877993	0.842419	0.808631	0.886849
5	C=COC1(C)CC(C)CN(Cc2ccccc2)C(C)C(O)C(C)(O)C(CC)OC(=O)C(C)C(OC2CC(C)(OC)C(O)C(C)O2)C(C)C1OC1OC(C)CC(N(C)C)C1O	1	0.894742	0.0604068	0.976531	0.979311	0.867039	0.833504	0.839629	0.872438
6	CCCN1CC(C)CC(C)(OC)C(OC2OC(C)CC(N(C)C)C2O)C(C)C(OC2CC(C)(OC)C(O)C(C)O2)C(C)C(=O)OC(CC)C(C)(O)C(O)C1C	1	0.894419	0.0605729	0.975079	0.979793	0.862782	0.837322	0.833736	0.877801
7	O=C(O)c1cn(C2CC2)c2cc(N3CCN(Cn4nc(-c5ccccc5O)n(-c5ccc(Cl)cc5)c4=S)CC3)c(F)cc2c1=O	1	0.889674	0.0632503	0.968017	0.982023	0.875322	0.812112	0.852805	0.847765
8	CCc1ccc(NC(=O)NC(Cc2cc(F)cc(F)c2)C(=O)NC2C(=O)N3CCCC3C(=O)N(C)C(C(C)O)C(=O)NC(C)C(=O)N3CC(C)CC3C(=O)OC2C)cc1	1	0.889474	0.0654735	0.975387	0.976526	0.874016	0.833323	0.805381	0.872208
9	Cc1ccc(NC(=O)NC(Cc2cc(F)cc(F)c2)C(=O)NC2C(=O)N3CCCC3C(=O)N3CCCCC3C(=O)NC(C)C(=O)N3CC(C)CC3C(=O)OC2C)cc1	1	0.889222	0.0684291	0.974874	0.978526	0.877203	0.833855	0.791916	0.878957
10	CC1CC2C(=O)OC(C)C(NC(=O)C(Cc3cc(F)cc(F)c3)NC(=O)Nc3ccc(OC(F)(F)F)cc3)C(=O)N3CCCC3C(=O)N3CCOCC3C(=O)NC(C)C(=O)N2C1	1	0.889109	0.0672534	0.975893	0.977727	0.875255	0.833527	0.798326	0.873926
11	Cc1ccc(NC(=O)NC(Cc2cc(F)cc(F)c2)C(=O)NC2C(=O)N3CCCC3C(=O)N(C)C(C)C(=O)NC(C)C(=O)N3CCCC3C(=O)OC2C)cc1	1	0.889078	0.0680363	0.973139	0.977024	0.870339	0.839881	0.788124	0.88596
12	CC1CC2C(=O)OCC(NC(=O)C(Cc3cc(F)cc(F)c3)NC(=O)Nc3ccc(OC(F)(F)F)cc3)C(=O)N3CCCC3C(=O)N3CCCCC3C(=O)NC(C)C(=O)N2C1	1	0.886332	0.0697757	0.97447	0.976825	0.883004	0.82615	0.790072	0.867472
13	Cc1ccc(NC(=O)NC(Cc2cc(F)cc(F)c2)C(=O)NC2C(=O)N3CCCC3C(=O)N3CCOCC3C(=O)NC(C)C(=O)N3CC(C)CC3C(=O)OC2C)cc1	1	0.885186	0.0699773	0.975204	0.97696	0.869895	0.830306	0.788266	0.870483
14	CC1CC2C(=O)OC(C)C(NC(=O)C(Cc3cc(F)cc(F)c3)NC(=O)Nc3ccc4c(c3)OCO4)C(=O)N3CCCC3C(=O)N3CCCCC3C(=O)NC(C)C(=O)N2C1	1	0.885023	0.0702959	0.974985	0.977706	0.869501	0.825728	0.789906	0.872312
15	CCCCC=CC(=O)NC(Cc1cc(F)cc(F)c1)C(=O)NC1COC(=O)C2CC(C)CN2C(=O)C(C)NC(=O)C2CCCCN2C(=O)C2CCCN2C1=O	1	0.884277	0.0705498	0.974995	0.977033	0.87837	0.820356	0.792443	0.862464
16	CC1CC2C(=O)OCC(NC(=O)C(Cc3ccccc3)NC(=O)Nc3ccc(OC(F)(F)F)cc3)C(=O)N3CCCC3C(=O)N3CCCCC3C(=O)NC(C)C(=O)N2C1	1	0.883274	0.0702401	0.974882	0.976084	0.880535	0.824262	0.79381	0.85007
17	O=c1c(O)c(-c2ccccc2O)oc2ccccc12	1	0.883001	0.0627118	0.964631	0.97422	0.862242	0.81512	0.837177	0.844613
18	O=C(O)c1cn(C2CC2)c2cc(N3CCN(Cn4nc(-c5ccccc5O)n(-c5ccccc5)c4=S)CC3)c(F)cc2c1=O	1	0.882823	0.0673631	0.964914	0.981102	0.871802	0.803721	0.85145	0.823949
19	O=C(O)c1cn(C2CC2)c2cc(N3CCN(Cn4nc(-c5ccccc5O)n(-c5ccc(F)cc5)c4=S)CC3)c(F)cc2c1=O	1	0.882476	0.0672183	0.964558	0.981725	0.868552	0.805532	0.849824	0.824669
20	O=c1c(O)c(-c2ccccc2O)oc2ccc(Br)cc12	1	0.876285	0.0653514	0.967068	0.965821	0.854252	0.804959	0.835369	0.830244
21	O=C(O)c1cn(C2CC2)c2cc(N3CCN(Cn4nc(-c5cccc(O)c5)n(-c5ccccc5)c4=S)CC3)c(F)cc2c1=O	1	0.876212	0.0720377	0.959406	0.980334	0.876394	0.811946	0.843329	0.785865
22	CCCCc1nc(C=NN2C(=O)c3cccc4c(N5CCCC5)ccc(c34)C2=O)c(Cl)[nH]1	1	0.875436	0.0709693	0.966399	0.977365	0.828785	0.789238	0.836848	0.853978
23	O=c1cc(-c2ccc(O)cc2)oc2cc(O)cc(O)c12	1	0.872055	0.0701438	0.965944	0.967058	0.867508	0.803263	0.825478	0.803078
24	CCCCc1nc(Cl)c(C=NN2C(=O)c3cccc4c(N5CCOCC5)ccc(c34)C2=O)n1Cc1cccc(Cl)c1	1	0.864858	0.0836332	0.961311	0.976926	0.789738	0.746334	0.845111	0.869728
25	O=c1cc(-c2ccc(O)cc2)oc2cc(OC3OC(CO)C(O)C(O)C3O)cc(O)c12	1	0.864061	0.0816195	0.964683	0.978666	0.861713	0.760456	0.810166	0.80868
26	O=C1COc2c(Cl)cccc2N1C1CCCCC1	1	0.86278	0.0706711	0.948031	0.966296	0.829738	0.782996	0.796153	0.853463
27	CCCCc1nc(Cl)c(C=NN2C(=O)c3cccc4c(N5CCOCC5)ccc(c34)C2=O)n1Cc1ccc(Cl)c(Cl)c1	1	0.855081	0.0928818	0.961793	0.979143	0.757244	0.731653	0.842213	0.858443
28	O=C(CN1C(=O)C(=Nc2ccccc2)c2ccccc21)Nc1ccccc1	1	0.854759	0.072551	0.932496	0.974298	0.81964	0.789381	0.829379	0.783362
29	O=c1c2c(oc3ccc(F)cc13)-c1ccccc1OCCCO2	1	0.853934	0.0727219	0.952607	0.959567	0.793016	0.793531	0.816507	0.808374
30	O=C1COc2cc(Cl)ccc2N1CCc1ccccc1	1	0.853077	0.0788006	0.948128	0.972978	0.797372	0.775371	0.786034	0.838579
31	COc1cccc(NC(=O)CN2C(=O)C(=Nc3ccccc3)c3ccccc32)c1	1	0.851324	0.0753255	0.934351	0.971957	0.820877	0.774761	0.826852	0.779144
32	O=C1C(=Cc2ccc(O)c(O)c2)SC(=S)N1c1ccc(O)cc1	0	0.850338	0.0788073	0.96001	0.94038	0.858442	0.766464	0.822622	0.754113
33	Oc1ccc(-n2ncc3c2-c2cc(O)c(O)cc2CC3)cc1	0	0.846327	0.0809591	0.943842	0.973995	0.805246	0.803613	0.777921	0.773344
34	COc1ccc(NC(=O)CN2C(=O)C(=Nc3ccccc3)c3ccccc32)cc1	1	0.84558	0.0840339	0.939023	0.973053	0.828076	0.766952	0.822657	0.743722
35	Cc1ccc(NC(=O)c2ccccc2N)cc1	1	0.840578	0.0877616	0.959963	0.968812	0.780536	0.767026	0.784015	0.783119
36	O=c1c2c(oc3ccc(F)cc13)-c1ccccc1OCCO2	1	0.838218	0.0859613	0.953045	0.960249	0.765031	0.788274	0.81251	0.750197
37	COc1ccc(NC(=O)c2ccccc2N)cc1	1	0.834035	0.0943546	0.961865	0.965652	0.801926	0.740686	0.789755	0.744328
38	O=C(O)c1cn(C2CC2)c2cc(N3CCN(S(=O)(=O)c4ccc(Cl)cc4Cl)CC3)c(F)cc2c1=O	0	0.822454	0.107341	0.949842	0.980502	0.808827	0.776149	0.718919	0.700485
39	CCCCCCN1C(=O)COc2cc(Br)ccc21	1	0.822033	0.0957238	0.957592	0.955323	0.744029	0.744377	0.752885	0.777994
40	Oc1ccc2c(c1)CCc1cnn(-c3ccccc3)c1-2	0	0.813299	0.0902997	0.907724	0.965515	0.725635	0.778915	0.76123	0.740773
41	CC1CCC(C(C)C)C(=O)C1	1	0.798709	0.106453	0.935747	0.955213	0.758364	0.715109	0.743256	0.684564
42	CCCCCCCOC(=O)c1ccccc1N	1	0.795716	0.102187	0.949157	0.88994	0.80851	0.727811	0.758252	0.640627
43	CCCCCCOC(=O)c1ccccc1N	1	0.795716	0.102187	0.949157	0.88994	0.80851	0.727811	0.758252	0.640627
44	CCCCCCN1C(=O)COc2cc(F)ccc21	1	0.775044	0.13611	0.944454	0.962958	0.717437	0.74295	0.700324	0.582138
45	CC1CCC2(C(=O)OCc3ccccc3)CCC3(C)C(=CCC4C5(C)C=CC(=O)C(C)(C)C5CCC43C)C2C1C	1	0.771396	0.0904672	0.860451	0.824058	0.809817	0.583736	0.80415	0.746167
46	CCCCCCCCCC(=O)NC(CCCN=C(N)N)C(=O)NC(CCCN=C(N)N)C(=O)NC(CCCN=C(N)N)C(N)=O	0	0.767364	0.0694113	0.848448	0.878955	0.731031	0.698833	0.721426	0.725489
47	CCCCCCCCCCCCCCCCCC(=O)NC(CCCN=C(N)N)C(=O)NC(CCCN=C(N)N)C(=O)NC(CCCN=C(N)N)C(N)=O	1	0.766209	0.0693636	0.847603	0.877426	0.730671	0.698021	0.719458	0.724072
48	COc1cc(CC2C(=O)OCC2Cc2ccc(OC)c(OC)c2)ccc1O	1	0.759578	0.120263	0.898592	0.927217	0.759465	0.612527	0.72988	0.629789
49	O=C(OC1Cc2c(O)cc(O)cc2OC1c1cc(O)c(O)c(O)c1)c1cc(O)c(O)c(O)c1	1	0.756997	0.11542	0.915052	0.912402	0.741874	0.650466	0.64078	0.681406
50	Cc1c(C)c(C)c(S(=O)(=O)N2CCN(c3cc4c(cc3F)c(=O)c(C(=O)O)cn4C3CC3)CC2)c(C)c1C	0	0.756938	0.156002	0.933356	0.976415	0.730324	0.75092	0.576266	0.574347
51	Cc1cc(C)c(S(=O)(=O)N2CCN(c3cc4c(cc3F)c(=O)c(C(=O)O)cn4C3CC3)CC2)c(C)c1	0	0.756345	0.154404	0.924575	0.976492	0.752937	0.733987	0.578362	0.571718
52	CS(=O)CCCCN=C=S	1	0.753474	0.147679	0.932747	0.945996	0.663033	0.547148	0.779548	0.652374
53	CCCCCCCCCC(=O)NC(CCCN=C(N)N)C(=O)NC(Cc1c[nH]c2ccccc12)C(=O)NC(CCCN=C(N)N)C(N)=O	0	0.74701	0.0713449	0.796465	0.883363	0.724946	0.694162	0.697628	0.685492
54	CCCCCCCC(=O)NC(CCCN=C(N)N)C(=O)NC(Cc1c[nH]c2ccccc12)C(=O)NC(CCCN=C(N)N)C(N)=O	0	0.74701	0.0713449	0.796465	0.883363	0.724946	0.694162	0.697628	0.685492
55	CCCCCCCCCCCCCC(=O)NC(CCCN=C(N)N)C(=O)NC(Cc1c[nH]c2ccccc12)C(=O)NC(CCCN=C(N)N)C(N)=O	1	0.745709	0.0714109	0.795456	0.881904	0.724593	0.693331	0.695022	0.683945
56	CCCCCCCCCC(=O)NC(Cc1c[nH]c2ccccc12)C(=O)NC(CCCN=C(N)N)C(=O)NC(CCCN=C(N)N)C(N)=O	1	0.745709	0.0714109	0.795456	0.881904	0.724593	0.693331	0.695022	0.683945
57	CCn1cc(-c2nc(NC(=O)c3ccc(F)cc3)n[nH]2)c(=O)c2cc(Br)c(C)nc21	1	0.74295	0.175914	0.961877	0.931348	0.833894	0.491509	0.607379	0.631693
58	CCCCCCCCCCCCCCCCCC(=O)NC(CCCN=C(N)N)C(=O)NC(Cc1c[nH]c2ccccc12)C(=O)NC(Cc1c[nH]c2ccccc12)C(N)=O	0	0.732611	0.0786491	0.785808	0.884959	0.699581	0.670117	0.681144	0.674055
59	CCCCCCCCCCCC(=O)NC(CCCN=C(N)N)C(=O)NC(Cc1c[nH]c2ccccc12)C(=O)NC(Cc1c[nH]c2ccccc12)C(N)=O	0	0.732611	0.0786491	0.785808	0.884959	0.699581	0.670117	0.681144	0.674055
60	CCOC(=O)C12CCC(C)C(C)C1C1=CCC3C4(C)C(O)C(O)C(O)C(C)(C)C4CCC3(C)C1(C)CC2	0	0.721821	0.0633911	0.730138	0.670963	0.792512	0.61928	0.798865	0.719166
61	CCCCCCCCCCCCCCCCCC(=O)NC(CCCN=C(N)N)C(=O)NC(CCCN=C(N)N)C(=O)NC(Cc1c[nH]c2ccccc12)C(N)=O	1	0.719818	0.0782026	0.782168	0.865089	0.686246	0.64569	0.676505	0.663208
62	CCCCCCCCCCCCCC(=O)NC(CCCN=C(N)N)C(=O)NC(CCCN=C(N)N)C(=O)NC(Cc1c[nH]c2ccccc12)C(N)=O	1	0.719818	0.0782026	0.782168	0.865089	0.686246	0.64569	0.676505	0.663208
63	CCCCOC(=O)C12CCC(C)C(C)C1C1=CCC3C4(C)C(O)C(O)C(O)C(C)(C)C4CCC3(C)C1(C)CC2	0	0.713965	0.0558314	0.731239	0.653782	0.79051	0.636609	0.767319	0.70433
64	COC(=O)C12CCC(C)C(C)C1C1=CCC3C4(C)C(O)C(O)C(O)C(C)(C)C4CCC3(C)C1(C)CC2	0	0.710324	0.0693978	0.732571	0.715481	0.753382	0.567407	0.78821	0.704893
65	CCCCCCCCCCCCCCCOC(=O)C12CCC(C)C(C)C1C1=CCC3C4(C)C(O)C(O)C(O)C(C)(C)C4CCC3(C)C1(C)CC2	1	0.706197	0.0562434	0.740143	0.650738	0.777946	0.622097	0.754416	0.691843
66	CC1CCC2(C(=O)OCc3cn(CC(=O)NC(CCCN=C(N)N)C(=O)O)nn3)CCC3(C)C(=CCC4C5(C)CCC(O)C(C)(C)C5CCC43C)C2C1C	1	0.704753	0.065596	0.653689	0.625529	0.816937	0.682133	0.686339	0.763889
67	CCn1cc(C(=O)O)c(=O)c2cc(F)c(N3CCN(S(=O)(=O)c4c(Cl)cc(Cl)cc4Cl)CC3)cc21	1	0.703915	0.200423	0.925665	0.974425	0.659784	0.733149	0.434188	0.49628
68	O=C(O)C=Cc1ccc(O)cc1	1	0.697648	0.111064	0.849315	0.48258	0.66726	0.737849	0.704707	0.74418
69	CCn1cc(C(=O)O)c(=O)c2cc(F)c(N3CCN(S(=O)(=O)c4c(C)c(C)c(C)c(C)c4C)CC3)cc21	0	0.695736	0.209821	0.934223	0.973429	0.636844	0.736177	0.422463	0.471283
70	CC1CCC2(C(=O)OCc3ccccc3[N+](=O)[O-])CCC3(C)C(=CCC4C5(C)C(O)C(O)C(O)C(C)(C)C5CCC43C)C2C1C	1	0.692957	0.0813527	0.65843	0.754759	0.79876	0.540652	0.710375	0.694764
71	CCn1cc(C(=O)O)c(=O)c2cc(F)c(N3CCN(S(=O)(=O)c4ccc5ccccc5c4)CC3)cc21	1	0.688089	0.202209	0.922514	0.968759	0.622398	0.697099	0.42623	0.491534
72	Oc1cc2c(cc1O)-c1[nH]ncc1CC2	1	0.674036	0.131163	0.80603	0.862971	0.668432	0.462828	0.62661	0.617342
73	NS(=O)(=O)c1ccc(NC(=O)CC2(CNCN3CCN(c4cc5c(cc4F)c(=O)c(C(=O)O)cn5C4CC4)CC3)CCCCC2)cc1	1	0.672597	0.202141	0.872681	0.972017	0.588191	0.693205	0.37409	0.5354
74	Nc1ccccc1C(=O)N(c1ccccc1)c1ccccc1	1	0.659885	0.0836101	0.790303	0.710139	0.702935	0.53649	0.597525	0.621921
75	C=C(C)C1CC=C(C)CC1	1	0.653439	0.126638	0.670384	0.865434	0.568307	0.479741	0.749406	0.587363
76	CC1CCC2(C(=O)OCc3ccccc3)CCC3(C)C(=CCC4C5(C)C6OC6C(O)C(C)(C)C5CCC43C)C2C1C	1	0.648667	0.086431	0.694205	0.510182	0.730476	0.561391	0.744872	0.650877
77	COc1ccc2c3c(ccc2c1)-c1c(cnn1C1OC(COC(C)=O)C(OC(C)=O)C(OC(C)=O)C1OC(C)=O)CC3	1	0.64683	0.0571975	0.723567	0.701093	0.657466	0.63657	0.612349	0.549934
78	CC(NC(=O)C(C)NC(=O)C(NC(=O)C(CCCCN)NC(=O)C(C)NC(=O)C(CCCN=C(N)N)NC(=O)C(CCCCN)NC(=O)C(C)NC(=O)C(C)NC(=O)CN)C(C)O)C(N)=O	0	0.645229	0.116653	0.868869	0.687293	0.608595	0.496151	0.644586	0.565878
79	C=CCc1ccc2c(c1)OCO2	0	0.639828	0.177806	0.901328	0.357225	0.656154	0.720665	0.727793	0.4758
80	COc1ccc(-c2cc(=O)c3c(OC)c(OC)c(OC)c(OC)c3o2)cc1	1	0.625018	0.221348	0.948299	0.247898	0.731468	0.615288	0.735663	0.471493
81	COc1cc2c(cc1OC)-c1c(cnn1C1OC(COC(C)=O)C(OC(C)=O)C(OC(C)=O)C1OC(C)=O)CC2	0	0.623102	0.062955	0.715272	0.540654	0.660025	0.652603	0.625982	0.544076
82	CC(=O)OCC1OC(NC(=S)N=Nc2c(O)[nH]c3ccc([N+](=O)[O-])cc23)C(OC(C)=O)C(OC(C)=O)C1OC(C)=O	0	0.612431	0.212413	0.778445	0.218919	0.807414	0.740721	0.685457	0.443631
83	CC1CCC2(C(=O)O)CCC3(C)C(=CCC4C5(C)CCC(OC(=O)CCc6cn(CC(=O)NC(CCCN=C(N)N)C(=O)O)nn6)C(C)(C)C5CCC43C)C2C1C	0	0.608045	0.0700077	0.717195	0.574731	0.592165	0.516531	0.563582	0.684065
84	COc1cc(O)c(CC=C(C)C)c(O)c1C(=O)C=Cc1ccc(O)cc1	1	0.598963	0.13428	0.852134	0.646593	0.638593	0.47981	0.460276	0.516374
85	C=CCn1c(O)c(N=NC(=S)NC2OC(COC(C)=O)C(OC(C)=O)C(OC(C)=O)C2OC(C)=O)c2ccccc21	0	0.59328	0.223985	0.766203	0.155189	0.759395	0.681293	0.746766	0.450832
86	CC(C)c1c(O)ccc2c1CCC1C(C)(C)c3c(cnn3-c3ccccc3)CC21C	0	0.580357	0.109813	0.656195	0.369151	0.701444	0.518179	0.635064	0.602108
87	COc1cc(O)c2c(c1)C(=O)C1=C(CC(O)C(C)(O)C1O)C2=O	1	0.578429	0.187716	0.885602	0.502025	0.786174	0.466146	0.381763	0.448862
88	CC(=O)c1c(O)c(C)c(O)c2c1OC1=CC(=O)C(C(C)=O)C(=O)C12C	1	0.577609	0.1972	0.837615	0.195602	0.566627	0.544613	0.611553	0.709643
89	CC(C)c1c(O)ccc2c1CCC1C2(C)CCC(N)C1(C)C	0	0.575846	0.099149	0.654986	0.428372	0.720583	0.482325	0.560635	0.608177
90	CCCCCCCCCCCCCc1ccc[n+](CC(P(=O)([O-])O)P(=O)(O)O)c1	0	0.556622	0.204675	0.818177	0.869751	0.4171	0.450743	0.392514	0.391447
91	CCCCCCCCCCCc1ccc[n+](CC(P(=O)([O-])O)P(=O)(O)O)c1	1	0.555872	0.204409	0.817479	0.868201	0.416661	0.45041	0.391564	0.390915
92	CC(=O)OCC1OC(NC(=S)N=Nc2c(O)n(CC(C)C)c3ccccc23)C(OC(C)=O)C(OC(C)=O)C1OC(C)=O	0	0.554669	0.195294	0.691792	0.169006	0.707105	0.629485	0.692277	0.438351
93	CC(C)CCCC(C)CCCc1ccc[n+](CC(P(=O)([O-])O)P(=O)(O)O)c1	1	0.55208	0.197785	0.787355	0.865687	0.383305	0.445561	0.458616	0.371956
94	COc1cc2c(cc1OC)-c1nc(N)sc1CC2	1	0.55123	0.184836	0.420729	0.93251	0.390007	0.471111	0.617664	0.475358
95	Cc1ccc(S(=O)(=O)n2cc(C=NN=C(N)N)c3cc(Br)ccc32)cc1	1	0.549158	0.159922	0.82871	0.538553	0.579205	0.479714	0.287554	0.581212
96	CC(=O)OCC1OC(NC(=S)N=Nc2c(O)n(Cc3ccccc3)c3ccccc23)C(OC(C)=O)C(OC(C)=O)C1OC(C)=O	0	0.547314	0.219477	0.70622	0.108868	0.688791	0.654825	0.703116	0.422068
97	CCc1ccc2[nH]c3c(c2c1)CC1(C)c2ccc(O)c(C(C)C)c2CCC1C3(C)C	1	0.546019	0.177837	0.723374	0.207609	0.729519	0.478428	0.61613	0.521053
98	COc1cc2ccc3c(c2cc1OC)CCc1cn[nH]c1-3	1	0.54226	0.115908	0.580124	0.770883	0.419026	0.440298	0.506271	0.536958
99	COC1=CC(=O)c2c(cc3c(c2O)CC(O)C(C)(O)C3)C1=O	1	0.532585	0.183342	0.815906	0.289615	0.687858	0.470539	0.35288	0.578712
100	Nc1ccc2c(c1)Oc1c(NC3CCCC3)c(F)cc3c(=O)c(C(=O)O)cn-2c13	0	0.530277	0.201034	0.374971	0.934113	0.468817	0.620774	0.342529	0.44046
101	CCCCCCCCCCCCOC1OC(C)C(OC2OC(C)C(OC(C)=O)C(OC3OC(C)C(O)C(OC4OC(C)C(OC(C)=O)C(O)C4O)C3OC(C)=O)C2O)C(O)C1O	1	0.521034	0.211605	0.957926	0.562434	0.448878	0.488393	0.339291	0.32928
102	OCC=Cc1ccccc1	0	0.517567	0.207747	0.810374	0.107348	0.54744	0.529439	0.53259	0.578213
103	CC(=O)OCC1OC(n2cc(COc3ccc4c(c3)OC(N)=C(C#N)C4c3ccc(Br)cc3)nn2)C(OC(C)=O)C(OC(C)=O)C1OC(C)=O	0	0.515721	0.261443	0.4569	0.0114434	0.821916	0.755358	0.501683	0.547024
104	CCCCn1c(O)c(N=NC(=S)NC2OC(COC(C)=O)C(OC(C)=O)C(OC(C)=O)C2OC(C)=O)c2ccccc21	0	0.51378	0.203593	0.615855	0.105338	0.694075	0.609042	0.650431	0.407936
105	CCc1cccc2c3c([nH]c12)C(C)(C)C1CCc2c(ccc(O)c2C(C)C)C1(C)C3	1	0.512468	0.145635	0.618114	0.213131	0.641437	0.478807	0.605752	0.517569
106	CC(C)c1c(O)ccc2c1CCC1C(C)(C)c3[nH]ncc3CC21C	0	0.507263	0.127618	0.577094	0.241366	0.628617	0.472039	0.570315	0.554145
107	C=C(C)C1CCC2(C(=O)O)CCC3(C)C(CCC4C5(C)CCC(OC(=O)CCc6cn(CC(=O)NC(CCCN=C(N)N)C(=O)NC(CCCN=C(N)N)C(=O)O)nn6)C(C)(C)C5CCC43C)C12	1	0.504425	0.140903	0.591864	0.23986	0.649911	0.506216	0.419682	0.619015
108	CC(C)c1c(O)ccc2c1CCC1C(C)(C)c3[nH]c4ccc(S(N)(=O)=O)cc4c3CC21C	1	0.503716	0.150699	0.646791	0.209708	0.672393	0.475333	0.504743	0.513327
109	COc1cc(C(=O)O)ccc1O	1	0.494329	0.195805	0.820492	0.153149	0.56964	0.466808	0.466017	0.489865
110	CC(=O)OCC1OC(n2cc(COc3ccc4c(c3)OC(N)=C(C#N)C4c3ccccc3)nn2)C(OC(C)=O)C(OC(C)=O)C1OC(C)=O	0	0.493301	0.268098	0.350488	0.0119079	0.818555	0.760099	0.480765	0.537992
111	CC(=O)OCC1OC(NC(=S)N=Nc2c(O)n(CCc3ccccc3)c3ccccc23)C(OC(C)=O)C(OC(C)=O)C1OC(C)=O	0	0.491931	0.197175	0.618813	0.0855572	0.637094	0.566006	0.630812	0.413306
112	CCn1cc(-c2nc(NC(=O)c3ccc(Cl)cc3)n[nH]2)c(=O)c2ccc(C)nc21	0	0.486178	0.135222	0.729954	0.399068	0.576847	0.449111	0.306904	0.455183
113	O=C(C=Cc1c(OCc2cn(Cc3ccccc3)nn2)ccc2ccccc12)c1ccc(Br)cc1	0	0.48322	0.162908	0.818421	0.339661	0.509017	0.486508	0.348077	0.397635
114	Nc1ccc2c(c1)Oc1c(NC34CC5CC(CC(C5)C3)C4)c(F)cc3c(=O)c(C(=O)O)cn-2c13	0	0.482697	0.19481	0.321276	0.870681	0.430466	0.578225	0.310006	0.385529
115	NC(N)=NCCCC(N)C(=O)NC(CCCN=C(N)N)C(=O)O	0	0.471973	0.150913	0.273621	0.717348	0.426703	0.462825	0.343502	0.607837
116	O=C(C=Cc1c(OCc2cn(Cc3ccc(F)cc3)nn2)ccc2ccccc12)c1ccc(Br)cc1	1	0.465198	0.169642	0.797886	0.269449	0.510922	0.487144	0.372024	0.353762
117	CCCCCCCCCCCCOC1OC(C)C(OC2OC(C)C(OC(C)=O)C(OC3OC(C)C(OC(C)=O)C(OC4OC(C)C(OC(C)=O)C(O)C4O)C3OC(C)=O)C2O)C(O)C1O	1	0.463742	0.228882	0.944312	0.246079	0.44439	0.485291	0.33433	0.328053
118	O=C(C=Cc1ccc([N+](=O)[O-])cc1)c1ccc(O)c(O)c1	0	0.461577	0.207161	0.809735	0.130273	0.573281	0.475215	0.347214	0.433744
119	COc1cc(O)c2c(c1)C(O)C1C(C2=O)C(O)C(O)C(C)(O)C1O	0	0.4603	0.207725	0.751825	0.104552	0.648217	0.473782	0.356705	0.426717
120	C#CCOc1ccc2ccccc2c1C=CC(=O)c1ccc(OC)cc1	0	0.452691	0.141064	0.752402	0.391075	0.43029	0.458589	0.323393	0.3604
121	O=C(C=Cc1c(OCc2cn(Cc3cccc(F)c3)nn2)ccc2ccccc12)c1ccc(Br)cc1	0	0.451723	0.185109	0.799182	0.203666	0.508346	0.489078	0.351017	0.359051
122	COc1cc(O)c2c(c1)C(O)C1C(CC(OC(C)=O)C(C)(O)C1O)C2=O	0	0.450271	0.239425	0.860944	0.0434106	0.503603	0.476633	0.37156	0.445476
123	COc1cc(O)c2c(c1)C(O)C1C(CC(O)C(C)(O)C1O)C2=O	0	0.43353	0.217069	0.759097	0.030868	0.517684	0.477542	0.361839	0.454154
124	COc1cc(O)c2c(c1)C(=O)c1cc(C)c(C(=O)OCC3OC(O)C(O)C(O)C3O)cc1C2=O	0	0.429065	0.172981	0.464033	0.117069	0.708961	0.46928	0.413957	0.401091
125	CCn1cc(-c2nc(NC(=O)c3ccccc3)n[nH]2)c(=O)c2ccc(C)nc21	0	0.428195	0.0798457	0.53927	0.368663	0.504007	0.44524	0.30165	0.410341
126	CCCCCc1cc(OC(=O)c2ccc(O)cc2O)cc(O)c1C(=O)O	0	0.407618	0.157592	0.612756	0.117585	0.45633	0.464311	0.30513	0.489597
127	CCCCCCCCOC1OC(C)C(OC(=O)CCCCC)C(OC2OC(C)C(OC(C)=O)C(OC3OC(C)C(OC(C)=O)C(OC4OC(C)C(O)C(O)C4OC(C)=O)C3O)C2OC(C)=O)C1O	0	0.404257	0.263992	0.896493	0.011323	0.411401	0.474303	0.294491	0.337532
128	CCCCCCCCCCCCCCCc1ccc2c(c1)OCCOCCOc1cc(CCCCCCCCCCCCCCC)ccc1OCCOCCO2	0	0.403604	0.173765	0.631491	0.0561241	0.453032	0.478256	0.416611	0.386111
129	COc1ccc(C=CC=O)c(Br)c1OC	0	0.403147	0.204814	0.705197	0.00814888	0.449813	0.450436	0.399445	0.405843
130	CCC(=NNC(N)=O)c1cn(S(=O)(=O)c2ccccc2)c2ccc(Br)cc12	0	0.40151	0.204703	0.702469	0.0298472	0.463996	0.475271	0.293849	0.443626
131	CCCCCCCCOC1OC(C)C(OC(=O)CCCCC)C(OC2OC(C)C(OC(C)=O)C(OC3OC(C)C(OC(C)=O)C(O)C3O)C2OC(C)=O)C1O	1	0.399247	0.261237	0.885477	0.00902017	0.400004	0.473808	0.297215	0.329957
132	CCOC(=O)c1cn2c3c(c(F)c(F)cc3c1=O)Oc1cc(C(F)(F)F)ccc1-2	0	0.399129	0.11373	0.352754	0.203752	0.556859	0.508483	0.378506	0.394419
133	CCC(=NNC(N)=O)c1cn(S(=O)(=O)c2ccc(C)cc2)c2ccc(Br)cc12	0	0.39444	0.20117	0.663008	0.0215465	0.470612	0.477605	0.273644	0.460223
134	Clc1ccccc1C(c1ccccc1)(c1ccccc1)n1ccnc1	1	0.39195	0.181063	0.589371	0.0188471	0.479088	0.47939	0.351987	0.433014
135	O=C(C=Cc1c(OCc2cn(Cc3ccccc3F)nn2)ccc2ccccc12)c1ccc([N+](=O)[O-])cc1	1	0.38845	0.116324	0.556115	0.241036	0.467524	0.466209	0.258875	0.340941
136	CCn1cc(-c2nc(N=Cc3ccc(OC)cc3)n[nH]2)c(=O)c2ccc(C)nc21	0	0.388026	0.152979	0.503173	0.0913969	0.561289	0.452258	0.318467	0.401573
137	CC(C)(C)CC(C)(C)c1ccc(OC(=O)c2ccccc2)cc1	0	0.381888	0.185751	0.620424	0.0106881	0.451701	0.466373	0.364512	0.377631
138	Cn1c(=O)c(C(=O)Nc2ccncc2)c(O)c2ccccc21	1	0.379681	0.170782	0.60548	0.0411984	0.430185	0.457468	0.352898	0.390859
139	NC(=S)NN=Cc1cn(S(=O)(=O)c2ccccc2)c2ccc(Br)cc12	0	0.37606	0.195889	0.575546	0.0135517	0.510438	0.470304	0.220914	0.465605
140	CCC(=NN=C(N)N)c1cn(S(=O)(=O)c2ccc(C)cc2)c2ccccc12	0	0.372973	0.182167	0.568696	0.0131951	0.465311	0.472704	0.279919	0.438013
141	CC(=NN=C(N)N)c1ccc(Cc2ccc(C(C)=NN=C(N)N)cc2)cc1.Cl.Cl	0	0.369927	0.196525	0.670486	0.00844577	0.367139	0.448787	0.315525	0.409182
142	CC1(C)CCC(C)(C)c2cc(C(=O)Nc3ccc(C(=O)O)cc3)ccc21	0	0.367221	0.17705	0.612802	0.0520139	0.321774	0.46309	0.284699	0.468946
143	Cc1nc(-c2ccccc2)oc1-c1csc(-c2ccc(F)c(Cl)c2)n1	0	0.361144	0.130867	0.395566	0.087742	0.463669	0.467553	0.423797	0.328537
144	CCn1cc(-c2nc(NC(=O)c3ccc(F)cc3)n[nH]2)c(=O)c2ccc(C)nc21	0	0.345325	0.120638	0.37397	0.111861	0.486102	0.444385	0.298227	0.357406
145	Cc1ccc(C=CC=O)c([N+](=O)[O-])c1	0	0.341477	0.163086	0.427617	0.00830385	0.475578	0.469466	0.276158	0.391739
146	Cc1ccc(S(=O)(=O)n2cc(C=NNC(N)=O)c3ccccc32)cc1	0	0.337006	0.175626	0.336607	0.0107051	0.508673	0.475786	0.223207	0.467059
147	COc1nc(NNC(=O)c2ccncc2)nc(OC(=O)C(N)Cc2ccccc2)n1	0	0.336395	0.095769	0.362611	0.151007	0.364262	0.455427	0.292765	0.3923
148	O=C(C=Cc1c(OCc2cn(-c3ccc(F)cc3)nn2)ccc2ccccc12)c1ccc([N+](=O)[O-])cc1	0	0.336118	0.157695	0.473718	0.0247291	0.456594	0.457903	0.273437	0.330324
149	Cc1nc(-c2ccc(F)cc2)oc1-c1csc(-c2ccc(F)c(Cl)c2)n1	0	0.333117	0.152786	0.324911	0.015049	0.44783	0.462441	0.426969	0.3215
150	NC(=O)NN=Cc1cn(S(=O)(=O)c2ccccc2)c2ccccc12	0	0.327605	0.171495	0.323418	0.0110176	0.499274	0.472871	0.216302	0.442747
151	CC(C)CCCC(C)CCc1csc(NCC(P(=O)(O)O)P(=O)(O)O)n1	0	0.326295	0.0603432	0.299612	0.261389	0.33888	0.44091	0.269797	0.347179
152	Cc1cc(O)c2c(c1)C(=O)c1cc(O)cc(O)c1C2=O	1	0.324965	0.169757	0.207061	0.0104029	0.492822	0.467248	0.340563	0.43169
153	Cc1nc(-c2ccccc2)oc1-c1csc(-c2cccc(Cl)c2)n1	0	0.323116	0.151269	0.278078	0.0156241	0.461037	0.45644	0.381271	0.346245
154	Cc1nc(-c2ccccc2)oc1-c1csc(Cc2ccc(F)cc2)n1	0	0.319918	0.147779	0.3487	0.00968372	0.423803	0.455244	0.385538	0.296538
155	CC(=NNC(N)=O)c1cn(S(=O)(=O)c2ccc(C)cc2)c2ccccc12	0	0.313316	0.155407	0.321617	0.00928888	0.426352	0.476461	0.243016	0.40316
156	NC(Cc1ccccc1)C(=O)NNC(=O)c1ccncc1	0	0.311271	0.137087	0.323679	0.020901	0.37453	0.45202	0.318734	0.377763
157	COc1nc(NNC(=O)c2ccncc2)nc(OC(=O)C(N)C(C)C)n1	0	0.298053	0.139582	0.264388	0.0270801	0.359135	0.454295	0.269654	0.413768
158	c1ccc(CN2CCOCCOCCOCCOCCOCC2)cc1	0	0.294888	0.146145	0.252802	0.0112535	0.403481	0.465454	0.273661	0.362674
159	Cc1ccc(-c2nc(-c3oc(-c4ccc(F)cc4)nc3C)cs2)cc1	0	0.294614	0.14232	0.251405	0.00942439	0.395811	0.450508	0.35521	0.305326
160	Cc1nc(-c2ccccc2)oc1-c1csc(-c2ccc(F)cc2)n1	0	0.294612	0.140886	0.257366	0.0106003	0.380867	0.447831	0.372804	0.298205
161	CCC(=NNC(N)=S)c1cn(S(=O)(=O)c2ccc(C)cc2)c2ccccc12	0	0.294589	0.156466	0.273446	0.00641153	0.42958	0.471665	0.21011	0.376324
162	NC(=S)NN=Cc1cn(S(=O)(=O)c2ccccc2)c2ccccc12	0	0.293575	0.167832	0.24225	0.00634548	0.464992	0.468969	0.180613	0.398279
163	NC(=O)NN=CC=Cc1ccc2c(c1)OCO2	0	0.281124	0.14543	0.198112	0.00588271	0.383193	0.454529	0.309543	0.335487
164	C1COCCOCCNCCOCCOCCN1	0	0.275321	0.14803	0.159943	0.00710538	0.34771	0.454907	0.347139	0.335122
165	S=c1n(CN2CCOCC2)nc(Cc2ccccc2Nc2c(Cl)cccc2Cl)n1N=Cc1cccs1	0	0.273678	0.162493	0.141274	0.0152713	0.381479	0.452946	0.213792	0.437308
166	O=C1CSC(c2cccs2)N1n1c(Cc2ccccc2Nc2c(Cl)cccc2Cl)n[nH]c1=S	0	0.266917	0.151082	0.159705	0.00958973	0.362387	0.452531	0.230564	0.386723
167	C1COCCN(CC23CC4CC(CC(C4)C2)C3)CCOCCOCCN(CC23CC4CC(CC(C4)C2)C3)CCO1	0	0.263315	0.154094	0.178828	0.00654988	0.393245	0.45931	0.187342	0.354615
168	CCn1c(-c2cc(OC)c(O)c3c2CC2c4cc5c(cc4CCN2C3)OCO5)nc2ccccc21	0	0.26154	0.140856	0.23915	0.00608829	0.379256	0.441862	0.193523	0.309362
169	COc1cc(-c2nc3ccccc3n2Cc2ccccc2Cl)c2c(c1O)CN1CCc3cc4c(cc3C1C2)OCO4	0	0.260781	0.142443	0.239788	0.00766968	0.379911	0.445045	0.180335	0.31194
170	Cc1ncc([N+](=O)[O-])n1CCOC(=O)C(N)Cc1ccccc1	0	0.259551	0.135375	0.221658	0.00605737	0.331045	0.444624	0.230623	0.323296
171	COC(=O)c1ccc(-c2c3[nH]c4ccc(OC)cc4c3cc[n+]2Cc2cccc(Br)c2)cc1.[Br-]	0	0.258255	0.135289	0.309319	0.00545026	0.251898	0.454419	0.215701	0.312742
172	O=C(Nc1ccc2nc(-c3ccco3)c(-c3ccco3)nc2c1)N1CCCC1	0	0.257265	0.14346	0.156976	0.00889597	0.30834	0.447762	0.251195	0.370421
173	COc1cc(-c2nc3ccccc3n2Cc2ccccc2F)c2c(c1O)CN1CCc3cc4c(cc3C1C2)OCO4	0	0.255551	0.140316	0.23346	0.00693525	0.364557	0.445094	0.179831	0.303427
174	Cl.NC(N)=NN=Cc1ccc(-c2ccc(C=NNc3ccc(Cl)cc3Cl)cc2)cc1	0	0.25508	0.149932	0.170546	0.00930101	0.352174	0.447283	0.175302	0.375874
175	COc1cc(-c2nc3ccccc3n2CCCCCCn2c3ccccc3c3ccccc32)c2c(c1O)CN1CCc3cc4c(cc3C1C2)OCO4	0	0.253964	0.138108	0.233363	0.00633356	0.357942	0.440087	0.183847	0.302211
176	COc1cc(-c2nc3ccccc3n2Cc2cccc(Cl)c2)c2c(c1O)CN1CCc3cc4c(cc3C1C2)OCO4	0	0.253592	0.144393	0.213279	0.00636976	0.380048	0.444011	0.169385	0.308457
177	COc1cc(-c2nc3ccccc3n2Cc2ccccc2F)c2c(c1O)CN1CCc3cc4c(cc3C1C2)OCO4.Cl	0	0.25335	0.140291	0.228038	0.00691965	0.361819	0.444535	0.176092	0.302697
178	c1ccc2c(c1)[nH]c1c(-c3ccc4c(c3)OCO4)nccc12	0	0.253339	0.139525	0.159265	0.00606455	0.299542	0.453807	0.302066	0.299292
179	O=C1CSC(c2ccncc2)N1n1c(Cc2ccccc2Nc2c(Cl)cccc2Cl)n[nH]c1=S	0	0.252906	0.148351	0.149339	0.00863052	0.345581	0.44862	0.202039	0.363225
180	COc1cc(-c2nc3ccccc3n2CCCCCCn2c3ccccc3c3ccccc32)c2c(c1O)CN1CCc3cc4c(cc3C1C2)OCO4.Cl	0	0.252004	0.138167	0.22861	0.00634871	0.355596	0.439798	0.180008	0.301666
181	C(CN1CCOCCOCCOCCOCCOCC1)CC12CC3CC(CC(C3)C1)C2	0	0.250832	0.147133	0.171081	0.0065998	0.362894	0.45065	0.181651	0.332117
182	COc1cc(-c2nc3ccc(Cl)cc3[nH]2)c2c(c1O)CN1CCc3cc4c(cc3C1C2)OCO4	0	0.248988	0.138026	0.200449	0.00659605	0.338058	0.442843	0.191137	0.314848
183	Cl.NC(N)=NN=Cc1ccc(-c2ccc(C=NNc3ccc(Cl)cc3)cc2)cc1	0	0.248733	0.145584	0.170303	0.00803202	0.314247	0.447476	0.181874	0.370469
184	COC(=O)c1ccc(-c2c3[nH]c4ccc(OC)cc4c3cc[n+]2Cc2ccccc2Br)cc1.[Br-]	0	0.248423	0.133453	0.24953	0.0054886	0.253289	0.452018	0.211215	0.318999
185	COc1cc(-c2nc3ccc(F)cc3[nH]2)c2c(c1O)CN1CCc3cc4c(cc3C1C2)OCO4	1	0.245549	0.134251	0.204128	0.00645559	0.323107	0.440264	0.198217	0.301123
186	C1COCCOCCN(CCC23CC4CC(CC(C4)C2)C3)CCOCCOCCO1	0	0.242384	0.146403	0.152841	0.00609037	0.349183	0.44538	0.172915	0.327893
187	COC(=O)c1ccc(-c2c3[nH]c4ccc(OC)cc4c3cc[n+]2Cc2ccc(C(F)(F)F)cc2)cc1.[Br-]	0	0.239979	0.131733	0.204824	0.00572472	0.260414	0.447098	0.21721	0.304603
188	O=C(NCCO)Nc1ccc2nc(-c3ccco3)c(-c3ccco3)nc2c1	0	0.239931	0.139325	0.150206	0.00912734	0.277724	0.447071	0.214662	0.340798
189	COC(=O)c1ccc(-c2c3[nH]c4ccc(OC)cc4c3cc[n+]2Cc2ccc(Cl)cc2)cc1.[Cl-]	0	0.23986	0.13327	0.201705	0.00618019	0.256116	0.45116	0.213984	0.310014
190	O=c1c2ccc(F)cc2ncn1CCBr	0	0.235644	0.131792	0.216638	0.00710523	0.269266	0.447407	0.183582	0.289864
191	COC(=O)c1ccc(-c2c3[nH]c4ccc(OC)cc4c3cc[n+]2Cc2ccccc2)cc1.[Br-]	0	0.235492	0.132209	0.204138	0.00543626	0.248814	0.447761	0.202957	0.303844
192	FC(F)(F)c1ccc(C[n+]2ccc3c([nH]c4ccccc43)c2-c2ccc3c(c2)OCO3)cc1.[Br-]	0	0.235369	0.137399	0.146621	0.00614345	0.273725	0.453298	0.23472	0.297708
193	O=c1c2ccccc2nc2n(N=Cc3cccs3)c(Cc3ccccc3Nc3c(Cl)cccc3Cl)nn12	0	0.233693	0.146319	0.142563	0.00728601	0.294933	0.443112	0.156668	0.357594
194	O=c1c2ccc(F)cc2ncn1CCCCCCCCCCBr	0	0.231789	0.132251	0.212872	0.00641851	0.262849	0.447989	0.175162	0.285443
195	O=c1c2ccc(F)cc2ncn1CCCCCBr	0	0.231745	0.132249	0.212795	0.00642344	0.262717	0.448057	0.175219	0.285258
196	Cc1nc2sc3c(c2c(=O)n1N=Cc1ccc(Cl)cc1Cl)CCN(Cc1ccccc1)C3	0	0.231404	0.145191	0.128067	0.00668464	0.301326	0.453698	0.177357	0.32129
197	COc1cc(C=NNC(N)=S)c2c(c1OCc1ccccc1Cl)CN1CCc3cc4c(cc3C1C2)OCO4	0	0.230735	0.144311	0.14152	0.00596476	0.327336	0.4399	0.153121	0.316566
198	COc1cc(C=NNC(N)=S)c2c(c1OCc1ccccc1F)CN1CCc3cc4c(cc3C1C2)OCO4	0	0.228314	0.142446	0.140505	0.00575307	0.31848	0.44072	0.157296	0.307128
199	CCCCOc1c(OC)cc(C=NNC(N)=S)c2c1CN1CCc3cc4c(cc3C1C2)OCO4	0	0.228036	0.1427	0.141767	0.00544998	0.324633	0.438589	0.152967	0.304811
200	COc1cc(C=NNc2nccs2)c2c(c1O)CN1CCc3cc4c(cc3C1C2)OCO4	0	0.227458	0.140151	0.152791	0.00587358	0.319982	0.438639	0.153044	0.294417
201	COc1cc(C=NNc2nccs2)c2c(c1OCc1ccc(Cl)cc1)CN1CCc3cc4c(cc3C1C2)OCO4	0	0.225166	0.140902	0.139406	0.0064177	0.313609	0.440299	0.155595	0.295667
202	O=c1c2c3c(sc2ncn1N=Cc1ccc(Cl)cc1Cl)CN(Cc1ccccc1)CC3	0	0.224563	0.144068	0.128163	0.00605819	0.287881	0.455198	0.164061	0.306015
203	Cc1nc2sc3c(c2c(=O)n1N=Cc1ccc(C#N)cc1)CCN(Cc1ccccc1)C3	0	0.223817	0.142026	0.115011	0.00602078	0.273154	0.448235	0.188757	0.311723
204	O=c1c2ccc(F)cc2ncn1CCCCn1cnc([N+](=O)[O-])c1	0	0.220906	0.135333	0.148326	0.00606465	0.271387	0.443806	0.172544	0.283308
205	c1coc(-c2nccc3c2[nH]c2ccccc23)c1	0	0.220003	0.138957	0.12971	0.00566235	0.247778	0.452341	0.187417	0.297112
206	O=c1c2c3c(sc2ncn1N=Cc1ccccc1[N+](=O)[O-])CN(Cc1ccccc1)CC3	0	0.219854	0.140582	0.125242	0.00560288	0.280794	0.44449	0.163387	0.299606
207	O=c1c2ccc(Cl)cc2ncn1CCCCCCCCCCn1cnc([N+](=O)[O-])c1	0	0.219743	0.137167	0.146937	0.00604547	0.271149	0.446241	0.16103	0.287056
208	[Br-].c1ccc(C[n+]2ccc3c([nH]c4ccccc43)c2-c2ccccn2)cc1	0	0.217805	0.138344	0.151448	0.00580262	0.240625	0.454319	0.160816	0.293822
209	Cc1ccc(C[n+]2ccc3c([nH]c4ccccc43)c2-c2ccco2)cc1.[Br-]	0	0.216949	0.139529	0.129423	0.00652733	0.247142	0.452225	0.169634	0.296744
210	N#Cc1ccc(C=Nn2cnc3sc4c(c3c2=O)CCN(Cc2ccccc2)C4)cc1	0	0.21678	0.141897	0.113811	0.00566703	0.263298	0.450069	0.168875	0.298962

## Sheet: B. subtilis-final training
Compound ID	SMILES	ACTIVITY	ENSEMBLE_PREDICTION	ENSEMBLE_STD_DEV	PRED_MODEL_1	PRED_MODEL_2	PRED_MODEL_3
1	C=CCON=C1C(C)CC(C)(O)C(OC2OC(C)CC(N(C)C)C2O)C(C)C(OC2CC(C)(OC)C(O)C(C)O2)C(C)C(=O)OC(CC)C(C)(O)C(O)C1C	1	0.969049	0.00981257	0.967077	0.958139	0.981931
2	CCCON=C1C(C)CC(C)(O)C(OC2OC(C)CC(N(C)C)C2O)C(C)C(OC2CC(C)(OC)C(O)C(C)O2)C(C)C(=O)OC(CC)C(C)(O)C(O)C1C	1	0.968789	0.00977914	0.966768	0.957951	0.981648
3	CCC1OC(=O)C(C)C(OC2CC(C)(OC)C(O)C(C)O2)C(C)C(OC2OC(C)CC(N(C)C)C2O)C(C)(O)CC(C)C(=NOCOCCOC)C(C)C(O)C1(C)O	1	0.968566	0.00961914	0.966309	0.958076	0.981312
4	C=CCN1CC(C)CC(C)(O)C(OC2OC(C)CC(N(C)C)C2O)C(C)C(OC2CC(C)(OC)C(O)C(C)O2)C(C)C(=O)OC(CC)C(C)(O)C(O)C1C	1	0.968444	0.00981956	0.965966	0.957849	0.981516
5	CCC1OC(=O)C(C)C(OC2CC(C)(OC)C(O)C(C)O2)C(C)C(OC2OC(C)CC(N(C)C)C2O)C(C)(O)CC(C)C(=NOC)C(C)C(O)C1(C)O	1	0.968432	0.00988541	0.966202	0.957594	0.981499
6	C=CCN1CC(C)CC(C)(OC=C)C(OC2OC(C)CC(N(C)C)C2O)C(C)C(OC2CC(C)(OC)C(O)C(C)O2)C(C)C(=O)OC(CC)C(C)(O)C(O)C1C	1	0.96823	0.00963558	0.965494	0.958037	0.981159
7	C=CCN1CC(C)CC(C)(OC)C(OC2OC(C)CC(N(C)C)C2O)C(C)C(OC2CC(C)(OC)C(O)C(C)O2)C(C)C(=O)OC(CC)C(C)(O)C(O)C1C	1	0.968149	0.00982742	0.965611	0.957585	0.981252
8	CCC1OC(=O)C(C)C(OC2CC(C)(OC)C(O)C(C)O2)C(C)C(OC2OC(C)CC(N(C)C)C2O)C(C)(O)CC(C)CN(CC2CCCCC2)C(C)C(O)C1(C)O	1	0.96804	0.0103528	0.964875	0.957243	0.982003
9	C=COC1(C)CC(C)CN(CCC)C(C)C(O)C(C)(O)C(CC)OC(=O)C(C)C(OC2CC(C)(OC)C(O)C(C)O2)C(C)C1OC1OC(C)CC(N(C)C)C1O	1	0.967833	0.00964325	0.965043	0.957667	0.980788
10	C=COC1(C)CC(C)CNC(C)C(O)C(C)(O)C(CC)OC(=O)C(C)C(OC2CC(C)(OC)C(O)C(C)O2)C(C)C1OC1OC(C)CC(N(C)C)C1O	1	0.9677	0.0100086	0.964075	0.957663	0.981362
11	CCCN1CC(C)CC(C)(O)C(OC2OC(C)CC(N(C)C)C2O)C(C)C(OC2CC(C)(OC)C(O)C(C)O2)C(C)C(=O)OC(CC)C(C)(O)C(O)C1C	1	0.967504	0.00994734	0.964339	0.957216	0.980957
12	CCC1OC(=O)C(C)C(OC2CC(C)(OC)C(O)C(C)O2)C(C)C(OC2OC(C)CC(N(C)C)C2O)C(C)(O)CC(C)C(=O)C(C)C(O)C1(C)O	1	0.967415	0.0103374	0.963922	0.956868	0.981456
13	C=COC1(C)CC(C)CN(C)C(C)C(O)C(C)(O)C(CC)OC(=O)C(C)C(OC2CC(C)(OC)C(O)C(C)O2)C(C)C1OC1OC(C)CC(N(C)C)C1O	1	0.967382	0.00994995	0.964265	0.957057	0.980824
14	C=COC1(C)CC(C)CN(Cc2ccccc2)C(C)C(O)C(C)(O)C(CC)OC(=O)C(C)C(OC2CC(C)(OC)C(O)C(C)O2)C(C)C1OC1OC(C)CC(N(C)C)C1O	1	0.967275	0.0101335	0.963403	0.957261	0.98116
15	CCC1OC(=O)C(C)C(OC2CC(C)(OC)C(O)C(C)O2)C(C)C(OC2OC(C)CC(N(C)C)C2O)C(C)(O)CC(C)CNC(C)C(O)C1(C)O	1	0.967233	0.0104013	0.962985	0.957162	0.981554
16	CCC1OC(=O)C(C)C(OC2CC(C)(OC)C(O)C(C)O2)C(C)C(OC2OC(C)CC(N(C)C)C2O)C(C)(O)CC(C)C(=NOCc2ccccc2)C(C)C(O)C1(C)O	1	0.967227	0.0105263	0.963637	0.956511	0.981534
17	CCC1OC(=O)C(C)C(OC2CC(C)(OC)C(O)C(C)O2)C(C)C(OC2OC(C)CC(N(C)C)C2O)C(C)(OC)CC(C)C(=O)C(C)C(O)C1(C)O	1	0.967127	0.0104754	0.963475	0.95652	0.981387
18	CCCN1CC(C)CC(C)(OC)C(OC2OC(C)CC(N(C)C)C2O)C(C)C(OC2CC(C)(OC)C(O)C(C)O2)C(C)C(=O)OC(CC)C(C)(O)C(O)C1C	1	0.967113	0.00994922	0.963912	0.956848	0.98058
19	CCC1OC(=O)C(C)C(OC2CC(C)(OC)C(O)C(C)O2)C(C)C(OC2OC(C)CC(N(C)C)C2O)C(C)(O)CC(C)CN(C)C(C)C(O)C1(C)O	1	0.96692	0.0103726	0.96333	0.956397	0.981032
20	CCC1OC(=O)C(C)C(OC2CC(C)(OC)C(O)C(C)O2)C(C)C(OC2OC(C)CC(N(C)C)C2O)C(C)(OC)CC(C)CNC(C)C(O)C1(C)O	1	0.966839	0.0104277	0.962473	0.956824	0.981221
21	C=COC1(C)CC(C)CN(C(=O)NCC)C(C)C(O)C(C)(O)C(CC)OC(=O)C(C)C(OC2CC(C)(OC)C(O)C(C)O2)C(C)C1OC1OC(C)CC(N(C)C)C1O	1	0.966705	0.00995295	0.962626	0.957078	0.980411
22	CCC1OC(=O)C(C)C(OC2CC(C)(OC)C(O)C(C)O2)C(C)C(OC2OC(C)CC(N(C)C)C2O)C(C)(O)CC(C)CN(Cc2ccc(C)cc2)C(C)C(O)C1(C)O	1	0.966523	0.0105706	0.96167	0.956704	0.981194
23	CCC1OC(=O)C(C)C(OC2CC(C)(OC)C(O)C(C)O2)C(C)C(OC2OC(C)CC(N(C)C)C2O)C(C)(OC)CC(C)CN(C)C(C)C(O)C1(C)O	1	0.966436	0.010392	0.962683	0.956006	0.980618
24	CCNC(=O)N1CC(C)CC(C)(O)C(OC2OC(C)CC(N(C)C)C2O)C(C)C(OC2CC(C)(OC)C(O)C(C)O2)C(C)C(=O)OC(CC)C(C)(O)C(O)C1C	1	0.966184	0.0104086	0.96139	0.956528	0.980633
25	CCC1OC(=O)C(C)C(OC2CC(C)(OC)C(O)C(C)O2)C(C)C(OC2OC(C)CC(N(C)C)C2O)C(C)(OC)CC(C)CN(Cc2ccccc2)C(C)C(O)C1(C)O	1	0.966052	0.0107329	0.961201	0.956022	0.980933
26	CCC1OC(=O)C(C)C(OC2CC(C)(OC)C(O)C(C)O2)C(C)C(OC2OC(C)CC(N(C)C)C2O)C(C)(O)CC(C)CN(Cc2ccc(F)cc2)C(C)C(O)C1(C)O	1	0.965883	0.0108353	0.960739	0.955954	0.980955
27	CCC1OC(=O)C(C)C(OC2CC(C)(OC)C(O)C(C)O2)C(C)C(OC2OC(C)CC(N(C)C)C2O)C(C)(O)CC(C)CN(CCCc2ccccc2)C(C)C(O)C1(C)O	1	0.965776	0.0107821	0.961018	0.955609	0.980701
28	CCNC(=O)N1CC(C)CC(C)(OC)C(OC2OC(C)CC(N(C)C)C2O)C(C)C(OC2CC(C)(OC)C(O)C(C)O2)C(C)C(=O)OC(CC)C(C)(O)C(O)C1C	1	0.965723	0.0104279	0.960843	0.956112	0.980215
29	C=COC1(C)CC(C)CN(C(=O)NCc2ccccc2)C(C)C(O)C(C)(O)C(CC)OC(=O)C(C)C(OC2CC(C)(OC)C(O)C(C)O2)C(C)C1OC1OC(C)CC(N(C)C)C1O	1	0.965608	0.0106939	0.960666	0.955701	0.980458
30	CCC1OC(=O)C(C)C(OC2CC(C)(OC)C(O)C(C)O2)C(C)C(OC2OC(C)CC(N(C)C)C2O)C(C)(O)CC(C)CN(C(=O)NCc2ccccc2)C(C)C(O)C1(C)O	1	0.964605	0.011416	0.958521	0.954696	0.980598
31	CCC1OC(=O)C(C)C(OC2CC(C)(OC)C(O)C(C)O2)C(C)C(OC2OC(C)CC(N(C)C)C2O)C(C)(OC)CC(C)CN(C(=O)NCc2ccccc2)C(C)C(O)C1(C)O	1	0.964043	0.0114948	0.957836	0.954136	0.980158
32	C=CCN=C=S	1	0.963892	0.0120183	0.965246	0.948542	0.977887
33	CC1CCCC=CCCC(=O)CC(O)CC=CC=CC(O)CC=CC=CC(=O)O1	1	0.9635	0.0136875	0.958596	0.949734	0.982168
34	C=CC=C(C)CCC1CC=CC=C(C)C(OP(=O)(O)O)CCCC=CC=CC=CC(O)C(C)C(=C)CC(=O)O1	1	0.96134	0.0189074	0.966733	0.935962	0.981324
35	O=c1c(O)c(-c2ccccc2O)oc2ccccc12	1	0.960693	0.0128821	0.959851	0.945354	0.976875
36	CCc1ccc(NC(=O)NC(Cc2cc(F)cc(F)c2)C(=O)NC2C(=O)N3CCCC3C(=O)N(C)C(C(C)O)C(=O)NC(C)C(=O)N3CC(C)CC3C(=O)OC2C)cc1	1	0.960337	0.0166379	0.953244	0.944455	0.983313
37	O=c1c(O)c(-c2ccccc2O)oc2ccc(Br)cc12	1	0.960322	0.0131991	0.958414	0.945195	0.977356
38	CCCCc1nc(C=NN2C(=O)c3cccc4c(N5CCCC5)ccc(c34)C2=O)c(Cl)[nH]1	1	0.960265	0.013618	0.956808	0.945585	0.978401
39	CCCCc1nc(C=NN2C(=O)c3cccc4c(N5CCCCC5)ccc(c34)C2=O)c(Cl)[nH]1	1	0.960085	0.0139225	0.956795	0.944919	0.978542
40	CC1CC2C(=O)OC(C)C(NC(=O)C(Cc3cc(F)cc(F)c3)NC(=O)Nc3ccc(OC(F)(F)F)cc3)C(=O)N3CCCC3C(=O)N(C)C(C(C)O)C(=O)NC(C)C(=O)N2C1	1	0.960085	0.0163751	0.949723	0.94733	0.983201
41	CCc1ccc(NC(=O)NC(Cc2cc(F)cc(F)c2)C(=O)NC2C(=O)N3CCCC3C(=O)N(C)C(C)C(=O)NC(C)C(=O)N3CC(C)CC3C(=O)OC2C)cc1	1	0.959966	0.0167767	0.95202	0.944579	0.9833
42	COC1C=COC2(C)Oc3c(C)c(O)c4c(O)c(c(C=NN5CCN(C)CC5)c(O)c4c3C2=O)NC(=O)C(C)=CC=CC(C)C(O)C(C)C(O)C(C)C(OC(C)=O)C1C	1	0.959803	0.0163714	0.961698	0.938872	0.978839
43	O=c1c(O)c(-c2ccccc2O)oc2ccc(Cl)cc12	1	0.959794	0.0137612	0.961157	0.9423	0.975926
44	CC1CC2C(=O)OC(C)C(NC(=O)C(Cc3cc(F)cc(F)c3)NC(=O)Nc3ccc(OC(F)(F)F)cc3)C(=O)N3CCCC3C(=O)N(C)C(C)C(=O)NC(C)C(=O)N2C1	1	0.959624	0.0166584	0.94829	0.947405	0.983177
45	CC1CC2C(=O)OC(C)C(NC(=O)C(Cc3cc(F)cc(F)c3)NC(=O)Nc3ccc(OC(F)(F)F)cc3)C(=O)N3CC(O)CC3C(=O)N(C)C(C)C(=O)NC(C)C(=O)N2C1	1	0.959441	0.016587	0.948776	0.946679	0.982867
46	Cc1ccc(NC(=O)NC(Cc2cc(F)cc(F)c2)C(=O)NC2C(=O)N3CCCC3C(=O)N(C)C(C(C)O)C(=O)NC(C)C(=O)N3CC(C)CC3C(=O)OC2C)cc1	1	0.959362	0.0171464	0.950966	0.94386	0.983262
47	Cc1ccc(NC(=O)NC(Cc2cc(F)cc(F)c2)C(=O)NC2C(=O)N3CCCC3C(=O)N(C)C(C)C(=O)NC(C)C(=O)N3CC(C)CC3C(=O)OC2C)cc1	1	0.959014	0.0172721	0.949732	0.944089	0.983223
48	O=c1c2c(oc3ccccc13)-c1ccccc1OCCCO2	1	0.958923	0.013935	0.951619	0.946723	0.978426
49	O=c1c2c(oc3ccc(Br)cc13)-c1ccccc1OCCCO2	1	0.958885	0.014209	0.950996	0.946825	0.978835
50	CC1CC2C(=O)OC(C)C(NC(=O)C(Cc3cc(F)cc(F)c3)NC(=O)Nc3ccc(OC(F)(F)F)cc3)C(=O)N3CCCC3C(=O)N3CCOCC3C(=O)NC(C)C(=O)N2C1	1	0.958702	0.0172334	0.945175	0.947908	0.983023
51	Cc1ccc(NC(=O)NC(Cc2cc(F)cc(F)c2)C(=O)NC2C(=O)N3CC(O)CC3C(=O)N(C)C(C)C(=O)NC(C)C(=O)N3CC(C)CC3C(=O)OC2C)cc1	1	0.958698	0.0174373	0.950156	0.942935	0.983003
52	C=CC=C(C)CCC1CC=CC=C(C)C(OP(=O)(O)O)CCCC=CC=CC=CCC(C)C(=C)CC(=O)O1	1	0.958695	0.0228914	0.967772	0.927245	0.981067
53	CCc1ccc(NC(=O)NC(Cc2cc(F)cc(F)c2)C(=O)NC2C(=O)N3CCCC3C(=O)N(C)C(C)C(=O)NC(C)C(=O)N3CCCC3C(=O)OC2C)cc1	1	0.958693	0.0175788	0.950364	0.942572	0.983143
54	CCCCc1nc(C=NN2C(=O)c3cccc4c(Br)ccc(c34)C2=O)c(Cl)[nH]1	1	0.958583	0.0118944	0.956117	0.945406	0.974227
55	Nc1ccccc1C(=O)Nc1cccc(Cl)c1	1	0.958536	0.0185044	0.957366	0.936481	0.981762
56	O=c1c2c(oc3ccc(Cl)cc13)-c1ccccc1OCCCO2	1	0.958376	0.0137758	0.953758	0.944294	0.977076
57	CC1CC2C(=O)OC(C)C(NC(=O)C(Cc3cc(F)cc(F)c3)NC(=O)Nc3ccc(OC(F)(F)F)cc3)C(=O)N3CCCC3C(=O)N3CCCCC3C(=O)NC(C)C(=O)N2C1	1	0.958351	0.0177134	0.94384	0.947923	0.983291
58	CCCCC=CC(=O)NC(Cc1cc(F)cc(F)c1)C(=O)NC1C(=O)N2CCCC2C(=O)N2CCCCC2C(=O)NC(C)C(=O)N2CCCC2C(=O)OC1C	1	0.958328	0.0176927	0.948581	0.943244	0.983159
59	CCCCc1nc(Cl)c(C=NN2C(=O)c3cccc4c(N5CCOCC5)ccc(c34)C2=O)n1Cc1ccc(Cl)cc1	1	0.958273	0.012701	0.95729	0.943233	0.974297
60	CC1NC(=O)C(C)N(C)C(=O)C2CCCN2C(=O)C(NC(=O)C(Cc2cc(F)cc(F)c2)NC(=O)Nc2ccc(OC(F)(F)F)cc2)C(C)OC(=O)C2CCCN2C1=O	1	0.958211	0.0175144	0.945716	0.945938	0.98298
61	Cc1ccc(NC(=O)NC(Cc2cc(F)cc(F)c2)C(=O)NC2C(=O)N3CCCC3C(=O)N3CCOCC3C(=O)NC(C)C(=O)N3CC(C)CC3C(=O)OC2C)cc1	1	0.95806	0.0177372	0.946554	0.944511	0.983117
62	CCCCCn1c(CCCC)nc(Cl)c1C=NN1C(=O)c2cccc3c(N4CCOCC4)ccc(c23)C1=O	1	0.958056	0.0132581	0.957113	0.94231	0.974744
63	CCCCc1nc(Cl)c(C=NN2C(=O)c3cccc4c(N5CCOCC5)ccc(c34)C2=O)n1Cc1ccccc1Cl	1	0.957933	0.0134042	0.956909	0.942052	0.974837
64	CCCCc1nc(C=NN2C(=O)c3cccc4c(N5CCOCC5)ccc(c34)C2=O)c(Cl)[nH]1	1	0.957804	0.0142886	0.956148	0.941191	0.976073
65	Cc1ccc(NC(=O)NC(Cc2cc(F)cc(F)c2)C(=O)NC2C(=O)N3CCCC3C(=O)N3CCCCC3C(=O)NC(C)C(=O)N3CC(C)CC3C(=O)OC2C)cc1	1	0.957779	0.0180645	0.945412	0.944602	0.983321
66	O=c1c(O)c(-c2cc(O)c(O)c(O)c2)oc2cc(O)cc(O)c12	1	0.957638	0.0130709	0.951924	0.945271	0.975719
67	O=c1c(OC2OC(C(O)CO)C(O)C2O)c(-c2ccc(O)c(O)c2)oc2cc(O)cc(O)c12	1	0.957546	0.0130081	0.954196	0.943555	0.974886
68	Cc1ccc(NC(=O)NC(Cc2cc(F)cc(F)c2)C(=O)NC2C(=O)N3CCCC3C(=O)N(C)C(C)C(=O)NC(C)C(=O)N3CCCC3C(=O)OC2C)cc1	1	0.957494	0.0182255	0.947499	0.941917	0.983067
69	CCCCc1nc(Cl)c(C=NN2C(=O)c3cccc4c(N5CCOCC5)ccc(c34)C2=O)n1Cc1cccc(Cl)c1	1	0.957408	0.012292	0.955378	0.943472	0.973375
70	CCCCc1nc(Cl)c(C=NN2C(=O)c3cccc4c(N5CCOCC5)ccc(c34)C2=O)n1Cc1ccccc1F	1	0.957247	0.0122101	0.955598	0.943185	0.972957
71	COC1C=CC=C(C)CC(C)C(O)C(C)C=C(C)C=C(C)C(=O)OC1C(C)C(O)C(C)C1(O)CC(OC(=O)C=CC(=O)O)C(C)C(C(C)C)O1	1	0.957245	0.0151904	0.947744	0.945308	0.978681
72	CCCCCCCCn1c(CCCC)nc(Cl)c1C=NN1C(=O)c2cccc3c(N4CCOCC4)ccc(c23)C1=O	1	0.95717	0.0136262	0.956089	0.941048	0.974373
73	CCCCCCCn1c(CCCC)nc(Cl)c1C=NN1C(=O)c2cccc3c(N4CCOCC4)ccc(c23)C1=O	1	0.957162	0.0136334	0.956086	0.941029	0.974372
74	CCCCCCCCCCn1c(CCCC)nc(Cl)c1C=NN1C(=O)c2cccc3c(N4CCOCC4)ccc(c23)C1=O	1	0.957113	0.0136264	0.956103	0.940953	0.974284
75	CCCCCCCCCCCCn1c(CCCC)nc(Cl)c1C=NN1C(=O)c2cccc3c(N4CCOCC4)ccc(c23)C1=O	1	0.957031	0.0135753	0.956007	0.940941	0.974146
76	O=c1c(-c2ccc(O)cc2)coc2cc(O)cc(O)c12	1	0.957031	0.0127573	0.955967	0.941965	0.97316
77	CCCCc1nc(Cl)c(C=NN2C(=O)c3cccc4c(N5CCOCC5)ccc(c34)C2=O)n1Cc1ccc(Cl)c(Cl)c1	1	0.956979	0.0128999	0.955469	0.94199	0.97348
78	CCCCc1nc(Cl)c(C=NN2C(=O)c3cccc4c(N5CCOCC5)ccc(c34)C2=O)n1Cc1ccc(C)cc1	1	0.956925	0.0126606	0.952886	0.943837	0.97405
79	CC1CC2C(=O)OC(C)C(NC(=O)C(Cc3cc(F)cc(F)c3)NC(=O)Nc3ccc(C(F)(F)F)cc3)C(=O)N3CCCC3C(=O)N3CCCCC3C(=O)NC(C)C(=O)N2C1	1	0.956736	0.0187953	0.942156	0.944777	0.983273
80	O=c1c2c(oc3ccc(Br)cc13)-c1ccccc1OCCCCO2	1	0.956587	0.0148884	0.947864	0.944353	0.977545
81	O=c1c2c(oc3ccccc13)-c1ccccc1OCCCCO2	1	0.956528	0.0145878	0.948576	0.944018	0.97699
82	O=c1c(O)c(-c2ccc(O)cc2O)oc2cc(O)cc(O)c12	1	0.956428	0.0138235	0.949968	0.94368	0.975638
83	O=c1c2c(oc3ccc(Br)cc13)-c1ccccc1OCCCCCO2	1	0.956342	0.015266	0.947872	0.94338	0.977775
84	O=c1c2c(oc3ccccc13)-c1ccccc1OCCCCCO2	1	0.956244	0.0150359	0.948494	0.94297	0.977267
85	O=c1c2c(oc3ccc(Br)cc13)-c1ccccc1OCCO2	1	0.956078	0.0143773	0.947186	0.944688	0.976359
86	CCCCc1nc(Cl)c(C=NN2C(=O)c3cccc4c(N5CCOCC5)ccc(c34)C2=O)n1Cc1ccc(OC)cc1	1	0.956013	0.0118464	0.951681	0.944163	0.972194
87	O=c1c2c(oc3ccccc13)-c1ccccc1OCCO2	1	0.956009	0.0138688	0.948145	0.944381	0.975502
88	O=c1c2c(oc3ccc(Cl)cc13)-c1ccccc1OCCCCO2	1	0.955969	0.0145137	0.951234	0.94104	0.975632
89	CCCCc1nc(Cl)c(C=NN2C(=O)c3cccc4c(N5CCOCC5)ccc(c34)C2=O)n1Cc1ccc(Cl)cc1Cl	1	0.955955	0.01457	0.956825	0.937691	0.973348
90	Cc1ccc(NC(=O)NC(Cc2cc(F)cc(F)c2)C(=O)NC2C(=O)N3CCCC3C(=O)N3CCCCC3C(=O)NC(C)C(=O)N3CCCC3C(=O)OC2C)cc1	1	0.955895	0.0193085	0.941948	0.942538	0.983199
91	O=c1c2c(oc3ccc(Cl)cc13)-c1ccccc1OCCCCCO2	1	0.955654	0.0150781	0.951211	0.939814	0.975937
92	CC1CC2C(=O)OC(C)C(NC(=O)C(Cc3cc(F)cc(F)c3)NC(=O)Nc3ccc4c(c3)OCO4)C(=O)N3CCCC3C(=O)N3CCCCC3C(=O)NC(C)C(=O)N2C1	1	0.955609	0.0195208	0.9419	0.941713	0.983216
93	O=c1c(O)c(-c2ccc(O)c(O)c2)oc2cc(O)cc(O)c12	1	0.955591	0.0131863	0.949347	0.943495	0.97393
94	O=c1c(O)c(-c2ccc(O)cc2)oc2cc(O)cc(O)c12	1	0.955569	0.014066	0.946938	0.944363	0.975406
95	O=c1c2c(oc3ccc(Cl)cc13)-c1ccccc1OCCO2	1	0.955274	0.0137288	0.950807	0.941144	0.97387
96	CCCCc1nc(Cl)c(C=NN2C(=O)c3cccc4c(N5CCOCC5)ccc(c34)C2=O)n1Cc1cccc(F)c1	1	0.955129	0.0135322	0.952485	0.940036	0.972865
97	C=CCc1ccc(O)c(-c2cc(CC=C)ccc2O)c1	1	0.954783	0.0125657	0.955808	0.938906	0.969634
98	CN(C)C(=O)c1ccccc1N	1	0.954544	0.0186186	0.944257	0.938696	0.980678
99	CC1NC(=O)C2CCCCN2C(=O)C2CCCN2C(=O)C(NC(=O)C(Cc2cc(F)cc(F)c2)NC(=O)Nc2ccc(C(F)(F)F)cc2)C(C)OC(=O)C2CCCN2C1=O	1	0.954475	0.0203485	0.937584	0.942742	0.983097
100	CC(O)C1C(=O)N2C(C(=O)O)=C(SC3CNC(C(=O)N(C)C)C3)C(C)C12	1	0.95428	0.0258277	0.963251	0.919131	0.980458
101	O=c1c(O)c(-c2ccccc2O)oc2ccc(F)cc12	1	0.954066	0.0125871	0.953306	0.939044	0.969848
102	Nc1ccccc1C(=O)Nc1ccccc1	1	0.954056	0.0197467	0.946262	0.934729	0.981176
103	CCCCc1nc(Cl)c(C=NN2C(=O)c3cccc4c(N5CCOCC5)ccc(c34)C2=O)n1Cc1ccc(F)cc1	1	0.95403	0.0137781	0.950966	0.938897	0.972227
104	CC1CC2C(=O)OCC(NC(=O)C(Cc3ccccc3)NC(=O)Nc3ccc4ccn(C)c4c3)C(=O)N3CCCC3C(=O)N3CCCCC3C(=O)NC(C)C(=O)N2C1	1	0.953723	0.0211735	0.937546	0.93999	0.983634
105	CCCCc1nc(Cl)c(C=NN2C(=O)c3cccc4c(N5CCOCC5)ccc(c34)C2=O)n1Cc1ccc([N+](=O)[O-])cc1	1	0.953709	0.013493	0.948034	0.940768	0.972324
106	C=C(C)C1Cc2c(ccc3c2OC2COc4cc(OC)c(OC)cc4C2C3=O)O1	1	0.953468	0.0157744	0.941105	0.943569	0.975731
107	Cc1cccc(NC(=O)c2ccccc2N)c1	1	0.953193	0.0201393	0.942746	0.93547	0.981363
108	O=c1cc(-c2ccc(O)c(O)c2)oc2cc(O)cc(O)c12	1	0.953137	0.0135485	0.942108	0.945084	0.972221
109	CC1CC2C(=O)OCC(NC(=O)C(Cc3ccccc3)NC(=O)Nc3cccc(Cl)c3)C(=O)N3CCCC3C(=O)N3CCCCC3C(=O)NC(C)C(=O)N2C1	1	0.953119	0.0218713	0.933341	0.942413	0.983603
110	CC(C)(ON=C(C(=O)NC1C(=O)N2C(C(=O)[O-])=C(C[n+]3ccccc3)CSC12)c1csc(N)n1)C(=O)O	1	0.953044	0.024929	0.963928	0.918561	0.976641
111	CC1NC(=O)C2CCCCN2C(=O)C2CCCN2C(=O)C(NC(=O)C(Cc2cc(F)cc(F)c2)NC(=O)Nc2ccc3c(c2)OCO3)C(C)OC(=O)C2CCCN2C1=O	1	0.952993	0.0212922	0.937088	0.938803	0.983089
112	O=c1c2c(oc3ccc(F)cc13)-c1ccccc1OCCCO2	1	0.952955	0.0134503	0.945288	0.941713	0.971864
113	C=CC(C)(C=Cc1ccc(O)cc1)CCC=C(C)C	1	0.952426	0.0150231	0.955599	0.932647	0.969033
114	O=C1CC(c2ccc(O)cc2)Oc2cc(O)cc(O)c21	1	0.952296	0.0214956	0.945383	0.930116	0.98139
115	CON=C(C(=O)NC1C(=O)N2C(C(=O)[O-])=C(COC(C)=O)CSC12)c1csc(N)n1.[Na+]	1	0.952177	0.0236828	0.957421	0.920908	0.978203
116	CCc1cccc(NC(=O)NC(Cc2ccccc2)C(=O)NC2COC(=O)C3CC(C)CN3C(=O)C(C)NC(=O)C3CCCCN3C(=O)C3CCCN3C2=O)c1	1	0.951539	0.0231116	0.929437	0.941738	0.983443
117	C=CCc1ccc(O)c(-c2ccc(O)c(CC=C)c2)c1	1	0.951406	0.0154101	0.948104	0.934401	0.971712
118	CCCNC(=O)c1ccccc1N	1	0.9513	0.0191887	0.945321	0.931365	0.977213
119	O=C1C=CC(=O)c2c(O)cccc21	1	0.951159	0.0215139	0.954389	0.923344	0.975744
120	Nc1ccccc1C(=O)Nc1ccccc1F	1	0.951045	0.0213606	0.948961	0.925988	0.978185
121	CCCCC=CC(=O)NC(Cc1cc(F)cc(F)c1)C(=O)NC1COC(=O)C2CC(C)CN2C(=O)C(C)NC(=O)C2CCCCN2C(=O)C2CCCN2C1=O	1	0.950498	0.0238827	0.927079	0.941131	0.983285
122	CC1CC2C(=O)OCC(NC(=O)C(Cc3ccccc3)NC(=O)Nc3ccccc3)C(=O)N3CCCC3C(=O)N3CCCCC3C(=O)NC(C)C(=O)N2C1	1	0.950326	0.024545	0.924899	0.942575	0.983503
123	Nc1ccccc1C(=O)Nc1ccc(F)c(Cl)c1	1	0.950137	0.0246183	0.94961	0.920252	0.980548
124	CC1CC2C(=O)OCC(NC(=O)C(Cc3ccccc3)NC(=O)Nc3ccc(N(C)C)cc3)C(=O)N3CCCC3C(=O)N3CCCCC3C(=O)NC(C)C(=O)N2C1	1	0.949981	0.0247417	0.92435	0.942169	0.983425
125	O=C(O)c1cn(C2CC2)c2cc(N3CCN(Cn4nc(-c5ccccc5O)n(-c5ccc(Cl)cc5)c4=S)CC3)c(F)cc2c1=O	1	0.94994	0.0225991	0.943675	0.925932	0.980214
126	CC1CC2C(=O)OCC(NC(=O)C(Cc3ccccc3)NC(=O)Nc3ccc(Cl)cc3)C(=O)N3CCCC3C(=O)N3CCCCC3C(=O)NC(C)C(=O)N2C1	1	0.949822	0.0244863	0.926136	0.939787	0.983542
127	O=c1c2c(oc3ccc(F)cc13)-c1ccccc1OCCCCO2	1	0.949473	0.0138596	0.941628	0.937841	0.968951
128	O=c1c(O)c(-c2ccc(O)c(O)c2)oc2cc(O)ccc12	1	0.949369	0.0162945	0.945183	0.931837	0.971086
129	O=c1c2c(oc3ccc(F)cc13)-c1ccccc1OCCCCCO2	1	0.949279	0.0146238	0.941639	0.936455	0.969742
130	Nc1ccccc1C(=O)Nc1ccc2ccccc2c1	1	0.949219	0.0223589	0.940027	0.927614	0.980016
131	C=CCSCC(N)C(=O)O	1	0.949209	0.0182309	0.947312	0.92789	0.972425
132	C=CC(C)(O)CCC=C(C)C	1	0.948826	0.0219329	0.963551	0.917821	0.965105
133	C=CCSS(=O)CC=C	1	0.948536	0.0247035	0.956877	0.914984	0.973745
134	CCc1ccc(NC(=O)NC(Cc2cc(F)cc(F)c2)C(=O)NC2COC(=O)C3CC(C)CN3C(=O)C(C)NC(=O)C3CCCCN3C(=O)C3CCCN3C2=O)cc1	1	0.94848	0.026011	0.921014	0.941021	0.983404
135	CCc1ccc(NC(=O)NC(Cc2ccccc2)C(=O)NC2COC(=O)C3CC(C)CN3C(=O)C(C)NC(=O)C3CCCCN3C(=O)C3CCCN3C2=O)cc1	1	0.948379	0.0262242	0.920396	0.941293	0.983449
136	CC1CC2C(=O)OCC(NC(=O)C(Cc3ccccc3)NC(=O)Nc3ccccc3Cl)C(=O)N3CCCC3C(=O)N3CCCCC3C(=O)NC(C)C(=O)N2C1	1	0.948114	0.0256091	0.923241	0.937752	0.983348
137	C=CC1=C(C(=O)O)N2C(=O)C(NC(=O)C(=NOCC(=O)O)c3csc(N)n3)C2SC1	1	0.948096	0.031697	0.960051	0.904703	0.979533
138	C=C(C)C(CC=C(C)C)Cc1c(O)cc(O)c2c1OC(c1ccc(O)cc1O)CC2=O	1	0.948059	0.0221564	0.946032	0.921993	0.976151
139	O=c1cc(-c2ccc(O)cc2)oc2cc(O)cc(O)c12	1	0.947967	0.0155602	0.933141	0.941297	0.969463
140	O=C(O)c1cn(C2CC2)c2cc(N3CCN(Cn4nc(-c5ccccc5O)n(-c5ccccc5)c4=S)CC3)c(F)cc2c1=O	1	0.947921	0.0231786	0.937531	0.926192	0.980041
141	O=C(O)c1cn(C2CC2)c2cc(N3CCN(Cn4nc(-c5ccccc5O)n(Cc5ccc(Cl)cc5)c4=S)CC3)c(F)cc2c1=O	1	0.947913	0.022139	0.938355	0.926871	0.978512
142	O=c1c2c(oc3ccc(F)cc13)-c1ccccc1OCCO2	1	0.947888	0.0127108	0.939899	0.937936	0.965828
143	Cc1ccc(C)c(NC(=O)c2ccccc2N)c1	1	0.947885	0.0222871	0.931689	0.932566	0.979399
144	CC1CC2C(=O)OCC(NC(=O)C(Cc3ccccc3)NC(=O)Nc3ccc4c(c3)CCN4C)C(=O)N3CCCC3C(=O)N3CCCCC3C(=O)NC(C)C(=O)N2C1	1	0.94754	0.0273869	0.917123	0.941983	0.983513
145	O=C1COc2cc(Cl)ccc2N1C1CCCCC1	1	0.94746	0.0245836	0.926377	0.934061	0.981943
146	O=c1c(O)c(-c2ccccc2)oc2cc(O)cc(O)c12	1	0.947201	0.0191139	0.927628	0.940842	0.973133
147	Cc1ccc(C)c(N=C2C(=O)N(CC(=O)Nc3cc(C)ccc3C)c3ccccc32)c1	1	0.94714	0.0283155	0.911883	0.948325	0.981211
148	Cc1ccc(NC(=O)c2ccccc2N)cc1	1	0.947122	0.0234684	0.932952	0.928215	0.980198
149	COc1ccc(-n2c(-c3ccccc3O)nn(CN3CCN(c4cc5c(cc4F)c(=O)c(C(=O)O)cn5C4CC4)CC3)c2=S)cc1	1	0.947052	0.0227628	0.933267	0.928752	0.979138
150	Cc1ccccc1NC(=O)c1ccccc1N	1	0.946983	0.0240252	0.943804	0.919277	0.977868
151	Cc1ccc(NC(=O)NC(Cc2cc(F)cc(F)c2)C(=O)NC2COC(=O)C3CC(C)CN3C(=O)C(C)NC(=O)C3CCCCN3C(=O)C3CCCN3C2=O)cc1C	1	0.946848	0.0273648	0.917521	0.939644	0.983379
152	Oc1cc(O)c2c(c1)OC(c1ccc(O)c(O)c1)C(O)C2	1	0.946803	0.0223234	0.94468	0.920586	0.975143
153	C=C1CC2(O)OC3(CC2C(C)C)C(C)CCC13	1	0.94665	0.02407	0.94039	0.920803	0.978757
154	O=C1COc2cc(Br)ccc2N1C1CCCCC1	1	0.94652	0.0274523	0.915327	0.942099	0.982134
155	O=C(O)c1cn(C2CC2)c2cc(N3CCN(Cn4nc(-c5ccccc5O)n(Cc5ccccc5)c4=S)CC3)c(F)cc2c1=O	1	0.946347	0.0228705	0.932845	0.927644	0.978551
156	O=C1C(=Cc2ccc(O)c(O)c2)SC(=S)N1c1ccc(O)cc1	0	0.94631	0.0197158	0.940133	0.925851	0.972945
157	COc1cccc(NC(=O)NC(Cc2ccccc2)C(=O)NC2COC(=O)C3CC(C)CN3C(=O)C(C)NC(=O)C3CCCCN3C(=O)C3CCCN3C2=O)c1	1	0.94627	0.0284285	0.914334	0.941087	0.983389
158	Cc1ccc(NC(=O)NC(Cc2cc(F)cc(F)c2)C(=O)NC2COC(=O)C3CC(C)(C)CN3C(=O)C(C)NC(=O)C3CCCCN3C(=O)C3CCCN3C2=O)cc1	1	0.946237	0.0279856	0.915618	0.93983	0.983264
159	Cc1ccc(C)c(N=C2C(=O)N(CC(=O)Nc3ccccc3C)c3ccccc32)c1	1	0.9462	0.0277588	0.912667	0.945289	0.980644
160	CC1(C(=O)O)CCC2(C)CCC3(C)C(=CC(=O)C4C5(C)CCC(OC6OC(C(=O)O)C(O)C(O)C6OC6OC(C(=O)O)C(O)C(O)C6O)C(C)(C)C5CCC43C)C2C1	1	0.946068	0.0267782	0.941428	0.915838	0.980937
161	Cc1ccc(NC(=O)NC(Cc2cc(F)cc(F)c2)C(=O)NC2COC(=O)C3CC(C)CN3C(=O)C(C)NC(=O)C3CCCCN3C(=O)C3CCCN3C2=O)cc1	1	0.945915	0.028511	0.914164	0.940268	0.983313
162	COc1ccc(NC(=O)c2ccccc2N)cc1	1	0.945783	0.0233338	0.927768	0.930847	0.978734
163	O=C(O)c1cn(C2CC2)c2cc(N3CCN(Cn4nc(-c5ccccc5O)n(-c5ccc(F)cc5)c4=S)CC3)c(F)cc2c1=O	1	0.945774	0.024462	0.934816	0.922837	0.97967
164	NC(=O)c1ccccc1N	1	0.945714	0.0239676	0.939274	0.920114	0.977754
165	CC1CC2C(=O)OCC(NC(=O)C(Cc3cc(F)cc(F)c3)NC(=O)Nc3ccc(OC(F)(F)F)cc3)C(=O)N3CCCC3C(=O)N3CCCCC3C(=O)NC(C)C(=O)N2C1	1	0.945699	0.0302755	0.90914	0.94468	0.983278
166	Cc1ccc(NC(=O)NC(Cc2ccccc2)C(=O)NC2COC(=O)C3CC(C)CN3C(=O)C(C)NC(=O)C3CCCCN3C(=O)C3CCCN3C2=O)cc1	1	0.945647	0.0289295	0.913053	0.940527	0.983359
167	Cc1ccc(NC(=O)c2ccccc2N)c(C)c1	1	0.945551	0.0233773	0.927185	0.930926	0.978541
168	CNC1C(O)C(NC)C2OC3(O)C(=O)CC(C)OC3OC2C1O	1	0.945541	0.0245308	0.924567	0.932097	0.979959
169	CC1OC(OCC2OC(Oc3c(-c4ccc(O)c(O)c4)oc4cc(O)cc(O)c4c3=O)C(O)C(O)C2O)C(O)C(O)C1O	1	0.945061	0.0151173	0.93947	0.929985	0.965726
170	COc1ccc(NC(=O)NC(Cc2ccccc2)C(=O)NC2COC(=O)C3CC(C)CN3C(=O)C(C)NC(=O)C3CCCCN3C(=O)C3CCCN3C2=O)cc1	1	0.944834	0.0301082	0.909942	0.941145	0.983415
171	CCCCNC(=O)c1ccccc1N	1	0.944357	0.0213118	0.937856	0.92212	0.973094
172	COc1ccc(Cn2c(-c3ccccc3O)nn(CN3CCN(c4cc5c(cc4F)c(=O)c(C(=O)O)cn5C4CC4)CC3)c2=S)cc1	1	0.944222	0.0233956	0.926311	0.929085	0.977269
173	NCCC(O)C(=O)NC1CC(N)C(OC2OC(CN)C(O)C(O)C2O)C(O)C1OC1OC(CO)C(O)C(N)C1O	1	0.943994	0.0226819	0.933909	0.922666	0.975408
174	CC1CC2C(=O)OCC(NC(=O)C(Cc3ccccc3)NC(=O)Nc3ccc(OC(F)(F)F)cc3)C(=O)N3CCCC3C(=O)N3CCCCC3C(=O)NC(C)C(=O)N2C1	1	0.943787	0.0325882	0.903491	0.944565	0.983305
175	CCCCN(CCCC)C(=O)c1ccccc1N	1	0.943569	0.0253387	0.915435	0.938416	0.976857
176	O=C1COc2c(Cl)cccc2N1C1CCCCC1	1	0.943533	0.0266196	0.92666	0.922826	0.981114
177	CON=C(C(=O)NC1C(=O)N2C(C(=O)O)=C(COC(C)=O)CSC12)c1csc(N)n1	1	0.943335	0.0338118	0.953459	0.897801	0.978745
178	NCC1OC(OC2C(N)CC(N)C(OC3OC(CO)C(O)C(N)C3O)C2O)C(O)C(O)C1O	1	0.943276	0.0234315	0.936833	0.918347	0.974647
179	CC(C)COC(=O)c1ccccc1N	1	0.943212	0.0218004	0.923839	0.932129	0.973669
180	O=C(O)c1cn(C2CC2)c2cc(N3CCN(Cn4nc(-c5ccc(O)cc5)n(-c5ccc(Cl)cc5)c4=S)CC3)c(F)cc2c1=O	1	0.943114	0.0270477	0.93481	0.914929	0.979602
181	O=c1c(-c2ccc(O)cc2)coc2cc(O)ccc12	1	0.943004	0.0127834	0.940153	0.928969	0.95989
182	O=C(O)c1cn(C2CC2)c2cc(N3CCN(Cn4nc(-c5ccccc5O)n(Cc5ccc(F)cc5)c4=S)CC3)c(F)cc2c1=O	1	0.942997	0.024776	0.927848	0.92321	0.977933
183	Cc1ccc(NC(=O)CN2C(=O)C(=Nc3cc(C)ccc3C)c3ccccc32)c(C)c1	1	0.942891	0.0331881	0.900055	0.947698	0.980921
184	O=C1CC(c2ccccc2)Oc2cc(O)cc(O)c21	1	0.942362	0.0282411	0.931161	0.914762	0.981162
185	O=c1cc(-c2ccc(O)cc2)oc2cc(OC3OC(CO)C(O)C(O)C3O)cc(O)c12	1	0.941748	0.0164684	0.932281	0.928054	0.96491
186	CC1CC2C(=O)OCC(NC(=O)C(Cc3cc(F)cc(F)c3)NC(=O)Nc3ccc4c(c3)OCO4)C(=O)N3CCCC3C(=O)N3CCCCC3C(=O)NC(C)C(=O)N2C1	1	0.941014	0.0326121	0.903719	0.936164	0.983159
187	CN(C)C1C(=O)C(C(N)=O)=C(O)C2(O)C(=O)C3=C(O)c4c(O)cccc4C(C)(O)C3CC12	1	0.940843	0.0275879	0.940835	0.907059	0.974635
188	CCN(CC)C(=O)c1ccccc1N	1	0.940838	0.0271211	0.914804	0.929464	0.978248
189	O=C1COc2ccc(Cl)cc2N1C1CCCCC1	1	0.940567	0.0296701	0.908591	0.933025	0.980084
190	Cc1ccc(C)c(N=C2C(=O)N(CC(=O)Nc3ccccc3)c3ccccc32)c1	1	0.940344	0.0353413	0.894637	0.945687	0.980709
191	O=C(O)c1cn(C2CC2)c2cc(N3CCN(Cn4nc(-c5cccc(O)c5)n(-c5ccc(Cl)cc5)c4=S)CC3)c(F)cc2c1=O	1	0.940211	0.0293829	0.929257	0.910974	0.980402
192	O=C(O)C1OC(Oc2cc3oc(-c4ccccc4)cc(=O)c3c(O)c2O)C(O)C(O)C1O	1	0.939682	0.0200442	0.928501	0.922713	0.967831
193	C=C1CCC2C(C)(CO)C(O)CCC2(C)C1CC=C1C(=O)OCC1O	1	0.939644	0.0291762	0.917211	0.92087	0.980852
194	O=C1COc2cc(Cl)ccc2N1CC1CCCO1	1	0.93931	0.0299381	0.910928	0.926293	0.980709
195	O=C1COc2cc(Cl)ccc2N1Cc1ccccc1	1	0.939247	0.030144	0.909891	0.927155	0.980696
196	CC1=CCC(C(C)(C)O)CC1	1	0.939039	0.0190768	0.923773	0.927408	0.965936
197	COc1ccc(-n2c(-c3ccc(O)cc3)nn(CN3CCN(c4cc5c(cc4F)c(=O)c(C(=O)O)cn5C4CC4)CC3)c2=S)cc1	1	0.939028	0.0277924	0.919526	0.919226	0.978332
198	O=C(O)c1cn(C2CC2)c2cc(N3CCN(Cn4nc(-c5ccc(O)cc5)n(-c5ccccc5)c4=S)CC3)c(F)cc2c1=O	1	0.939016	0.0287553	0.923773	0.913986	0.979287
199	CNC(C)C1CCC(N)C(OC2C(N)CC(N)C(OC3OCC(C)(O)C(NC)C3O)C2O)O1	1	0.938912	0.0243295	0.939208	0.908967	0.96856
200	Cc1ccc(NC(=O)CN2C(=O)C(=Nc3cc(C)ccc3C)c3ccccc32)cc1	1	0.938651	0.0362075	0.892215	0.943181	0.980557
201	Cc1ccc(C)c(N=C2C(=O)N(CC(=O)Nc3ccc(C)c(C)c3)c3ccccc32)c1	1	0.938397	0.0368285	0.891246	0.942813	0.981132
202	CCCCCCN1C(=O)COc2cc(Cl)ccc21	1	0.938258	0.0291671	0.910519	0.925689	0.978566
203	COC(=O)c1ccccc1N	1	0.938122	0.0246507	0.913737	0.928737	0.97189
204	CC(O)C1C(=O)N2C(C(=O)O)=C(SCCN=CN)CC12	1	0.937268	0.0369448	0.940084	0.890678	0.981042
205	CC(C)=CCCC(C)=CCO	1	0.936855	0.0357807	0.96106	0.886269	0.963235
206	O=C(O)c1cn(C2CC2)c2cc(N3CCN(Cn4nc(-c5cccc(O)c5)n(Cc5ccc(Cl)cc5)c4=S)CC3)c(F)cc2c1=O	1	0.93685	0.0299767	0.918293	0.913119	0.979138
207	O=C(O)c1cn(C2CC2)c2cc(N3CCN(Cn4nc(-c5ccc(O)cc5)n(Cc5ccccc5)c4=S)CC3)c(F)cc2c1=O	1	0.936801	0.0290985	0.915468	0.916993	0.977943
208	O=C(C=Cc1ccc(O)c(O)c1)OC1CC(O)(C(=O)O)CC(O)C1O	1	0.936788	0.0205745	0.913607	0.933149	0.963608
209	O=C(O)c1cn(C2CC2)c2cc(N3CCN(Cn4nc(-c5ccc(O)cc5)n(-c5ccc(F)cc5)c4=S)CC3)c(F)cc2c1=O	1	0.936736	0.0302306	0.921408	0.909837	0.978964
210	NC(CO)C(O)c1ccc([N+](=O)[O-])cc1	1	0.936425	0.023931	0.918931	0.920082	0.970262
211	COc1ccc(-n2c(-c3cccc(O)c3)nn(CN3CCN(c4cc5c(cc4F)c(=O)c(C(=O)O)cn5C4CC4)CC3)c2=S)cc1	1	0.935607	0.0309968	0.911434	0.916025	0.979363
212	NCC1OC(OC2C(N)CC(N)C(OC3OC(CO)C(O)C(N)C3O)C2O)C(N)C(O)C1O.O=S(=O)(O)O	1	0.935319	0.0287274	0.920897	0.909638	0.975422
213	CCOC(=O)c1ccccc1N	1	0.935278	0.0273293	0.906091	0.927929	0.971813
214	C=CCc1ccc(O)c(OC)c1	1	0.935158	0.000657693	0.934254	0.935421	0.935799
215	O=C(O)c1cn(C2CC2)c2cc(N3CCN(Cn4nc(-c5cccc(O)c5)n(-c5ccccc5)c4=S)CC3)c(F)cc2c1=O	1	0.935122	0.0319309	0.915218	0.90997	0.980177
216	COc1ccc(Cn2c(-c3ccc(O)cc3)nn(CN3CCN(c4cc5c(cc4F)c(=O)c(C(=O)O)cn5C4CC4)CC3)c2=S)cc1	1	0.934568	0.0302239	0.906716	0.920415	0.976573
217	COc1cccc(NC(=O)CN2C(=O)C(=Nc3cc(C)ccc3C)c3ccccc32)c1	1	0.933897	0.0420229	0.878581	0.94274	0.98037
218	O=C(CN1C(=O)C(=Nc2ccccc2)c2ccccc21)Nc1ccccc1	1	0.933195	0.0435092	0.876095	0.941887	0.981602
219	O=C1COc2cc(Cl)ccc2N1CCc1ccccc1	1	0.933068	0.0343628	0.897261	0.922519	0.979425
220	O=C(O)c1cn(C2CC2)c2cc(N3CCN(Cn4nc(-c5cccc(O)c5)n(-c5ccc(F)cc5)c4=S)CC3)c(F)cc2c1=O	1	0.932668	0.0335573	0.913329	0.904806	0.979869
221	O=C(O)c1cn(C2CC2)c2cc(N3CCN(Cn4nc(-c5cccc(O)c5)n(Cc5ccccc5)c4=S)CC3)c(F)cc2c1=O	1	0.932476	0.0331451	0.904918	0.913418	0.979093
222	O=C(O)c1cccc2c1NC(c1ccc(O)c([N+](=O)[O-])c1)C1CC=CC21	0	0.932117	0.035374	0.922447	0.894444	0.979459
223	Cc1ccccc1NC(=O)CN1C(=O)C(=Nc2ccccc2)c2ccccc21	1	0.930418	0.0440205	0.873281	0.937581	0.980393
224	COc1ccc(Cn2c(-c3cccc(O)c3)nn(CN3CCN(c4cc5c(cc4F)c(=O)c(C(=O)O)cn5C4CC4)CC3)c2=S)cc1	1	0.930321	0.0348207	0.895715	0.917285	0.977965
225	O=C(OC1Cc2c(O)cc(O)cc2OC1c1cc(O)c(O)c(O)c1)c1cc(O)c(O)c(O)c1	1	0.929734	0.0278007	0.93571	0.893093	0.960399
226	O=C1COc2cc(F)ccc2N1C1CCCCC1	1	0.929711	0.0410937	0.880264	0.927991	0.980878
227	CC1CCC2(C(=O)OCc3ccccc3)CCC3(C)C(=CCC4C5(C)C=CC(=O)C(C)(C)C5CCC43C)C2C1C	1	0.929238	0.0345672	0.894207	0.917223	0.976282
228	CCCCCCN1C(=O)COc2cc(Br)ccc21	1	0.929023	0.0429413	0.873829	0.934685	0.978555
229	COc1cc(CC2C(=O)OCC2Cc2ccc(OC)c(OC)c2)ccc1O	1	0.928757	0.0309834	0.890366	0.92966	0.966244
230	CN(C)c1ccc(O)c2c1CC1CC3C(N(C)C)C(=O)C(C(N)=O)=C(O)C3(O)C(=O)C1=C2O	1	0.928727	0.0375069	0.941681	0.877704	0.966795
231	O=C(Nc1ccc(Sc2nc3ccccc3s2)c(Cl)c1)c1cc(Br)cc(Br)c1O	1	0.928181	0.0398095	0.880652	0.925813	0.978078
232	COc1ccc(NC(=O)CN2C(=O)C(=Nc3cc(C)ccc3C)c3ccccc32)cc1	1	0.92772	0.04962	0.860872	0.942657	0.97963
233	O=C(O)c1cn(C2CC2)c2cc(N3CCN(Cn4nc(-c5cccc(O)c5)n(Cc5ccc(F)cc5)c4=S)CC3)c(F)cc2c1=O	1	0.927418	0.0363712	0.897272	0.906398	0.978584
234	O=C1COc2cc(Br)ccc2N1CC1CCCO1	1	0.927219	0.0467713	0.866827	0.934051	0.98078
235	O=C1COc2cc(Br)ccc2N1Cc1ccccc1	1	0.92687	0.0478969	0.864588	0.934949	0.981074
236	O=c1cc(-c2ccccc2)oc2cc(O)c(O)c(O)c12	1	0.926383	0.0226761	0.896598	0.930984	0.951568
237	COc1c(N2CCNC(C)C2)c(F)cc2c(=O)c(C(=O)O)cn(C3CC3)c12	1	0.92611	0.0240245	0.91016	0.908106	0.960066
238	O=c1oc2c(O)c(O)cc3c(=O)oc4c(O)c(O)cc1c4c23	1	0.925871	0.0044265	0.920853	0.931621	0.925139
239	CC(C)=CCCC(C)=CCCC(C)=CCO	1	0.925786	0.0514776	0.959337	0.853058	0.964963
240	CNC1C(OC2C(OC3C(O)C(O)C(N=C(N)N)C(O)C3N=C(N)N)OC(C)C2(O)C=O)OC(CO)C(O)C1O	1	0.925498	0.0359578	0.903991	0.896344	0.976158
241	O=C1COc2ccc(Cl)cc2N1Cc1ccccc1	1	0.925471	0.0438287	0.869455	0.930501	0.976459
242	Cc1ccc(C)c(NC(=O)CN2C(=O)C(=Nc3ccccc3)c3ccccc32)c1	1	0.924184	0.0563895	0.847512	0.943528	0.981512
243	COc1cc2c(cc1OC)C1=NNC(=O)C1(C)CC2	1	0.924147	0.0262523	0.904992	0.906182	0.961267
244	CC1=CC(=O)C(C(C)C)=CC1=O	1	0.924	0.0387669	0.943566	0.869864	0.958571
245	O=C(O)C=Cc1ccc(O)c(O)c1	1	0.923043	0.0353203	0.915924	0.883785	0.969419
246	CS(=O)CCCCN=C=S	1	0.922264	0.00395484	0.91691	0.923542	0.926341
247	Nc1ccccc1C(=O)N(c1ccccc1)c1ccccc1	1	0.921764	0.0408691	0.88763	0.898439	0.979224
248	COc1ccc(-c2coc3cc(O)ccc3c2=O)cc1	1	0.921217	0.0107036	0.906277	0.926579	0.930795
249	Oc1ccc(-n2ncc3c2-c2cc(O)c(O)cc2CC3)cc1	0	0.920781	0.0274229	0.897709	0.90532	0.959313
250	COc1ccccc1NC(=O)c1ccccc1N	1	0.919327	0.0342554	0.901788	0.888988	0.967205
251	CC1CCC(C(C)C)C(=O)C1	1	0.918886	0.0442605	0.872256	0.906037	0.978363
252	Cc1ccc(NC(=O)CN2C(=O)C(=Nc3ccccc3)c3ccccc32)cc1C	1	0.91706	0.0614865	0.83414	0.935847	0.981194
253	CC1COc2c(N3CCN(C)CC3)c(F)cc3c(=O)c(C(=O)O)cn1c23	0	0.916171	0.0375464	0.881249	0.898992	0.968272
254	CC1CCC2(C(=O)OCc3ccccc3)CCC3(C)C(=CCC4C5(C)C6OC6C(=O)C(C)(C)C5CCC43C)C2C1C	1	0.915713	0.0439719	0.864602	0.910591	0.971945
255	Nc1ccccc1C(=O)N1CCOCC1	1	0.914946	0.0510361	0.922405	0.849045	0.973388
256	O=C(O)C=Cc1ccc(O)cc1	1	0.914676	0.0441145	0.897458	0.871355	0.975216
257	Oc1ccc(C=Cc2cc(O)cc(O)c2)cc1	1	0.912484	0.0358429	0.882196	0.892428	0.962828
258	COc1cccc(NC(=O)CN2C(=O)C(=Nc3ccccc3)c3ccccc32)c1	1	0.912392	0.0682106	0.819209	0.937381	0.980586
259	CCCCCCN1C(=O)COc2cc(F)ccc21	1	0.912352	0.0544952	0.842932	0.918075	0.976048
260	CCCCOC(=O)c1ccccc1N	1	0.91218	0.0497624	0.848373	0.918375	0.969792
261	CC1CCC2(C(=O)OCc3ccc(Cl)cc3)CCC3(C)C(=CCC4C5(C)C(O)C(O)C(O)C(C)(C)C5CCC43C)C2C1C	1	0.911799	0.0452406	0.864837	0.897651	0.97291
262	CC(=O)c1c(O)c(C)c(O)c2c1OC1=CC(=O)C(C(C)=O)C(=O)C12C	1	0.9117	0.055581	0.921225	0.839367	0.974508
263	CCCCCCCOC(=O)c1ccccc1N	1	0.910988	0.0459199	0.855348	0.909805	0.967809
264	CCCCCCOC(=O)c1ccccc1N	1	0.910984	0.0459442	0.855291	0.909847	0.967814
265	Cc1ccc(NC(=O)NC(Cc2cc(F)cc(F)c2)C(=O)NC2COC(=O)C3CC(F)CN3C(=O)C(C)NC(=O)C3CCCCN3C(=O)C3CCCN3C2=O)cc1	0	0.909671	0.0715057	0.81264	0.933521	0.982851
266	Cc1ccc(NC(=O)CN2C(=O)C(=Nc3ccccc3)c3ccccc32)cc1	1	0.909577	0.0721056	0.81078	0.937108	0.980843
267	CC(C)OC(=O)C12CCC(C)C(C)C1C1=CCC3C4(C)C(O)C(O)C(O)C(C)(C)C4CCC3(C)C1(C)CC2	0	0.909371	0.0428978	0.871732	0.886987	0.969395
268	Cc1ccc(NC(=O)CN2C(=O)C(=Nc3ccccc3)c3ccccc32)c(C)c1	1	0.908965	0.0761914	0.803472	0.942706	0.980715
269	O=C1COc2cc(F)ccc2N1CC1CCCO1	1	0.908352	0.0631024	0.825956	0.919867	0.979232
270	S=C=NCc1ccccc1	1	0.90773	0.0583807	0.827075	0.932778	0.963338
271	CC(C)CCOC(=O)c1ccccc1N	1	0.90675	0.0534592	0.839719	0.909986	0.970546
272	CCOC(=O)C12CCC(C)C(C)C1C1=CCC3C4(C)C(O)C(O)C(O)C(C)(C)C4CCC3(C)C1(C)CC2	0	0.906436	0.0459562	0.859031	0.891634	0.968642
273	O=C1COc2cc(F)ccc2N1Cc1ccccc1	1	0.905396	0.0665338	0.817867	0.919259	0.979062
274	OCC=Cc1ccccc1	0	0.904312	0.0445049	0.900355	0.851891	0.96069
275	C=C(C)C1CC=C(C)CC1	1	0.90215	0.0333029	0.863105	0.898862	0.944481
276	CC1CCC2(C(=O)OCc3ccccc3Cl)CCC3(C)C(=CCC4C5(C)C(O)C(O)C(O)C(C)(C)C5CCC43C)C2C1C	1	0.901913	0.0536219	0.845249	0.8866	0.97389
277	CC1CCC2(C(=O)O)CCC3(C)C(=CCC4C5(C)C(O)C(O)C(O)C(C)(C)C5CCC43C)C2C1C	1	0.901852	0.051653	0.871924	0.859107	0.974525
278	COC(=O)C12CCC(C)C(C)C1C1=CCC3C4(C)C(O)C(O)C(O)C(C)(C)C4CCC3(C)C1(C)CC2	0	0.901703	0.050038	0.847713	0.889082	0.968315
279	COc1ccc(NC(=O)CN2C(=O)C(=Nc3ccccc3)c3ccccc32)cc1	1	0.898966	0.0861411	0.779665	0.937264	0.979969
280	O=C(O)c1cn(C2CC2)c2cc(N3CCNCC3)c(F)cc2c1=O	1	0.898944	0.0573148	0.897094	0.829692	0.970047
281	CCCOC(=O)C12CCC(C)C(C)C1C1=CCC3C4(C)C(O)C(O)C(O)C(C)(C)C4CCC3(C)C1(C)CC2	0	0.898866	0.0585859	0.827526	0.898049	0.971024
282	CCn1cc(C(=O)O)c(=O)c2cc(F)c(N3CCNCC3)cc21	1	0.896958	0.0405447	0.878525	0.859154	0.953196
283	CC1(C)CCC2(C(=O)O)CCC3(C)C(=CCC4C5(C)C=CC(=O)C(C)(C)C5CCC43C)C2C1	1	0.894782	0.0634717	0.893923	0.817478	0.972944
284	CCCCCC=CC(=O)CCc1ccc(O)c(OC)c1	1	0.894112	0.0241078	0.898779	0.921026	0.862531
285	O=C(O)c1cn(C2CC2)c2cc(N3CCN(S(=O)(=O)c4ccc(Cl)c(Cl)c4)CC3)c(F)cc2c1=O	0	0.893845	0.0586513	0.880195	0.829816	0.971524
286	O=C(O)c1cn(C2CC2)c2cc(N3CCN(S(=O)(=O)c4ccc(F)cc4F)CC3)c(F)cc2c1=O	1	0.892787	0.0627593	0.890042	0.817332	0.970987
287	CC1CCC2(C(=O)O)CCC3(C)C(=CCC4C5(C)CCC(O)C(C)(C)C5CCC43C)C2C1C	1	0.89273	0.0638866	0.871088	0.827584	0.979518
288	CCn1cc(C(=O)O)c(=O)c2cc(F)c(N3CCN(S(=O)(=O)c4ccc(F)cc4F)CC3)cc21	1	0.89241	0.0483819	0.869686	0.847881	0.959665
289	CCn1cc(C(=O)O)c(=O)c2cc(F)c(N3CCN(S(=O)(=O)c4ccc(Cl)cc4Cl)CC3)cc21	1	0.890295	0.0570883	0.897762	0.816943	0.956181
290	CCn1cc(C(=O)O)c(=O)c2cc(F)c(N3CCN(S(=O)(=O)c4ccc(Cl)c(Cl)c4)CC3)cc21	0	0.890124	0.0490918	0.854157	0.85668	0.959535
291	CC1CCC2(C(=O)OCc3ccccc3)CCC3(C)C(=CCC4C5(C)C6OC6C(O)C(C)(C)C5CCC43C)C2C1C	1	0.889285	0.0647892	0.813987	0.881722	0.972146
292	CCn1cc(-c2nc(NC(=O)CCl)n[nH]2)c(=O)c2cc(Br)c(C)nc21	1	0.888831	0.040854	0.926049	0.908493	0.831951
293	O=C(O)c1cn(C2CC2)c2cc(N3CCN(S(=O)(=O)c4ccc(Cl)cc4Cl)CC3)c(F)cc2c1=O	0	0.885878	0.0805367	0.910122	0.77738	0.970133
294	COC1=CC(=O)c2c(cc3c(c2O)CC(O)C(C)(O)C3)C1=O	1	0.884844	0.0400216	0.886796	0.932855	0.834881
295	CCCCCOC(=O)C12CCC(C)C(C)C1C1=CCC3C4(C)C(O)C(O)C(O)C(C)(C)C4CCC3(C)C1(C)CC2	1	0.884532	0.0628642	0.815512	0.870513	0.96757
296	CC1(C)CCC2(C(=O)O)CCC3(C)C(=CCC4C5(C)C6OC6C(=O)C(C)(C)C5CCC43C)C2C1	1	0.884272	0.0576786	0.860345	0.828702	0.96377
297	CC1CCC2(C(=O)OCc3ccc([N+](=O)[O-])cc3)CCC3(C)C(=CCC4C5(C)C(O)C(O)C(O)C(C)(C)C5CCC43C)C2C1C	1	0.883955	0.078428	0.780917	0.899921	0.971025
298	CCCCOC(=O)C12CCC(C)C(C)C1C1=CCC3C4(C)C(O)C(O)C(O)C(C)(C)C4CCC3(C)C1(C)CC2	0	0.881405	0.0684935	0.800348	0.876004	0.967861
299	CC1CCC2(C(=O)OCc3ccccc3[N+](=O)[O-])CCC3(C)C(=CCC4C5(C)C(O)C(O)C(O)C(C)(C)C5CCC43C)C2C1C	1	0.880285	0.0779902	0.783586	0.882692	0.974577
300	CC(C=CC=CC=CCNC(=O)C(O)CC(C)C)=CC=CC=C(C)C(O)CC(=O)NC(C)=CC=CC=CC(C)C(=O)O	1	0.879946	0.0880874	0.765266	0.895151	0.979422
301	CCCCCCCCCCCCCCCOC(=O)C12CCC(C)C(C)C1C1=CCC3C4(C)C(O)C(O)C(O)C(C)(C)C4CCC3(C)C1(C)CC2	1	0.879602	0.0659929	0.806451	0.865985	0.96637
302	C=C1CCC=C(C)CCC2C1CC2(C)C	1	0.879315	0.0543033	0.812548	0.879838	0.94556
303	O=C(NC(CO)C(O)c1ccc([N+](=O)[O-])cc1)C(Cl)Cl	1	0.879302	0.0683181	0.782889	0.922074	0.932942
304	COc1c(N2CC3CCCNC3C2)c(F)cc2c(=O)c(C(=O)O)cn(C3CC3)c12	1	0.878898	0.0546899	0.828679	0.853067	0.954949
305	COc1cc(O)c2c(c1)C(=O)C1=C(CC(O)C(C)(O)C1)C2=O	1	0.875999	0.0599759	0.833142	0.834039	0.960816
306	CC(C)c1c(O)ccc2c1NCC1C(C)(C)CCCC21C	0	0.87258	0.0742929	0.889115	0.774457	0.954169
307	NS(=O)(=O)c1ccc(NCCN2CCN(c3cc4c(cc3F)c(=O)c(C(=O)O)cn4C3CC3)CC2)cc1	1	0.871416	0.0696768	0.809245	0.836294	0.968708
308	NS(=O)(=O)c1ccc(NC(=O)CC2(CNCN3CCN(c4cc5c(cc4F)c(=O)c(C(=O)O)cn5C4CC4)CC3)CCCCC2)cc1	1	0.869762	0.0762562	0.783703	0.856507	0.969076
309	CCn1cc(C(=O)O)c(=O)c2cc(F)c(N3CCN(S(=O)(=O)c4cccc5ccccc45)CC3)cc21	1	0.869339	0.0652863	0.862728	0.792891	0.952399
310	O=C(O)c1cn(C2CC2)c2cc(N3CCN(S(=O)(=O)c4cccc5ccccc45)CC3)c(F)cc2c1=O	1	0.867172	0.0919209	0.886823	0.746061	0.968633
311	COC1=CC(=O)c2cc3c(c(O)c2C1=O)CC(C)(O)C(O)C3O	1	0.864151	0.0301786	0.83865	0.906539	0.847263
312	Oc1cc(Cl)ccc1Oc1ccc(Cl)cc1Cl	1	0.86261	0.0302613	0.892716	0.821216	0.873898
313	COc1cc(C=Cc2ccc(O)cc2)cc(OC)c1	1	0.860793	0.0925466	0.736223	0.888306	0.95785
314	COc1cc(C=CC(=O)CC(=O)C=Cc2ccc(O)c(OC)c2)ccc1O	1	0.860589	0.0235068	0.839625	0.848727	0.893414
315	CCn1cc(C(=O)O)c(=O)c2cc(F)c(N3CCN(S(=O)(=O)c4c(Cl)cc(Cl)cc4Cl)CC3)cc21	1	0.859325	0.0790044	0.86049	0.761988	0.955498
316	COc1cc(O)c2c(c1)C(=O)C1=C(CC(OC(C)=O)C(C)(O)C1)C2=O	1	0.85917	0.0610291	0.826263	0.806525	0.944723
317	O=C(C=Cc1ccc(O)c(O)c1)OC(Cc1ccc(O)c(O)c1)C(=O)O	1	0.857944	0.0478957	0.813962	0.835323	0.924546
318	NS(=O)(=O)c1ccc(NCN2CCN(c3cc4c(cc3F)c(=O)c(C(=O)O)cn4C3CC3)CC2)cc1	1	0.856658	0.0904801	0.748892	0.850794	0.970289
319	Cc1ccc(C(C)C)cc1O	1	0.855094	0.0818184	0.924503	0.740214	0.900566
320	Oc1cc2c(cc1O)-c1[nH]ncc1CC2	1	0.85441	0.100339	0.714096	0.906234	0.942899
321	O=C(O)c1cn(C2CC2)c2cc(N3CCN(S(=O)(=O)c4c(Cl)cc(Cl)cc4Cl)CC3)c(F)cc2c1=O	1	0.85393	0.108999	0.884315	0.707861	0.969614
322	O=C(O)c1cn(C2CC2)c2cc(N3CCN(S(=O)(=O)c4ccc5ccccc5c4)CC3)c(F)cc2c1=O	1	0.85381	0.0847299	0.765013	0.82853	0.967886
323	COc1cc(CNC(=O)CCCCC=CC(C)C)ccc1O	1	0.850423	0.0701111	0.888829	0.910386	0.752055
324	COc1cc(O)c2c(c1O)C(=O)C1=C(C2=O)C(O)C(O)C(C)(O)C1	1	0.849481	0.0665666	0.766159	0.853198	0.929086
325	COC1=CC(=O)c2c(O)c3c(c(O)c2C1=O)CC(C)(O)C(OC(C)=O)C3	1	0.844738	0.0586166	0.831652	0.922171	0.780391
326	COc1cc(O)c2c(c1O)C(=O)C1=C(CC(O)C(C)(O)C1)C2=O	1	0.842092	0.0749198	0.772165	0.808121	0.945991
327	CC(C)c1c(O)ccc2c1CCC1C(C)(C)c3[nH]c4c(Cl)cc(Cl)cc4c3CC21C	1	0.841002	0.0601302	0.877009	0.756282	0.889715
328	O=C(O)c1cc(O)c(O)c(O)c1	1	0.840801	0.0231789	0.813077	0.86981	0.839517
329	Cc1c(C)c(C)c(S(=O)(=O)N2CCN(c3cc4c(cc3F)c(=O)c(C(=O)O)cn4C3CC3)CC2)c(C)c1C	0	0.840613	0.0969641	0.825082	0.730386	0.96637
330	CC1(C)SC2C(NC(=O)Cc3ccccc3)C(=O)N2C1C(=O)O	1	0.839934	0.161123	0.613848	0.928388	0.977566
331	CCn1cc(-c2nc(N=Cc3ccccc3O)n[nH]2)c(=O)c2cc(Br)c(C)nc21	1	0.839645	0.114129	0.911237	0.929125	0.678572
332	CC(C)(C)OC(=O)NC1CCN(c2c(F)cc3c(=O)c(C(=O)O)cn4c3c2Oc2cc(N)ccc2-4)C1	0	0.838028	0.102523	0.712739	0.837478	0.963866
333	COc1ccc(S(=O)(=O)N2CCN(c3cc4c(cc3F)c(=O)c(C(=O)O)cn4C3CC3)CC2)cc1OC	1	0.837995	0.100707	0.720512	0.827013	0.96646
334	Oc1ccc2c(c1)CCc1cnn(-c3ccccc3)c1-2	0	0.837578	0.105012	0.701436	0.854263	0.957035
335	O=C(O)c1ccc(NCCN2CCN(c3cc4c(cc3F)c(=O)c(C(=O)O)cn4C3CC3)CC2)cc1	1	0.837559	0.0936807	0.797222	0.74844	0.967015
336	CCn1cc(C(=O)O)c(=O)c2cc(F)c(N3CCN(S(=O)(=O)c4ccc5ccccc5c4)CC3)cc21	1	0.83754	0.100742	0.706738	0.854039	0.951844
337	Nc1ccc(Nc2nc(-c3ccc(O)c(O)c3)cs2)cc1	0	0.837447	0.107473	0.697673	0.855632	0.959036
338	CC1(C)SC2C(NC(=O)C(N)c3ccccc3)C(=O)N2C1C(=O)O	1	0.836793	0.161702	0.61052	0.921266	0.978593
339	O=C(O)CC1(NCN2CCN(c3cc4c(cc3F)c(=O)c(C(=O)O)cn4C3CC3)CC2)CCCCC1	0	0.835529	0.140059	0.890955	0.643133	0.972501
340	CCn1cc(C(=O)O)c(=O)c2cc(F)c(N3CCN(S(=O)(=O)c4c(C)c(C)c(C)c(C)c4C)CC3)cc21	0	0.831804	0.0828994	0.777029	0.769424	0.948959
341	C=CC(C)(C)c1cc(C=CC(=O)c2ccc(O)cc2)c(OC)cc1O	1	0.828934	0.0646971	0.756508	0.913566	0.816729
342	CC(C)c1c(O)ccc2c1CCC1C(C)(C)c3[nH]c4c(O)cccc4c3CC21C	1	0.828736	0.0278315	0.801092	0.818292	0.866822
343	CCn1cc(-c2nc(N=Cc3ccc(Cl)cc3Cl)n[nH]2)c(=O)c2cc(Br)c(C)nc21	1	0.827907	0.127067	0.915926	0.919576	0.64822
344	CC(=O)OCC1OC(NC(=S)N=Nc2c(O)[nH]c3c(Br)cc(Br)cc23)C(OC(C)=O)C(OC(C)=O)C1OC(C)=O	1	0.82714	0.0655736	0.739979	0.843298	0.898144
345	CC(=O)c1cc2c(cc1NC(=O)c1ccccc1Br)OCCO2	0	0.8258	0.0669728	0.881206	0.731571	0.864621
346	O=C(O)C=Cc1ccccc1	0	0.820225	0.117054	0.806692	0.68411	0.969872
347	CC1(C)CCC2(C(=O)OCc3ccccc3Cl)CCC3(C)C(=CCC4C5(C)C(O)C(O)C(O)C(C)(C)C5CCC43C)C2C1	1	0.820076	0.103576	0.717928	0.78023	0.96207
348	CCn1cc(-c2nc(N=Cc3ccc(Cl)cc3)n[nH]2)c(=O)c2cc(Br)c(C)nc21	1	0.819587	0.144389	0.919106	0.924243	0.615411
349	Oc1cc2c(cc1O)-c1c(cnn1-c1ccccc1)CC2	1	0.819267	0.0999111	0.686751	0.843061	0.927987
350	CCn1cc(C(=O)O)c(=O)c2cc(F)c(N3CCN(S(=O)(=O)c4ccc(OC)c(OC)c4)CC3)cc21	1	0.818972	0.121363	0.657837	0.848351	0.950728
351	COc1cc2c(cc1OC)C1=NN(c3ccccc3)C(=O)C1CC2	0	0.818941	0.179019	0.567418	0.919724	0.96968
352	O=C(O)c1ccc(NCN2CCN(c3cc4c(cc3F)c(=O)c(C(=O)O)cn4C3CC3)CC2)cc1	0	0.818281	0.108664	0.717374	0.768359	0.969109
353	CCCCCC(O)CC(=O)CCc1ccc(O)c(OC)c1	1	0.81827	0.0581326	0.78716	0.899729	0.767923
354	O=C(O)CC1(CNCCN2CCN(c3cc4c(cc3F)c(=O)c(C(=O)O)cn4C3CC3)CC2)CCCCC1	0	0.817422	0.153451	0.882138	0.605677	0.96445
355	CCn1cc(C(=O)O)c(=O)c2cc(F)c(N3CCN(S(=O)(=O)c4ccc(OC)cc4OC)CC3)cc21	1	0.817169	0.109672	0.675686	0.832876	0.942946
356	O=C(NNCCN1CCN(c2cc3c(cc2F)c(=O)c(C(=O)O)cn3C2CC2)CC1)c1ccncc1	1	0.817153	0.116436	0.676364	0.813589	0.961506
357	CCOC(=O)C12CCC(C)(C)CC1C1=CCC3C4(C)C(O)C(O)C(O)C(C)(C)C4CCC3(C)C1(C)CC2	0	0.816977	0.0852118	0.738833	0.776604	0.935495
358	CC(C)OC(=O)C12CCC(C)(C)CC1C1=CCC3C4(C)C(O)C(O)C(O)C(C)(C)C4CCC3(C)C1(C)CC2	0	0.816931	0.0852985	0.758197	0.755048	0.937547
359	CCn1cc(-c2nc(N=Cc3ccccc3)n[nH]2)c(=O)c2cc(Br)c(C)nc21	1	0.816891	0.131962	0.895587	0.92409	0.630996
360	COc1cc2c(cc1OC)C1=NN(c3ccc(F)cc3)C(=O)C1CC2	0	0.816641	0.175465	0.570534	0.912202	0.967186
361	COC1=CC(=O)c2c(O)c3c(c(O)c2C1=O)CC(C)(O)C(OC(C)=O)C3O	0	0.814996	0.092187	0.831591	0.918686	0.694712
362	COc1ccc2ccc(=O)oc2c1CC=C(C)C	1	0.814855	0.0306649	0.852602	0.777492	0.814471
363	COc1cc2c(cc1OC)-c1oncc1CC2	1	0.814049	0.114311	0.653732	0.876201	0.912215
364	CCCOC(=O)C12CCC(C)(C)CC1C1=CCC3C4(C)C(O)C(O)C(O)C(C)(C)C4CCC3(C)C1(C)CC2	0	0.813855	0.105948	0.690453	0.80196	0.949153
365	Cc1cc(C)c(S(=O)(=O)N2CCN(c3cc4c(cc3F)c(=O)c(C(=O)O)cn4C3CC3)CC2)c(C)c1	0	0.812759	0.116936	0.796465	0.678386	0.963425
366	CC(C)(C)C1CCC2OCCOCCOC3CC(C(C)(C)C)CCC3OCCOCCOC2C1	1	0.812638	0.114087	0.89745	0.889097	0.651366
367	CCn1cc(-c2nc(NC(=O)c3ccc(Cl)cc3)n[nH]2)c(=O)c2cc(Br)c(C)nc21	1	0.812467	0.0946501	0.866643	0.891382	0.679376
368	CC(=O)OCC1OC(NC(=S)N=Nc2c(O)[nH]c3c([N+](=O)[O-])cc(Br)cc23)C(OC(C)=O)C(OC(C)=O)C1OC(C)=O	1	0.811504	0.106881	0.672178	0.830406	0.931927
369	CCn1cc(-c2nc(N=Cc3ccc(Br)cc3)n[nH]2)c(=O)c2cc(Br)c(C)nc21	1	0.811288	0.144655	0.898257	0.928161	0.607444
370	CCn1cc(-c2nc(N=Cc3ccc(OC)cc3)n[nH]2)c(=O)c2cc(Br)c(C)nc21	1	0.806613	0.137552	0.878094	0.927553	0.614192
371	CC1(C)SC2C(NC(=O)C(N)c3ccccc3)C(=O)N2C1C(=O)[O-].[Na+]	1	0.80501	0.205236	0.51618	0.924612	0.974237
372	O=C(NNCN1CCN(c2cc3c(cc2F)c(=O)c(C(=O)O)cn3C2CC2)CC1)c1ccncc1	1	0.805	0.148544	0.607739	0.841067	0.966193
373	COC(=O)C12CCC(C)(C)CC1C1=CCC3C4(C)C(O)C(O)C(O)C(C)(C)C4CCC3(C)C1(C)CC2	0	0.804444	0.0919962	0.715004	0.767339	0.930989
374	CC1(C)CCC2(C(=O)OCc3ccc([N+](=O)[O-])cc3)CCC3(C)C(=CCC4C5(C)C(O)C(O)C(O)C(C)(C)C5CCC43C)C2C1	1	0.803871	0.131672	0.631504	0.829037	0.951073
375	CC(C)=CCCC(C)CCO	1	0.803034	0.21992	0.950069	0.492171	0.966861
376	CCn1cc(C(=O)O)c(=O)c2cc(F)c(N3CCN(S(=O)(=O)c4c(C)cc(C)cc4C)CC3)cc21	1	0.802504	0.098701	0.743331	0.722607	0.941575
377	Nc1ccc2c(c1)Oc1c(N3CCC(N4CCCCC4)CC3)c(F)cc3c(=O)c(C(=O)O)cn-2c13	1	0.799821	0.161423	0.582502	0.847939	0.969023
378	CCc1cccc2c3c([nH]c12)C(C)(C)C1CCc2c(ccc(O)c2C(C)C)C1(C)C3	1	0.799253	0.0393261	0.755735	0.791021	0.851003
379	CC1(C)CCC2(C(=O)O)CCC3(C)C(=CCC4C5(C)C6OC6C(O)C(C)(C)C5CCC43C)C2C1	1	0.798341	0.131797	0.790822	0.640814	0.963386
380	CCn1cc(-c2nc(NC(=O)c3ccccc3)n[nH]2)c(=O)c2cc(Br)c(C)nc21	1	0.796376	0.0761425	0.783054	0.895575	0.710498
381	CC(C)CC(NC(=O)C(C)NC(=O)C(NC(=O)C(CCCCN)NC(=O)C(C)NC(=O)C(CCCN=C(N)N)NC(=O)C(CCCCN)NC(=O)C(C)NC(=O)C(C)NC(=O)CN)C(C)O)C(N)=O	0	0.796329	0.115556	0.633108	0.884929	0.870951
382	COc1cc(O)c(CC=C(C)C)c(O)c1C(=O)C=Cc1ccc(O)cc1	1	0.795767	0.0683887	0.714781	0.790471	0.882047
383	CCCCCCCCCCCC(=O)NC(Cc1c[nH]c2ccccc12)C(=O)NC(CCCN=C(N)N)C(=O)NC(CCCN=C(N)N)C(N)=O	1	0.79553	0.10473	0.652214	0.899561	0.834814
384	CCCCCCCCCCCC(=O)NC(CCCN=C(N)N)C(=O)NC(Cc1c[nH]c2ccccc12)C(=O)NC(CCCN=C(N)N)C(N)=O	1	0.79553	0.10473	0.652214	0.899561	0.834814
385	CCCCCCCCCC(=O)NC(Cc1c[nH]c2ccccc12)C(=O)NC(CCCN=C(N)N)C(=O)NC(CCCN=C(N)N)C(N)=O	1	0.79553	0.10473	0.652214	0.899561	0.834814
386	CCCCCCCCCC(=O)NC(CCCN=C(N)N)C(=O)NC(Cc1c[nH]c2ccccc12)C(=O)NC(CCCN=C(N)N)C(N)=O	0	0.79553	0.10473	0.652214	0.899561	0.834814
387	CCCCCCCCCCCCCCCC(=O)NC(CCCN=C(N)N)C(=O)NC(Cc1c[nH]c2ccccc12)C(=O)NC(CCCN=C(N)N)C(N)=O	1	0.795513	0.105053	0.651663	0.899602	0.835273
388	CCCCCCCCCCCCCCCC(=O)NC(Cc1c[nH]c2ccccc12)C(=O)NC(CCCN=C(N)N)C(=O)NC(CCCN=C(N)N)C(N)=O	1	0.795513	0.105053	0.651663	0.899602	0.835273
389	CCCCCCCCCCCCCC(=O)NC(CCCN=C(N)N)C(=O)NC(Cc1c[nH]c2ccccc12)C(=O)NC(CCCN=C(N)N)C(N)=O	1	0.795513	0.105053	0.651663	0.899602	0.835273
390	CCCCCCCCCCCCCC(=O)NC(Cc1c[nH]c2ccccc12)C(=O)NC(CCCN=C(N)N)C(=O)NC(CCCN=C(N)N)C(N)=O	1	0.795513	0.105053	0.651663	0.899602	0.835273
391	CCCCCCCC(=O)NC(Cc1c[nH]c2ccccc12)C(=O)NC(CCCN=C(N)N)C(=O)NC(CCCN=C(N)N)C(N)=O	0	0.79539	0.104447	0.652574	0.899455	0.83414
392	CCCCCCCC(=O)NC(CCCN=C(N)N)C(=O)NC(Cc1c[nH]c2ccccc12)C(=O)NC(CCCN=C(N)N)C(N)=O	0	0.79539	0.104447	0.652574	0.899455	0.83414
393	COc1cc(O)c2c(c1)C(=O)C1=C(C2=O)C(O)C(O)C(C)(O)C1O	1	0.795168	0.114239	0.635425	0.854129	0.89595
394	CCCCCCCCCCCCCCCCCC(=O)NC(CCCN=C(N)N)C(=O)NC(Cc1c[nH]c2ccccc12)C(=O)NC(CCCN=C(N)N)C(N)=O	0	0.795019	0.104524	0.652233	0.899534	0.833289
395	CCCCCCCCCCCCCCCCCC(=O)NC(Cc1c[nH]c2ccccc12)C(=O)NC(CCCN=C(N)N)C(=O)NC(CCCN=C(N)N)C(N)=O	0	0.795019	0.104524	0.652233	0.899534	0.833289
396	COc1cc(O)c2c(c1)C(=O)C13OC1(C2=O)C(O)C(O)C(C)(O)C3O	0	0.794582	0.0736989	0.702828	0.883275	0.797643
397	COc1cc(O)c2c(c1)C(=O)C1=C(CC(O)C(C)(O)C1O)C2=O	1	0.794472	0.098874	0.741542	0.708852	0.933021
398	COc1cc2c(cc1OC)C1=NNC(=O)C1CC2	0	0.794193	0.216698	0.488605	0.927007	0.966967
399	S=C=NCCc1ccccc1	1	0.793551	0.16291	0.563312	0.901453	0.915889
400	CC1(C)CCC2(C(=O)OCc3ccccc3[N+](=O)[O-])CCC3(C)C(=CCC4C5(C)C(O)C(O)C(O)C(C)(C)C5CCC43C)C2C1	1	0.793357	0.133981	0.638143	0.776847	0.965081
401	CCCCCCCC(=O)NC(CCCN=C(N)N)C(=O)NC(CCCN=C(N)N)C(=O)NC(CCCN=C(N)N)C(N)=O	0	0.792334	0.108306	0.648405	0.909669	0.818929
402	CCCCCCCCCCCCCC(=O)NC(CCCN=C(N)N)C(=O)NC(CCCN=C(N)N)C(=O)NC(CCCN=C(N)N)C(N)=O	1	0.792186	0.107993	0.648947	0.909692	0.817919
403	CCCCCCCCCCCC(=O)NC(CCCN=C(N)N)C(=O)NC(CCCN=C(N)N)C(=O)NC(CCCN=C(N)N)C(N)=O	1	0.792186	0.107993	0.648947	0.909692	0.817919
404	CCCCCCCCCCCCCCCCCC(=O)NC(CCCN=C(N)N)C(=O)NC(CCCN=C(N)N)C(=O)NC(CCCN=C(N)N)C(N)=O	1	0.792185	0.108296	0.648382	0.909722	0.818451
405	CCCCCCCCCCCCCCCC(=O)NC(CCCN=C(N)N)C(=O)NC(CCCN=C(N)N)C(=O)NC(CCCN=C(N)N)C(N)=O	1	0.792185	0.108296	0.648382	0.909722	0.818451
406	CCCCCCCCCC(=O)NC(CCCN=C(N)N)C(=O)NC(CCCN=C(N)N)C(=O)NC(CCCN=C(N)N)C(N)=O	0	0.792033	0.107693	0.649404	0.9096	0.817095
407	CCn1cc(-c2nc(N=Cc3ccc(F)cc3)n[nH]2)c(=O)c2cc(Br)c(C)nc21	1	0.790274	0.141432	0.860078	0.917699	0.593045
408	CC(NC(=O)C(C)NC(=O)C(NC(=O)C(CCCCN)NC(=O)C(C)NC(=O)C(CCCN=C(N)N)NC(=O)C(CCCCN)NC(=O)C(C)NC(=O)C(C)NC(=O)CN)C(C)O)C(N)=O	0	0.78908	0.113899	0.633146	0.902017	0.832078
409	C=CCc1ccc2c(c1)OCO2	0	0.78852	0.143616	0.879813	0.899996	0.58575
410	CCc1ccc2[nH]c3c(c2c1)CC1(C)c2ccc(O)c(C(C)C)c2CCC1C3(C)C	1	0.788173	0.0312012	0.744541	0.815687	0.80429
411	COC(=O)c1cc(O)c(O)c(O)c1	1	0.788135	0.124094	0.863991	0.887259	0.613155
412	COc1ccc2c(c1)CCC1C(=O)NN=C21	1	0.787727	0.232564	0.459674	0.931382	0.972126
413	Nc1ccccc1C(=O)Oc1cccc2cccnc12	1	0.784783	0.212014	0.487582	0.899055	0.967713
414	COc1cc(C=CC(=O)O)cc(OC)c1O	1	0.783864	0.121524	0.723191	0.674948	0.953454
415	COc1ccc(-n2ncc3c2-c2cc(OC)c(OC)cc2CC3)cc1	1	0.7838	0.140881	0.587313	0.853483	0.910605
416	O=C(O)c1ccc(O)c(O)c1	1	0.781752	0.0424174	0.764079	0.840234	0.740944
417	CC1(C)CCC2(C(=O)O)CCC3(C)C(=CCC4C5(C)CCC(O)C(C)(C)C5CCC43C)C2C1	1	0.780441	0.156742	0.772662	0.59248	0.976182
418	CCCCCOC(=O)C12CCC(C)(C)CC1C1=CCC3C4(C)C(O)C(O)C(O)C(C)(C)C4CCC3(C)C1(C)CC2	1	0.780035	0.11212	0.681073	0.722226	0.936806
419	COc1cc(O)c2c(c1)C(O)C1C(=CC(O)C(C)(O)C1O)C2=O	0	0.77851	0.133143	0.618903	0.7718	0.944828
420	COc1cc2ccc3c(c2cc1OC)CCc1cnoc1-3	1	0.777759	0.178478	0.525807	0.916852	0.890617
421	CC(=O)N1CC2C(C)(C)CCCC2(C)c2ccc(O)c(C(C)C)c21	0	0.776836	0.155889	0.833604	0.563966	0.932938
422	CCCCOC(=O)C12CCC(C)(C)CC1C1=CCC3C4(C)C(O)C(O)C(O)C(C)(C)C4CCC3(C)C1(C)CC2	0	0.776187	0.117844	0.656237	0.735962	0.936361
423	CC(=O)OCC1OC(NC(=S)N=Nc2c(O)[nH]c3c([N+](=O)[O-])cc(Cl)cc23)C(OC(C)=O)C(OC(C)=O)C1OC(C)=O	1	0.775802	0.0921408	0.708669	0.712648	0.906089
424	COc1cc2c(cc1OC)-c1nocc1CC2	0	0.775354	0.125326	0.606878	0.907253	0.811931
425	CN1CCN(c2c(F)cc3c(=O)c(C(=O)O)cn4c3c2Oc2cc(N)ccc2-4)CC1	1	0.774666	0.177564	0.530207	0.847168	0.946625
426	CCn1cc(-c2nc(NC(=O)c3ccc(OC)cc3)n[nH]2)c(=O)c2cc(Br)c(C)nc21	1	0.774183	0.0957522	0.751078	0.901288	0.670184
427	CC1CCN(c2c(F)cc3c(=O)c(C(=O)O)cn4c3c2Oc2cc(N)ccc2-4)CC1	1	0.773899	0.177414	0.53358	0.831619	0.956497
428	CCCCCCCCCCCCCCCOC(=O)C12CCC(C)(C)CC1C1=CCC3C4(C)C(O)C(O)C(O)C(C)(C)C4CCC3(C)C1(C)CC2	1	0.772498	0.114881	0.671214	0.713129	0.933152
429	COc1cc2c(cc1OC)-c1nc(N)sc1CC2	1	0.771412	0.216378	0.46543	0.927708	0.921097
430	Cc1ccc2c3c([nH]c2c1C)C(C)(C)C1CCc2c(ccc(O)c2C(C)C)C1(C)C3	0	0.770912	0.101207	0.630391	0.817625	0.864721
431	O=C(CC1Nc2cccc3cccc(c23)NC1=O)Nc1cccc([N+](=O)[O-])c1	0	0.77067	0.208741	0.477898	0.884302	0.94981
432	Cc1ccc(C(C)C)c(O)c1	1	0.768632	0.105131	0.679591	0.710037	0.916267
433	Nc1ccc(N=Nc2ccccc2)c(N)c1	0	0.767889	0.211422	0.471606	0.881229	0.950831
434	CCCCCCCCCCCC(=O)NC(CCCN=C(N)N)C(=O)NC(Cc1c[nH]c2ccccc12)C(=O)NC(Cc1c[nH]c2ccccc12)C(N)=O	0	0.767089	0.125037	0.594987	0.888313	0.817968
435	CCCCCCCCCC(=O)NC(CCCN=C(N)N)C(=O)NC(Cc1c[nH]c2ccccc12)C(=O)NC(Cc1c[nH]c2ccccc12)C(N)=O	0	0.767081	0.124703	0.595527	0.888258	0.817459
436	CCCCCCCC(=O)NC(CCCN=C(N)N)C(=O)NC(Cc1c[nH]c2ccccc12)C(=O)NC(Cc1c[nH]c2ccccc12)C(N)=O	0	0.767081	0.124703	0.595527	0.888258	0.817459
437	CCCCCCCCCCCCCCCCCC(=O)NC(CCCN=C(N)N)C(=O)NC(Cc1c[nH]c2ccccc12)C(=O)NC(Cc1c[nH]c2ccccc12)C(N)=O	0	0.766743	0.124276	0.595946	0.88803	0.816253
438	CCCCCCCCCCCCCCCC(=O)NC(CCCN=C(N)N)C(=O)NC(Cc1c[nH]c2ccccc12)C(=O)NC(Cc1c[nH]c2ccccc12)C(N)=O	0	0.766682	0.12426	0.595993	0.888217	0.815836
439	CCCCCCCCCCCCCC(=O)NC(CCCN=C(N)N)C(=O)NC(Cc1c[nH]c2ccccc12)C(=O)NC(Cc1c[nH]c2ccccc12)C(N)=O	1	0.766682	0.12426	0.595993	0.888217	0.815836
440	COc1cc2c(cc1OC)-c1[nH]ncc1CC2	1	0.765684	0.17974	0.511904	0.880071	0.905076
441	O=C(Nc1cccc([N+](=O)[O-])c1)c1ccc([N+](=O)[O-])cc1Cl	0	0.761444	0.145077	0.63541	0.684256	0.964665
442	Oc1cc2ccc3c(c2cc1O)CCc1cn[nH]c1-3	0	0.760495	0.223696	0.444163	0.921851	0.915473
443	Oc1cc2ccc3c(c2cc1O)CCc1cnn(-c2ccc(F)cc2)c1-3	1	0.759921	0.202886	0.473432	0.889481	0.916849
444	CCCCCCCCCCCCCCCC(=O)NC(CCCN=C(N)N)C(=O)NC(CCCN=C(N)N)C(=O)NC(Cc1c[nH]c2ccccc12)C(N)=O	1	0.75812	0.13032	0.579355	0.886326	0.80868
445	CCCCCCCCCCCCCC(=O)NC(CCCN=C(N)N)C(=O)NC(CCCN=C(N)N)C(=O)NC(Cc1c[nH]c2ccccc12)C(N)=O	1	0.75812	0.13032	0.579355	0.886326	0.80868
446	CCCCCCCCCCCC(=O)NC(CCCN=C(N)N)C(=O)NC(CCCN=C(N)N)C(=O)NC(Cc1c[nH]c2ccccc12)C(N)=O	1	0.758097	0.129988	0.579887	0.88627	0.808135
447	CCCCCCCCCC(=O)NC(CCCN=C(N)N)C(=O)NC(CCCN=C(N)N)C(=O)NC(Cc1c[nH]c2ccccc12)C(N)=O	1	0.758097	0.129988	0.579887	0.88627	0.808135
448	CCCCCCCC(=O)NC(CCCN=C(N)N)C(=O)NC(CCCN=C(N)N)C(=O)NC(Cc1c[nH]c2ccccc12)C(N)=O	0	0.757936	0.129583	0.580426	0.886127	0.807255
449	CCCCCCCCCCCCCCCCCC(=O)NC(CCCN=C(N)N)C(=O)NC(CCCN=C(N)N)C(=O)NC(Cc1c[nH]c2ccccc12)C(N)=O	1	0.757707	0.129507	0.580444	0.886231	0.806447
450	CC1CCC2(C(=O)OCc3cn(CC(=O)NC(CCCN=C(N)N)C(=O)NC(CCCN=C(N)N)C(=O)O)nn3)CCC3(C)C(=CCC4C5(C)CCC(O)C(C)(C)C5CCC43C)C2C1C	1	0.753942	0.154631	0.579828	0.726414	0.955583
451	CC(C)c1c(O)ccc2c1CCC1C(C)(C)c3[nH]ncc3CC21C	0	0.748151	0.123921	0.57332	0.825057	0.846075
452	CC(C)c1c(O)ccc2c1CCC1C(C)(C)c3[nH]c4ccccc4c3CC21C	1	0.74674	0.0259931	0.711322	0.772973	0.755924
453	C=CCNc1nc2c(s1)CCc1cc(OC)c(OC)cc1-2	1	0.746129	0.174094	0.514611	0.934433	0.789343
454	CC(=O)OCC1OC(NC(=S)N=Nc2c(O)[nH]c3ccc(Br)cc23)C(OC(C)=O)C(OC(C)=O)C1OC(C)=O	1	0.741462	0.021359	0.716486	0.768663	0.739239
455	CCn1cc(-c2nc(NC(=O)c3ccc(F)cc3)n[nH]2)c(=O)c2cc(Br)c(C)nc21	1	0.740445	0.0969595	0.700184	0.874092	0.647059
456	CC(C)c1c(O)ccc2c1CCC1C(C)(C)c3[nH]c4ccc(F)cc4c3CC21C	0	0.739798	0.0190907	0.714485	0.760585	0.744324
457	COc1ccc2c(c1)CCc1cnn(-c3ccccc3)c1-2	1	0.739261	0.213273	0.440031	0.856101	0.921652
458	CC(C)c1c(O)ccc2c1CCC1C2(C)CCC(N)C1(C)C	0	0.738675	0.113179	0.653888	0.663499	0.898638
459	CC(=O)OCC1OC(NC(=S)N=Nc2c(O)[nH]c3ccc(I)cc23)C(OC(C)=O)C(OC(C)=O)C1OC(C)=O	1	0.737858	0.0218527	0.754458	0.706983	0.752133
460	CC(C)c1c(O)ccc2c1CCC1C(C)(C)CCCC21C	1	0.736498	0.0775712	0.657287	0.710375	0.841831
461	CC1CCC2(C(=O)OCc3cn(CC(=O)NC(CCCN=C(N)N)C(=O)O)nn3)CCC3(C)C(=CCC4C5(C)CCC(O)C(C)(C)C5CCC43C)C2C1C	1	0.735921	0.160492	0.580686	0.670141	0.956936
462	COc1cc2c(c(O)c1-c1c(OC)cc(O)c3c1C(=O)C1=C(CC(O)C(C)(O)C1)C3=O)C(=O)C1=C(CC(C)(O)C(O)C1)C2=O	0	0.734375	0.143928	0.729623	0.560523	0.912978
463	CC(C)c1cc(C(C)C)c(S(=O)(=O)N2CCN(c3cc4c(cc3F)c(=O)c(C(=O)O)cn4C3CC3)CC2)c(C(C)C)c1	0	0.730303	0.203376	0.756806	0.469027	0.965076
464	Cc1onc(-c2ccccc2)c1C(=O)NC1C(=O)N2C1SC(C)(C)C2C(=O)O	0	0.725431	0.293373	0.312681	0.895339	0.968272
465	COc1cc2c(cc1OC)-c1c(cnn1-c1ccccc1)CC2	1	0.724784	0.164589	0.499539	0.786584	0.888229
466	Nc1ccc2c(c1)Oc1c(N3CCOCC3)c(F)cc3c(=O)c(C(=O)O)cn-2c13	1	0.722185	0.176493	0.510161	0.71414	0.942255
467	CC(=O)OCC1OC(NC(=S)N=Nc2c(O)[nH]c3ccc(Cl)cc23)C(OC(C)=O)C(OC(C)=O)C1OC(C)=O	1	0.721033	0.0324028	0.766086	0.691252	0.705762
468	CC(C)c1c(O)ccc2c1CCC1C(C)(C)c3c(cnn3-c3ccccc3)CC21C	0	0.720761	0.0944342	0.601098	0.729239	0.831947
469	CC(C)c1c(O)ccc2c1CCC1C(C)(C)c3[nH]c4ccc(S(N)(=O)=O)cc4c3CC21C	1	0.71759	0.084716	0.605682	0.810593	0.736495
470	CN1CCN(c2c(F)cc3c(=O)c(C(=O)O)cn4c3c2Oc2cc([N+](=O)[O-])ccc2-4)CC1	1	0.717489	0.23429	0.388297	0.84949	0.914678
471	CC(C)c1c(O)ccc2c1CCC1C(C)(C)c3[nH]c4ccc(C(F)(F)F)cc4c3CC21C	1	0.717305	0.0813562	0.611221	0.80892	0.731773
472	CCn1cc(C(=O)O)c(=O)c2cc(F)c(N3CCN(S(=O)(=O)c4c(C(C)C)cc(C(C)C)cc4C(C)C)CC3)cc21	0	0.715318	0.180654	0.695107	0.504862	0.945985
473	Nc1ccc2c(c1)Oc1c(N3CCC(N)C3)c(F)cc3c(=O)c(C(=O)O)cn-2c13	1	0.714743	0.237321	0.395583	0.784412	0.964234
474	COc1cc2c(cc1OC)-c1nc(C)sc1CC2	0	0.713582	0.184983	0.475056	0.92589	0.739801
475	C1CCC2OCCOCCOC3CCCCC3OCCOCCOC2C1	0	0.712198	0.150309	0.828378	0.808269	0.499946
476	COc1cc(C(=O)O)ccc1O	1	0.709401	0.104175	0.612496	0.853956	0.661751
477	CCn1cc(-c2nc(NC(=O)CCl)n[nH]2)c(=O)c2ccc(C)nc21	0	0.709311	0.0888706	0.746199	0.794918	0.586818
478	COc1ccc2c(c1C(C)C)CCC1C(C)(C)C(=O)C(=CO)CC21C	0	0.708404	0.106163	0.60918	0.660435	0.855595
479	CC(C)OC(=O)C=Cc1ccccc1	0	0.708144	0.164664	0.576504	0.607608	0.940321
480	Nc1ccc2c(c1)Oc1c(N3CCNCC3)c(F)cc3c(=O)c(C(=O)O)cn-2c13	0	0.707987	0.196273	0.45646	0.732091	0.935411
481	Nc1ccc(S(N)(=O)=O)cc1	0	0.707969	0.184345	0.451103	0.874999	0.797804
482	CCn1cc(-c2nc(N=Cc3ccccc3O)n[nH]2)c(=O)c2ccc(C)nc21	0	0.705778	0.158709	0.721064	0.892062	0.504209
483	CC(C)c1c(O)ccc2c1CCC1C(C)(C)c3oncc3CC21C	0	0.704485	0.13014	0.520775	0.80597	0.786711
484	CN(C)c1ccc(C=CC=O)cc1	0	0.704385	0.0594861	0.672678	0.787721	0.652755
485	CC(C)c1c(O)ccc2c1CCC1C(C)(C)NC(=O)CCC21C	0	0.701991	0.101495	0.737315	0.563847	0.804812
486	COc1cc2ccc3c(c2cc1OC)CCc1cn[nH]c1-3	1	0.70062	0.239702	0.364869	0.90898	0.828012
487	COc1cc2ccc3c(c2cc1OC)CCc1cnn(-c2ccc(F)cc2)c1-3	0	0.699842	0.224631	0.382208	0.863137	0.854183
488	Nc1ccc2c(c1)Oc1c(NC3CCCC3)c(F)cc3c(=O)c(C(=O)O)cn-2c13	0	0.698728	0.231788	0.384779	0.77406	0.937346
489	O=C(C=Cc1ccc([N+](=O)[O-])cc1)c1ccc(O)c(O)c1	0	0.697767	0.114326	0.557457	0.837496	0.698348
490	CCn1cc(-c2nc(N=Cc3ccc(Cl)cc3Cl)n[nH]2)c(=O)c2ccc(C)nc21	0	0.697471	0.145415	0.751313	0.842434	0.498665
491	COc1cc2c(cc1OC)-c1nc(Nc3ccccc3)sc1CC2	1	0.697144	0.233914	0.374626	0.922121	0.794685
492	Nc1ccc2c(c1)Oc1c(NC3CCCCC3)c(F)cc3c(=O)c(C(=O)O)cn-2c13	0	0.69666	0.229508	0.389071	0.76072	0.94019
493	Clc1ccccc1C(c1ccccc1)(c1ccccc1)n1ccnc1	1	0.693246	0.204592	0.630618	0.479926	0.969193
494	Cc1ccc(C)c(C=Cc2cc(C)ccc2C)c1	0	0.693144	0.0972815	0.557133	0.779071	0.74323
495	CC=Cc1ccc(OC)cc1	0	0.692807	0.17427	0.449995	0.850777	0.777649
496	COc1cc(O)c2c(c1O)C(=O)c1cc(C)ccc1C2=O	0	0.69232	0.0954653	0.571999	0.699446	0.805515
497	NC1CCN(c2c(F)cc3c(=O)c(C(=O)O)cn4c3c2Oc2cc([N+](=O)[O-])ccc2-4)C1	1	0.691594	0.266271	0.325761	0.79721	0.951811
498	CCOC(=O)c1cn2c3c(c(N4CCN(C)CC4)c(F)cc3c1=O)Oc1cc([N+](=O)[O-])ccc1-2	0	0.690862	0.223836	0.374366	0.843925	0.854294
499	CC(=O)OCC1OC(NC(=S)N=Nc2c(O)[nH]c3c(C)cccc23)C(OC(C)=O)C(OC(C)=O)C1OC(C)=O	0	0.690632	0.0436044	0.711946	0.629863	0.730089
500	O=C(O)c1ccc(OC(=O)c2ccc(O)cc2O)cc1O	0	0.686202	0.268869	0.316708	0.793219	0.948677
501	CC(=O)OCC1OC(NC(=S)N=Nc2c(O)[nH]c3ccc(C(C)C)cc23)C(OC(C)=O)C(OC(C)=O)C1OC(C)=O	0	0.68562	0.0544391	0.740731	0.611508	0.70462
502	CCn1cc(-c2nc(N=Cc3ccc(Cl)cc3)n[nH]2)c(=O)c2ccc(C)nc21	0	0.684422	0.15373	0.704588	0.861808	0.486872
503	O=C(Nc1cc([N+](=O)[O-])ccc1O)c1ccc2c(c1)C(=O)N(Cc1ccccc1)C2=O	0	0.682029	0.0504895	0.611244	0.709308	0.725536
504	C=CCn1c(O)c(N=NC(=S)NC2OC(COC(C)=O)C(OC(C)=O)C(OC(C)=O)C2OC(C)=O)c2ccccc21	0	0.680629	0.113482	0.615491	0.840222	0.586175
505	COc1cc2c(c(O)c1-c1c(OC)cc(O)c3c1C(=O)C1=C(CC(O)C(C)(O)C1O)C3=O)C(=O)C1=C(CC(C)(O)C(O)C1)C2=O	0	0.676728	0.171101	0.691915	0.459994	0.878277
506	COc1cc(O)c2c(c1O)C(O)C1CC(C)(O)C(O)C(O)C1C2=O	0	0.67365	0.13325	0.596326	0.563485	0.861138
507	O=C(O)c1ccc(NCc2cc(Cl)cc(Cl)c2O)cc1O	0	0.673295	0.243302	0.68007	0.371981	0.967832
508	O=CCCc1ccccc1	0	0.671022	0.135025	0.568029	0.861773	0.583265
509	O=C(O)c1cn2c3c(c(N4CCNCC4)c(F)cc3c1=O)Oc1cc([N+](=O)[O-])ccc1-2	0	0.667357	0.229131	0.352417	0.758789	0.890864
510	CCn1cc(-c2nc(N=Cc3ccc(Br)cc3)n[nH]2)c(=O)c2ccc(C)nc21	0	0.662586	0.169745	0.617678	0.889264	0.480815
511	COc1cc2c(cc1OC)-c1c(cnn1C1OC(CO)C(O)C(O)C1O)CC2	0	0.661861	0.135801	0.655542	0.49879	0.831252
512	CC(=O)OCC1OC(NC(=S)N=Nc2c(O)[nH]c3ccc(F)cc23)C(OC(C)=O)C(OC(C)=O)C1OC(C)=O	1	0.657047	0.0116251	0.670386	0.658701	0.642055
513	CC(=O)OCC1OC(NC(=S)N=Nc2c(O)[nH]c3ccc(C)cc23)C(OC(C)=O)C(OC(C)=O)C1OC(C)=O	0	0.654572	0.0110966	0.638961	0.663769	0.660985
514	COc1ccc(-c2cc(=O)c3c(OC)c(OC)c(OC)c(OC)c3o2)cc1OC	1	0.654332	0.189544	0.478636	0.917504	0.566857
515	CC(=O)OCC1OC(NC(=S)N=Nc2c(O)[nH]c3ccc([N+](=O)[O-])cc23)C(OC(C)=O)C(OC(C)=O)C1OC(C)=O	0	0.652313	0.0526133	0.579392	0.701586	0.67596
516	CCn1cc(-c2nc(N=Cc3ccccc3)n[nH]2)c(=O)c2ccc(C)nc21	0	0.650114	0.155516	0.59906	0.860905	0.490376
517	CCn1cc(-c2nc(N=Cc3ccc(OC)cc3)n[nH]2)c(=O)c2ccc(C)nc21	0	0.64577	0.169871	0.566843	0.881733	0.488733
518	CC(=O)OCC1OC(NC(=S)N=Nc2c(O)[nH]c3ccccc23)C(OC(C)=O)C(OC(C)=O)C1OC(C)=O	0	0.64266	0.0247373	0.657634	0.662554	0.607792
519	COc1cc(O)c2c(c1-c1c(OC)cc(O)c3c1C(=O)C1=C(C3=O)C(O)C(O)C(C)(O)C1O)C(=O)C1=C(C2=O)C(O)C(O)C(C)(O)C1O	0	0.641679	0.114663	0.483709	0.688952	0.752376
520	Cc1ccc(C=CC=O)c([N+](=O)[O-])c1	0	0.639257	0.176254	0.392745	0.730539	0.794486
521	CC(C)CCCC(C)CCSc1ccc[n+](CC(P(=O)([O-])O)P(=O)(O)O)c1	1	0.638474	0.276885	0.90169	0.255796	0.757937
522	CCCCCCNc1c(F)cc2c(=O)c(C(=O)O)cn3c2c1Oc1cc(N)ccc1-3	0	0.637922	0.199664	0.378985	0.669861	0.86492
523	CC(C)c1c(O)ccc2c1CCC1C(C)(C)c3[nH]c4ccc(C#N)cc4c3CC21C	1	0.637915	0.0774467	0.590177	0.576416	0.747153
524	CC(=O)Nc1ccc2c(c1)Oc1c(F)c(F)cc3c(=O)c(C(=O)O)cn-2c13	0	0.633971	0.20731	0.356311	0.691284	0.854317
525	COc1ccc(-c2cc(=O)c3c(OC)c(OC)c(OC)c(OC)c3o2)cc1	1	0.629836	0.208015	0.467199	0.923445	0.498864
526	Cn1c(=O)c(C(=O)Nc2ccncc2)c(O)c2ccccc21	1	0.628765	0.0773397	0.670951	0.52028	0.695064
527	C=C(C)C1CCC2(C(=O)O)CCC3(C)C(CCC4C5(C)CCC(O)C(C)(C)C5CCC43C)C12	1	0.621342	0.257804	0.545129	0.35068	0.968218
528	COc1ccc2c(c1)CCc1cnn(C3OC(COC(C)=O)C(OC(C)=O)C(OC(C)=O)C3OC(C)=O)c1-2	1	0.619251	0.122936	0.450693	0.666632	0.740426
529	CCCCCCCCCCCCOC(=O)C=Cc1ccccc1	0	0.618969	0.188391	0.528692	0.447026	0.881189
530	COc1ccc2c3c(ccc2c1)-c1c(cnn1C1OC(COC(C)=O)C(OC(C)=O)C(OC(C)=O)C1OC(C)=O)CC3	1	0.618269	0.164223	0.390801	0.772595	0.691412
531	CC(C)c1c(O)ccc2c1CCC1C(C)(C)C(=NO)CCC21C	0	0.61684	0.123971	0.468745	0.609622	0.772154
532	CNC(=O)Oc1c(Br)cc2sc(=O)oc2c1Br	0	0.6107	0.199997	0.503142	0.891022	0.437935
533	CCn1cc(-c2nc(N=Cc3ccc(F)cc3)n[nH]2)c(=O)c2ccc(C)nc21	0	0.60843	0.154263	0.517408	0.825644	0.482237
534	Nc1ccc2c(c1)Oc1c(F)c(F)cc3c(=O)c(C(=O)O)cn-2c13	1	0.605267	0.215502	0.339242	0.609499	0.867062
535	COc1cc(O)c2c(c1-c1c(OC)cc(O)c3c1C(=O)C1=C(CC(O)C(C)(O)C1O)C3=O)C(=O)C1=C(CC(O)C(C)(O)C1O)C2=O	0	0.6003	0.168908	0.548198	0.424462	0.82824
536	CC1CCC2(C(=O)O)CCC3(C)C(=CCC4C5(C)CCC(OC(=O)CCc6cn(CC(=O)NC(CCCN=C(N)N)C(=O)NC(CCCN=C(N)N)C(=O)O)nn6)C(C)(C)C5CCC43C)C2C1C	1	0.597552	0.193508	0.546603	0.390172	0.855881
537	CCCCCc1cc(O)cc(O)c1C(=O)O	0	0.597197	0.183889	0.476026	0.458506	0.857058
538	Cc1cc(O)c2c(c1)C(=O)c1cc(O)cc(O)c1C2=O	1	0.588458	0.133717	0.661133	0.400928	0.703313
539	S=c1n(CN2CCCCC2)nc(Cc2ccccc2Nc2c(Cl)cccc2Cl)n1N=Cc1ccccc1	0	0.586632	0.183045	0.778477	0.340193	0.641226
540	CC1CCC2(C(=O)O)CCC3(C)C(=CCC4C5(C)CCC(OC(=O)CCc6cn(CC(=O)NC(CCCN=C(N)N)C(=O)O)nn6)C(C)(C)C5CCC43C)C2C1C	0	0.586046	0.20057	0.546948	0.362292	0.848897
541	O=P([O-])(O)C(C[n+]1ccn(CCCc2ccc(F)c(F)c2)c1)P(=O)(O)O	0	0.576802	0.254412	0.89956	0.277733	0.553113
542	O=C(O)c1cn2c3c(c(F)c(F)cc3c1=O)Oc1cc([N+](=O)[O-])ccc1-2	0	0.575841	0.205408	0.290083	0.673494	0.763947
543	COc1cc(O)c2c(c1O)C(OC)C1CC(C)(O)C(O)CC1C2=O	0	0.575728	0.0854859	0.461468	0.598651	0.667066
544	CC(C)CCCC(C)CCNc1ccc[n+](CC(P(=O)([O-])O)P(=O)(O)O)c1	1	0.574109	0.254484	0.892461	0.269564	0.560301
545	COc1cc2c(cc1OC)-c1c(cnn1C1OC(COC(C)=O)C(OC(C)=O)C(OC(C)=O)C1OC(C)=O)CC2	0	0.573772	0.0886588	0.492235	0.532052	0.697029
546	COc1cc(OC)c(OC)cc1C=CC=O	0	0.573306	0.0919075	0.443466	0.643382	0.633071
547	O=C(O)c1cc(N=Nc2cccc([N+](=O)[O-])c2)ccc1O	0	0.573069	0.200311	0.437568	0.425375	0.856265
548	CCn1c(O)c(N=NC(=S)NC2OC(COC(C)=O)C(OC(C)=O)C(OC(C)=O)C2OC(C)=O)c2ccccc21	0	0.571587	0.0631006	0.518214	0.660209	0.536337
549	CC(C)(C)c1cc2c(c(C(C)(C)C)c1)OCCOCCOc1c(cc(C(C)(C)C)cc1C(C)(C)C)OCCOCCO2	0	0.571502	0.246163	0.900892	0.309231	0.504384
550	O=C(O)c1cn2c3c(c(F)c(F)cc3c1=O)Oc1cc([N+](=O)[O-])c(Cl)cc1-2	1	0.570726	0.229482	0.350638	0.474217	0.887323
551	CCn1cc(-c2nc(NC(=O)c3ccc(Cl)cc3)n[nH]2)c(=O)c2ccc(C)nc21	0	0.570471	0.109224	0.484862	0.724623	0.501929
552	CC1SC(=NN=C2C(=O)Nc3ccc(S(=O)(=O)N4CCOCC4)cc32)N(c2ccccc2)C1=O	0	0.568842	0.152976	0.544711	0.39472	0.767096
553	CCn1cc(-c2nc(NC(=O)c3ccc(OC)cc3)n[nH]2)c(=O)c2ccc(C)nc21	0	0.568753	0.15202	0.423154	0.778542	0.504564
554	CCC(=NN=C(N)N)c1cn(S(=O)(=O)c2ccccc2)c2ccc(Br)cc12	1	0.565707	0.0886581	0.527199	0.481625	0.688296
555	O=CC=Cc1ccccc1	1	0.564077	0.0792366	0.452892	0.631759	0.607579
556	CCn1cc(-c2nc(NC(=O)c3ccccc3)n[nH]2)c(=O)c2ccc(C)nc21	0	0.561876	0.126469	0.437472	0.735363	0.512793
557	Nc1ccc2c(c1)Oc1c(NCCc3ccccc3)c(F)cc3c(=O)c(C(=O)O)cn-2c13	0	0.560481	0.192644	0.337426	0.536539	0.807479
558	CC(=O)OCC1OC(NC(=S)N=Nc2c(O)n(CC(C)C)c3ccccc23)C(OC(C)=O)C(OC(C)=O)C1OC(C)=O	0	0.559512	0.038905	0.535589	0.614382	0.528565
559	CC=Cc1cc(OC)c(OC)cc1OC	0	0.55635	0.121412	0.384752	0.636997	0.647303
560	CC(=NN=C(N)N)c1cn(S(=O)(=O)c2ccccc2)c2ccc(Br)cc12	1	0.555382	0.0166756	0.541033	0.578764	0.546349
561	COc1cc2c(cc1OC)-c1c(cnn1S(=O)(=O)c1ccc(C)cc1)CC2	0	0.555098	0.156012	0.335326	0.681864	0.648105
562	CCC(=NN=C(N)N)c1cn(S(=O)(=O)c2ccc(C)cc2)c2ccc(Br)cc12	1	0.55132	0.060638	0.517185	0.500259	0.636517
563	Nc1ccc2c(c1)Oc1c(NC34CC5CC(CC(C5)C3)C4)c(F)cc3c(=O)c(C(=O)O)cn-2c13	0	0.550743	0.217229	0.335894	0.468005	0.848332
564	Cc1ccc(S(=O)(=O)n2cc(C=NN=C(N)N)c3cc(Br)ccc32)cc1	1	0.550226	0.072814	0.637421	0.554069	0.459188
565	CC(=NN=C(N)N)c1cn(S(=O)(=O)c2ccc(C)cc2)c2ccc(Br)cc12	1	0.548627	0.0368735	0.52975	0.600163	0.515967
566	NC(Cc1c[nH]c2ccccc12)C(=O)NNC(=O)c1ccncc1	0	0.548026	0.170643	0.323763	0.737347	0.582967
567	CC1OC1P(=O)([O-])[O-].[Na+].[Na+]	0	0.547543	0.143656	0.416213	0.747446	0.47897
568	CC(C)CCCC(C)CCCn1cc[n+](CC(P(=O)([O-])O)P(=O)(O)O)c1	1	0.542705	0.287732	0.917945	0.218772	0.491399
569	CC(C)CCCC(C)CCn1cc[n+](CC(P(=O)([O-])O)P(=O)(O)O)c1	0	0.542114	0.289301	0.913791	0.20817	0.504381
570	O=c1c([N+](=O)[O-])c(Cl)c2ccccc2n1Cc1ccccc1	0	0.540744	0.163069	0.356628	0.753064	0.51254
571	COc1cc(O)c2c(c1)C(O)C1C(CC(O)C(C)(O)C1O)C2=O	0	0.538542	0.113971	0.48813	0.431166	0.696331
572	CCOC(=O)c1cn2c3c(c(F)c(F)cc3c1=O)Oc1cc([N+](=O)[O-])ccc1-2	0	0.537505	0.173454	0.292385	0.668215	0.651915
573	NC(N)=NN=Cc1cn(S(=O)(=O)c2ccccc2)c2ccc(Br)cc12	1	0.537491	0.0775878	0.646306	0.495306	0.470862
574	COc1ccc(C=CC=O)c(Br)c1OC	0	0.536947	0.140126	0.394062	0.727305	0.489475
575	[N-]=[N+]=Nc1ccc(C2=NN(C(=O)CN3C(=O)C(=O)c4ccccc43)C(c3ccc(F)cc3)C2)cc1	0	0.536562	0.308672	0.399462	0.246196	0.964028
576	S=c1n(CN2CCCCC2)nc(Cc2ccccc2Nc2c(Cl)cccc2Cl)n1N=Cc1cccs1	0	0.534954	0.139034	0.707752	0.367307	0.529803
577	CC(C)(C)c1ccc2c(c1)OCCOCCOc1cc(C(C)(C)C)ccc1OCCOCCO2	1	0.533388	0.199614	0.807621	0.338254	0.454289
578	O=C1Nc2ccc(S(=O)(=O)N3CCOCC3)cc2C1=O	0	0.532273	0.131621	0.461122	0.418888	0.716809
579	CC(C)CCCC(C)CCSc1cc[n+](CC(P(=O)([O-])O)P(=O)(O)O)cc1	0	0.531602	0.241854	0.809204	0.219761	0.565843
580	CC(=O)OCC1OC(NC(=S)N=Nc2c(O)n(Cc3ccccc3)c3ccccc23)C(OC(C)=O)C(OC(C)=O)C1OC(C)=O	0	0.531296	0.0527104	0.4837	0.604778	0.505409
581	COc1cc(C=C2C(=N)N3N=C(CC(C)C)SC3=NC2=O)ccc1OC(=O)c1ccc(F)cc1	0	0.530841	0.0859139	0.423083	0.53611	0.63333
582	O=C(O)c1cn2c3c(c(F)c(F)cc3c1=O)Oc1cc(C(F)(F)F)ccc1-2	0	0.529617	0.155703	0.314992	0.5943	0.679559
583	CCCCn1c(O)c(N=NC(=S)NC2OC(COC(C)=O)C(OC(C)=O)C(OC(C)=O)C2OC(C)=O)c2ccccc21	0	0.527687	0.0662335	0.479089	0.621333	0.482639
584	C=C(C)C1CCC2(C(=O)OCc3cn(CC(=O)NC(CCCN=C(N)N)C(=O)NC(CCCN=C(N)N)C(=O)O)nn3)CCC3(C)C(CCC4C5(C)CCC(O)C(C)(C)C5CCC43C)C12	1	0.526688	0.195393	0.426091	0.354101	0.799872
585	CC(C)CCCC(C)CCOc1ccc[n+](CC(O)(P(=O)([O-])O)P(=O)(O)O)c1	1	0.526008	0.200101	0.501257	0.29425	0.782516
586	COc1cc(O)c2c(c1)C(O)C1CC(C)(O)C(O)CC1C2=O	0	0.525931	0.1646	0.444634	0.377681	0.755478
587	CCCn1c(O)c(N=NC(=S)NC2OC(COC(C)=O)C(OC(C)=O)C(OC(C)=O)C2OC(C)=O)c2ccccc21	0	0.524105	0.0507205	0.502589	0.594122	0.475603
588	CCCCCCCCCCCc1ccc[n+](CC(P(=O)([O-])O)P(=O)(O)O)c1	1	0.521907	0.171162	0.738817	0.320408	0.506497
589	CCCCCCCCCCCCCc1ccc[n+](CC(P(=O)([O-])O)P(=O)(O)O)c1	0	0.521889	0.171151	0.738898	0.320545	0.506224
590	CCCCCc1cc(OC(=O)c2ccc(O)cc2O)cc(O)c1C(=O)O	0	0.520415	0.228043	0.291589	0.438018	0.831639
591	CC(=O)OCC1OC(NC(=S)N=Nc2c(O)n(C)c3ccccc23)C(OC(C)=O)C(OC(C)=O)C1OC(C)=O	0	0.519937	0.0115124	0.530986	0.52477	0.504057
592	COc1cc(O)c2c(c1)C(=O)c1cc(C)c(OS(=O)(=O)[O-])cc1C2=O.[Na+]	0	0.519278	0.0959418	0.417054	0.647655	0.493125
593	COc1ccc2cc3[n+](cc2c1OC)CCc1cc2c(cc1-3)OCO2	1	0.514724	0.0955303	0.394115	0.627746	0.52231
594	CCn1cc(-c2nc(NC(=O)c3ccc(F)cc3)n[nH]2)c(=O)c2ccc(C)nc21	0	0.513754	0.105767	0.394209	0.651384	0.495669
595	CCCCCc1cc(O)cc(O)c1C(=O)Oc1ccc(C(=O)O)c(O)c1	0	0.512896	0.237082	0.304099	0.390106	0.844484
596	C1COCCOCCOCCOCCOCCO1	0	0.512817	0.217138	0.804253	0.283303	0.450896
597	Nc1nnc(SCC(=O)c2ccc(-c3ccccc3)cc2)s1	0	0.510161	0.232597	0.279047	0.423007	0.828428
598	C=C(C)C1CCC2(C(=O)OCc3cn(CC(=O)NC(CCCN=C(N)N)C(=O)O)nn3)CCC3(C)C(CCC4C5(C)CCC(O)C(C)(C)C5CCC43C)C12	0	0.508403	0.18846	0.420317	0.334601	0.770292
599	O=C(NCC(=O)N1CCOCCOCCN(C(=O)CNC(=O)OCc2ccccc2)CCOCCOCC1)OCc1ccccc1	0	0.508211	0.0648554	0.53728	0.41834	0.569012
600	COc1cc(O)c2c(c1)C(O)C1C(C2=O)C(O)C(O)C(C)(O)C1O	0	0.505832	0.168161	0.508449	0.298581	0.710466
601	CC(C)CCCC(C)CCCc1ccc[n+](CC(P(=O)([O-])O)P(=O)(O)O)c1	1	0.505809	0.210535	0.763408	0.247706	0.506312
602	Nc1ccc2c(c1)Oc1c(NCCN3CCOCC3)c(F)cc3c(=O)c(C(=O)O)cn-2c13	1	0.504662	0.194395	0.374214	0.360312	0.779461
603	NS(=O)(=O)c1ccc(NCN2CCNCC2)cc1	0	0.501753	0.163115	0.354616	0.421462	0.72918
604	CC(=NN=C(N)N)c1ccc2c(c1)Cc1cc(C(C)=NN=C(N)N)ccc1-2.Cl.Cl	1	0.501742	0.0961611	0.443135	0.424771	0.637321
605	CCCCCc1cc(O)cc(OC(=O)c2c(O)cc(O)cc2CCCCC)c1	1	0.501278	0.190632	0.35309	0.38033	0.770414
606	CC(=O)c1ccc2c(c1)Oc1c(F)c(F)cc3c(=O)c(C(=O)O)cn-2c13	0	0.497123	0.142884	0.316907	0.50808	0.666383
607	CCOC(=O)c1cn2c3c(c(F)c(F)cc3c1=O)Oc1cc(C(F)(F)F)ccc1-2	0	0.49633	0.126276	0.317756	0.586952	0.584283
608	COc1cc(O)c2c(c1O)C(O)C1CC(C)(O)C(O)CC1C2=O	0	0.493786	0.0944289	0.413913	0.441039	0.626408
609	CCCCCCCCCCCCOC1OC(C)C(OC2OC(C)C(OC(C)=O)C(OC3OC(C)C(OC(C)=O)C(O)C3OC(C)=O)C2O)C(O)C1O	0	0.493715	0.140944	0.658529	0.314224	0.508391
610	CC(=O)OCC1OC(NC(=S)N=Nc2c(O)n(CCc3ccccc3)c3ccccc23)C(OC(C)=O)C(OC(C)=O)C1OC(C)=O	0	0.492866	0.048872	0.440266	0.557994	0.480339
611	NC(Cc1ccccc1)C(=O)NNC(=O)c1ccncc1	0	0.492749	0.158927	0.292955	0.6818	0.503491
612	COc1cc(O)c2c(c1)C(O)C1C(CC(OC(C)=O)C(C)(O)C1O)C2=O	0	0.491439	0.120119	0.515727	0.333692	0.624899
613	S=c1n(CN2CCCCC2)nc(Cc2ccccc2Nc2c(Cl)cccc2Cl)n1N=Cc1ccncc1	0	0.48959	0.102961	0.597024	0.350756	0.52099
614	COc1cc(O)c2c(c1)C(=O)c1cc(C)c(O)c(-c3c(OC)cc4c(c3O)C(=O)C3=C(C4=O)C(O)C(C)(O)C(O)C3O)c1C2=O	0	0.489123	0.0728906	0.460721	0.417506	0.589141
615	S=c1n(CN2CCCCC2)nc(Cc2ccccc2Nc2c(Cl)cccc2Cl)n1N=Cc1ccco1	0	0.488915	0.127305	0.638381	0.327263	0.501101
616	CC1(C)CCC(C)(C)c2cc(NC(=O)c3ccc(C(=O)O)cc3)ccc21	0	0.484151	0.105885	0.339426	0.589804	0.523224
617	CCCCCCCCCCCCOC1OC(C)C(OC2OC(C)C(OC(C)=O)C(OC3OC(C)C(O)C(OC4OC(C)C(OC(C)=O)C(O)C4O)C3OC(C)=O)C2O)C(O)C1O	1	0.481094	0.146509	0.651417	0.293757	0.498109
618	S=c1n(CN2CCOCC2)nc(Cc2ccccc2Nc2c(Cl)cccc2Cl)n1N=Cc1ccccc1	1	0.480403	0.166281	0.683442	0.276144	0.481624
619	CCCCCCCCCCCCOC1OC(C)C(OC2OC(C)C(OC(C)=O)C(OC3OC(C)C(OC(C)=O)C(OC4OC(C)C(O)C(O)C4OC(C)=O)C3OC(C)=O)C2O)C(O)C1O	1	0.479069	0.12926	0.613918	0.304761	0.518529
620	NCC1(CC(=O)O)CCCCC1	0	0.476208	0.137527	0.445409	0.325298	0.657918
621	COc1cc(O)c2c(c1)C(=O)c1cc(C)c(C(=O)OCC3OC(O)C(O)C(O)C3O)cc1C2=O	0	0.471754	0.0797877	0.558807	0.366055	0.490401
622	C1COCCOCCOCCOCCOCCN1	0	0.470531	0.210705	0.743004	0.229825	0.438764
623	C1COCCOCCNCCOCCOCCN1	0	0.470531	0.210705	0.743004	0.229825	0.438764
624	CCCCCCCCCCCCOC1OC(C)C(OC2OC(C)C(OC(C)=O)C(OC3OC(C)C(OC(C)=O)C(OC4OC(C)C(OC(C)=O)C(O)C4OC(C)=O)C3OC(C)=O)C2O)C(O)C1O	1	0.465252	0.129238	0.604565	0.293137	0.498053
625	COc1cc(O)c2c(c1-c1c(OC)cc(O)c3c1C(=O)c1cc(C)c(O)cc1C3=O)C(=O)C1=C(C2=O)C(O)C(O)C(C)(O)C1O	0	0.464929	0.0730787	0.389286	0.441765	0.563737
626	O=C(C=CC=Cc1ccc2c(c1)OCO2)N1CCCCC1	1	0.464291	0.0516333	0.419649	0.436568	0.536655
627	CCCCCCCCCCCCOC1OC(C)C(OC2OC(C)C(OC(C)=O)C(OC3OC(C)C(OC(C)=O)C(OC4OC(C)C(OC(C)=O)C(O)C4O)C3OC(C)=O)C2O)C(O)C1O	1	0.463897	0.130159	0.603836	0.290366	0.49749
628	CCCCCc1cc(O)cc(O)c1C(=O)Oc1cc(CCCCC)c2c(c1)OC(C)(C)OC2=O	0	0.46167	0.143671	0.364427	0.355792	0.66479
629	COc1nc(NNC(=O)c2ccncc2)nc(N2CCNCC2)n1	0	0.46157	0.0966865	0.341215	0.577947	0.465548
630	CCCCCCCCCCCCOC1OC(C)C(OC2OC(C)C(OC(C)=O)C(OC3OC(C)C(O)C(OC(C)=O)C3OC(C)=O)C2O)C(O)C1O	1	0.460825	0.127142	0.597776	0.291449	0.49325
631	CCCCCCCCCC(=O)NN=Cc1ccc(OC(=O)c2cccc(Br)c2)cc1	0	0.460723	0.106751	0.349413	0.604702	0.428054
632	CCOC(=O)C=Cc1ccc2c(c1)OCO2	0	0.456657	0.0398162	0.497389	0.402621	0.469962
633	COC(=O)C(NC(=O)CN1CCOCCOCCN(CC(=O)NC(C(=O)OC)c2ccccc2)CCOCCOCC1)c1ccccc1	0	0.454775	0.140823	0.630635	0.285903	0.447786
634	COc1cc(O)c2c(c1)C(=O)c1cc(C)c(O)c(-c3c(O)c(C)cc4c3C(=O)c3c(O)cc(OC)cc3C4=O)c1C2=O	0	0.454048	0.0864937	0.514475	0.331731	0.515939
635	CC(C)CCCC(C)CCOc1ccc[n+](CC(P(=O)([O-])O)P(=O)(O)O)c1	1	0.453946	0.145491	0.585069	0.251065	0.525705
636	CCC(=NNC(N)=O)c1cn(S(=O)(=O)c2ccc(C)cc2)c2ccc(Br)cc12	0	0.453615	0.0469166	0.404734	0.439201	0.516911
637	S=c1n(CN2CCOCC2)nc(Cc2ccccc2Nc2c(Cl)cccc2Cl)n1N=Cc1cccs1	0	0.45289	0.131684	0.612884	0.290355	0.455431
638	CCCCCc1cc(OC(=O)c2c(O)cc(O)cc2CCCCC)cc(O)c1C(=O)O	0	0.451964	0.201151	0.311369	0.308096	0.736428
639	Nc1ccc(C(=O)O)cc1	0	0.449971	0.0868348	0.355892	0.428656	0.565364
640	CC(=NNC(N)=O)c1cn(S(=O)(=O)c2ccccc2)c2ccc(Br)cc12	0	0.44956	0.0430461	0.397477	0.448309	0.502896
641	COc1nc(NNC(=O)c2ccncc2)nc(OC(=O)C(N)Cc2c[nH]c3ccccc23)n1	0	0.44861	0.110972	0.311209	0.582983	0.451637
642	CCC(=NNC(N)=O)c1cn(S(=O)(=O)c2ccccc2)c2ccc(Br)cc12	0	0.448463	0.0608903	0.393776	0.4182	0.533412
643	CC(=NNC(N)=O)c1cn(S(=O)(=O)c2ccc(C)cc2)c2ccc(Br)cc12	1	0.448446	0.0348464	0.400459	0.462726	0.482153
644	N#Cc1ccc2c(c1)Oc1c(F)c(F)cc3c(=O)c(C(=O)O)cn-2c13	0	0.445351	0.192955	0.289915	0.328836	0.717304
645	COc1cc(O)c2c(c1)C(=O)c1cc(C)c(O)c(-c3c(OC)cc(O)c4c3C(=O)C3=C(CC(O)C(C)(O)C3O)C4=O)c1C2=O	0	0.445063	0.129542	0.448685	0.284627	0.601876
646	OC(Cn1cncn1)(Cn1cncn1)c1ccc(F)cc1F	0	0.444758	0.119192	0.31766	0.412418	0.604197
647	COc1cc(O)c2c(c1O)C(=O)c1cc(C)c(O)cc1C2=O	0	0.441035	0.0522631	0.420729	0.389643	0.512734
648	Cc1ccc(S(=O)(=O)n2cc(C=NN=C(N)N)c3ccccc32)cc1	1	0.437934	0.100485	0.566124	0.320722	0.426957
649	CCCCCCCCCCCCCCCc1ccc2c(c1)OCCOCCOc1cc(CCCCCCCCCCCCCCC)ccc1OCCOCCO2	0	0.436823	0.0406324	0.483348	0.384353	0.442766
650	CC1(C)CCC(C)(C)c2cc(C(=O)Nc3ccc(C(=O)O)cc3)ccc21	0	0.436717	0.0704782	0.339839	0.50545	0.46486
651	COc1cc(O)c2c(c1)C(=O)c1cc(C)c(O)cc1C2=O	0	0.436371	0.0496596	0.427906	0.380226	0.50098
652	Cc1ccc(S(=O)(=O)Nc2ccc(-c3nc4ccc(NS(=O)(=O)c5ccc(C)cc5)cc4[nH]3)cc2)cc1	0	0.433796	0.126743	0.256621	0.545886	0.498882
653	Cc1ccc(S(=O)(=O)n2cc(C=NNC(N)=O)c3cc(Br)ccc32)cc1	1	0.43364	0.0166441	0.438459	0.411278	0.451184
654	O=C(O)CC1(CNCN2CCNCC2)CCCCC1	0	0.432906	0.133392	0.44118	0.265554	0.591983
655	O=C(NNCN1CCNCC1)c1ccncc1	0	0.430669	0.102828	0.287042	0.482756	0.522207
656	CC(C)CCCC(C)CCCc1cc[n+](CC(P(=O)([O-])O)P(=O)(O)O)cc1	1	0.429893	0.1521	0.59116	0.225987	0.472532
657	O=C(OCc1ccccc1)c1ccc(OC(=O)c2ccc(OCc3ccccc3)cc2OCc2ccccc2)cc1O	0	0.428345	0.158634	0.249895	0.399826	0.635314
658	C=C(C)C1CCC2(C(=O)O)CCC3(C)C(CCC4C5(C)CCC(OC(=O)CCc6cn(CC(=O)NC(CCCN=C(N)N)C(=O)NC(CCCN=C(N)N)C(=O)O)nn6)C(C)(C)C5CCC43C)C12	1	0.427512	0.106297	0.415525	0.303733	0.563277
659	O=Cc1ccc2c(c1)OCO2	0	0.427369	0.00134364	0.428852	0.425598	0.427656
660	COc1nc(OC(=O)C(N)Cc2c[nH]c3ccccc23)nc(Oc2c(OC)cc(Cc3cnc(N)nc3N)cc2OC)n1	1	0.426568	0.042128	0.384396	0.411209	0.4841
661	COc1cc(Cc2cnc(N)nc2NC(=O)C(N)Cc2c[nH]c3ccccc23)cc(OC)c1OC	0	0.42634	0.0844808	0.353668	0.38055	0.544801
662	NC(N)=NN=Cc1cn(S(=O)(=O)c2ccccc2)c2ccccc12	0	0.42623	0.111885	0.562177	0.288141	0.428371
663	Cc1nc(-c2ccccc2)oc1-c1csc(-c2ccc(F)c(Cl)c2)n1	0	0.422046	0.060804	0.446698	0.338377	0.481063
664	O=C(Nc1ccc2nc(-c3ccco3)c(-c3ccco3)nc2c1)N1CCCC1	0	0.421911	0.0506337	0.351002	0.448724	0.466006
665	Cc1nc(-c2ccccc2)oc1-c1csc(Cc2ccc(Cl)cc2)n1	0	0.421312	0.0780096	0.424046	0.324432	0.515457
666	CC(C)(C)CC(C)(C)c1ccc(OC(=O)c2ccccc2)cc1	0	0.4207	0.0906958	0.297688	0.513663	0.45075
667	COc1cc(O)c2c(c1OC(C)=O)C(=O)c1cc(C)ccc1C2=O	0	0.420657	0.117103	0.406726	0.28471	0.570535
668	CCC(=NNC(N)=S)c1cn(S(=O)(=O)c2ccc(C)cc2)c2ccc(Br)cc12	0	0.41965	0.0532204	0.433427	0.348682	0.476842
669	NC(=O)NN=Cc1cn(S(=O)(=O)c2ccccc2)c2ccc(Br)cc12	0	0.41962	0.0347187	0.420568	0.376632	0.46166
670	S=c1n(CN2CCOCC2)nc(Cc2ccccc2Nc2c(Cl)cccc2Cl)n1N=Cc1ccncc1	0	0.41822	0.100675	0.521898	0.281875	0.450889
671	CC(=NNC(N)=S)c1cn(S(=O)(=O)c2ccccc2)c2ccc(Br)cc12	0	0.417154	0.0448805	0.429053	0.357212	0.465197
672	S=c1n(CN2CCOCC2)nc(Cc2ccccc2Nc2c(Cl)cccc2Cl)n1N=Cc1ccco1	0	0.417116	0.10902	0.537015	0.273226	0.441106
673	Cc1nc(-c2ccccc2)oc1-c1csc(Cc2cccc(Cl)c2)n1	0	0.416865	0.08124	0.434068	0.309888	0.506641
674	CC=Cc1ccc2c(c1)OCO2	0	0.41613	0.0185026	0.39666	0.410726	0.441005
675	CCC(=NNC(N)=S)c1cn(S(=O)(=O)c2ccccc2)c2ccc(Br)cc12	0	0.416072	0.0632573	0.424364	0.334786	0.489067
676	CC(=NNC(N)=S)c1cn(S(=O)(=O)c2ccc(C)cc2)c2ccc(Br)cc12	0	0.415226	0.0354121	0.429798	0.366446	0.449435
677	COc1cc(OC(C)=O)c2c(c1O)C(=O)c1cc(C)c(O)cc1C2=O	0	0.414432	0.0905077	0.374369	0.329184	0.539742
678	CCOC(=O)c1cn2c3c(c(F)c(F)cc3c1=O)Oc1cc(C#N)ccc1-2	0	0.41188	0.144511	0.291941	0.328546	0.615155
679	CC(=NN=C(N)N)c1cccc(C(C)=NN=C(N)N)c1.Cl.Cl	0	0.41181	0.105489	0.490762	0.262712	0.481957
680	C=C(C)C1CCC2(C(=O)O)CCC3(C)C(CCC4C5(C)CCC(OC(=O)CCc6cn(CC(=O)NC(CCCN=C(N)N)C(=O)O)nn6)C(C)(C)C5CCC43C)C12	0	0.408414	0.0956357	0.410594	0.29021	0.524438
681	CCC(=NN=C(N)N)c1cn(S(=O)(=O)c2ccccc2)c2ccccc12	0	0.406463	0.103298	0.415461	0.275691	0.528238
682	CCC(=NN=C(N)N)c1cn(S(=O)(=O)c2ccc(C)cc2)c2ccccc12	0	0.405976	0.0902526	0.418018	0.289911	0.509997
683	Cc1nc(-c2ccccc2)oc1-c1csc(-c2cccc(Cl)c2)n1	0	0.405626	0.0664466	0.431518	0.31445	0.47091
684	NC(N)=NCCCC(N)C(=O)NC(CCCN=C(N)N)C(=O)NC(CCCN=C(N)N)C(=O)NC(CCCN=C(N)N)C(=O)NC(CCCN=C(N)N)C(=O)O	0	0.404402	0.0862258	0.311978	0.381726	0.519503
685	CC(=NN=C(N)N)c1cn(S(=O)(=O)c2ccc(C)cc2)c2ccccc12	0	0.40436	0.0566016	0.429533	0.325968	0.457578
686	C1COCCOCC23CC4CC(C2)CC(COCCOCCO1)(C4)O3	0	0.404074	0.123152	0.532211	0.237852	0.442157
687	Cc1ccc(S(=O)(=O)n2cc(C=NNC(N)=S)c3cc(Br)ccc32)cc1	0	0.404025	0.0426551	0.455102	0.350692	0.406281
688	NC(N)=NCCCC(N)C(=O)NC(CCCN=C(N)N)C(=O)NC(CCCN=C(N)N)C(=O)O	0	0.403432	0.0876282	0.310745	0.378538	0.521014
689	C1COCC23CC4CC(C2)CC(COCCOCC25CC6CC(CC(CO1)(C6)O2)C5)(C4)O3	0	0.402357	0.115083	0.514088	0.244005	0.448977
690	O=C(C=Cc1ccco1)c1ccc(NC(=O)c2cccs2)cc1	0	0.402204	0.10707	0.266821	0.528628	0.411165
691	CC(C)CCCC(C)CCOc1ccnc(NC(P(=O)(O)O)P(=O)(O)O)c1	0	0.401589	0.0393287	0.439947	0.34753	0.417291
692	C#CCOc1ccc2ccccc2c1C=CC(=O)c1ccc(OC)cc1	0	0.401015	0.089675	0.281809	0.423135	0.4981
693	CC(=NN=C(N)N)c1cn(S(=O)(=O)c2ccccc2)c2ccccc12	0	0.400589	0.0680069	0.427434	0.307186	0.467148
694	COc1nc(NNC(=O)c2ccncc2)nc(OC(=O)C(N)Cc2ccccc2)n1	0	0.399245	0.0811046	0.287793	0.47844	0.431502
695	CCCCCCCCOC1OC(C)C(OC(=O)CCCCC)C(OC2OC(C)C(OC(C)=O)C(OC3OC(C)C(OC(C)=O)C(OC4OC(C)C(O)C(O)C4OC(C)=O)C3O)C2OC(C)=O)C1O	0	0.397562	0.0930994	0.453692	0.266354	0.472638
696	COc1cc(OC(C)=O)c2c(c1O)C(=O)c1cc(C)c(OC(C)=O)cc1C2=O	0	0.395537	0.0854057	0.350404	0.32108	0.515126
697	O=C(N1CCOCCOCCN(C(=O)C23CC4CC(CC(C4)C2)C3)CCOCCOCC1)C12CC3CC(CC(C3)C1)C2	0	0.394537	0.109678	0.447642	0.241775	0.494195
698	O=C(C=Cc1c(OCc2cn(Cc3cccc(F)c3)nn2)ccc2ccccc12)c1ccc([N+](=O)[O-])cc1	0	0.393645	0.082569	0.29685	0.385479	0.498606
699	CC(=NN=C(N)N)c1ccc(Oc2ccc(C(C)=NN=C(N)N)cc2)cc1.Cl.Cl	0	0.393558	0.052167	0.399263	0.327005	0.454405
700	NNC(=O)c1ccncc1	0	0.392638	0.100388	0.257274	0.497389	0.423252
701	NC(=S)NN=Cc1cn(S(=O)(=O)c2ccccc2)c2ccc(Br)cc12	0	0.392413	0.0490562	0.439504	0.324747	0.412989
702	Cc1nc(-c2ccccc2)oc1-c1csc(Cc2ccccc2)n1	0	0.392093	0.0776842	0.372951	0.307976	0.495352
703	O=C(C=Cc1c(OCc2cn(Cc3ccccc3)nn2)ccc2ccccc12)c1ccc([N+](=O)[O-])cc1	1	0.390989	0.0853491	0.27712	0.413253	0.482595
704	COc1cc(O)c2c(c1O)C(=O)c1cc(C)c(OC(C)=O)cc1C2=O	0	0.390081	0.0688194	0.372816	0.315764	0.481663
705	c1ccc(CN2CCOCCOCCN(Cc3ccccc3)CCOCCOCC2)cc1	0	0.389247	0.0711851	0.40099	0.296787	0.469964
706	CCCCCCCCOC1OC(C)C(OC(=O)CCCCC)C(OC2OC(C)C(OC(C)=O)C(OC3OC(C)C(OC(C)=O)C(O)C3O)C2OC(C)=O)C1O	1	0.389209	0.0917059	0.449628	0.259616	0.458383
707	c1ccc(CN2CCOCCOCCOCCOCCOCC2)cc1	0	0.389114	0.0711642	0.400919	0.296655	0.469767
708	Cc1nc(-c2ccc(F)cc2)oc1-c1csc(-c2ccc(F)c(Cl)c2)n1	0	0.388472	0.0726107	0.41967	0.288147	0.457599
709	CCCCCCCCOC1OC(C)C(OC(=O)CCCCC)C(OC2OC(C)C(OC(C)=O)C(OC3OC(C)C(OC(C)=O)C(OC4OC(C)C(O)C(O)C4O)C3O)C2OC(C)=O)C1O	0	0.387508	0.0892969	0.442465	0.261563	0.458497
710	O=C(C=Cc1c(OCc2cn(Cc3ccccc3F)nn2)ccc2ccccc12)c1ccc([N+](=O)[O-])cc1	1	0.386402	0.0911759	0.259393	0.430639	0.469173
711	NC(N)=NCCCC(N)C(=O)O	0	0.386281	0.0917946	0.343885	0.301219	0.51374
712	O=CC=Cc1ccc2c(c1)OCO2	0	0.386193	0.0188159	0.385553	0.363475	0.409551
713	CCCCCCCCOC1OC(C)C(OC(=O)CCCCC)C(OC2OC(C)C(OC(C)=O)C(OC3OC(C)C(O)C(O)C3OC(C)=O)C2OC(C)=O)C1O	0	0.385855	0.0926525	0.433135	0.256384	0.468047
714	O=C(O)c1ccc(NCN2CCNCC2)cc1	0	0.385086	0.128862	0.311712	0.277307	0.566238
715	O=C(C=Cc1c(OCc2cn(Cc3cccc(F)c3)nn2)ccc2ccccc12)c1ccc(Br)cc1	0	0.384455	0.080279	0.300891	0.359678	0.492794
716	CC(=NN=C(N)N)c1ccc(Cc2ccc(C(C)=NN=C(N)N)cc2)cc1.Cl.Cl	0	0.384405	0.0833912	0.4156	0.270312	0.467303
717	Cc1nc(-c2ccccc2)oc1-c1csc(-c2ccc(Cl)cc2)n1	0	0.384352	0.0622365	0.37605	0.312618	0.464386
718	O=C(NCCO)Nc1ccc2nc(-c3ccco3)c(-c3ccco3)nc2c1	0	0.384273	0.0625224	0.349866	0.330937	0.472015
719	Cc1nc(-c2ccccc2)oc1-c1csc(-c2ccc(Br)cc2)n1	0	0.383435	0.0536015	0.344355	0.346722	0.459226
720	Cc1nc(-c2ccc(F)cc2)oc1-c1csc(Cc2cccc(Cl)c2)n1	0	0.382802	0.0861752	0.389543	0.274051	0.484813
721	COC(=O)c1ccc(-c2ccc(C=C3SC(=S)NC3=O)o2)cc1	0	0.381979	0.0575034	0.307325	0.447236	0.391377
722	CC(C)CCCC(C)CCCc1cccc(NCC(P(=O)(O)O)P(=O)(O)O)n1	0	0.380931	0.101605	0.437685	0.238232	0.466877
723	O=C(C=Cc1c(OCc2cn(Cc3ccc(F)cc3)nn2)ccc2ccccc12)c1ccc([N+](=O)[O-])cc1	1	0.380393	0.0834781	0.277954	0.380794	0.482431
724	C#CCOc1ccc2ccccc2c1C=CC(=O)c1ccc(Br)cc1	0	0.379136	0.0873693	0.265894	0.39295	0.478563
725	Cc1nc(-c2ccc(F)cc2)oc1-c1csc(Cc2ccc(Cl)cc2)n1	0	0.378937	0.0848079	0.368436	0.280719	0.487657
726	O=C(C=Cc1c(OCc2cn(Cc3ccccc3)nn2)ccc2ccccc12)c1ccc(Br)cc1	0	0.378639	0.0799919	0.278285	0.383597	0.474036
727	Cc1nc(-c2ccccc2)oc1-c1csc(Cc2ccc(F)cc2)n1	0	0.378398	0.0833594	0.349285	0.294023	0.491886
728	CC(C)CCCC(C)CCOc1cc[n+](CC(P(=O)([O-])O)P(=O)(O)O)cc1	0	0.377813	0.108533	0.458151	0.224381	0.450906
729	CNC(=O)Nc1ccc2nc(-c3ccco3)c(-c3ccco3)nc2c1	0	0.377573	0.0452304	0.333885	0.358954	0.439879
730	Cc1ncc([N+](=O)[O-])n1CCOC(=O)C(N)Cc1c[nH]c2ccccc12	0	0.377516	0.0868312	0.297903	0.336355	0.498291
731	CCCCCCCCOC1OC(C)C(OC(=O)CCCCC)C(OC2OC(C)C(OC(C)=O)C(O)C2OC(C)=O)C1O	0	0.376605	0.0897166	0.42323	0.2511	0.455483
732	Cc1nc(-c2ccc(F)cc2)oc1-c1csc(-c2cccc(Cl)c2)n1	0	0.375685	0.0710428	0.385974	0.283988	0.457092
733	CCCCCCCCOC1OC(C)C(OC(=O)CCCCC)C(OC2OC(C)C(OC(C)=O)C(OC(=O)C(C)C)C2OC(C)=O)C1O	0	0.374507	0.0979885	0.428752	0.236951	0.45782
734	Cc1nc(-c2ccccc2)oc1-c1csc(-c2ccccc2)n1	1	0.374298	0.055535	0.360895	0.313982	0.448019
735	NC(N)=NCCCC(N)C(=O)NC(CCCN=C(N)N)C(=O)O	0	0.3741	0.0792338	0.303804	0.333679	0.484818
736	Cc1nc2sc3c(c2c(=O)n1N=Cc1ccc(O)cc1)CCN(Cc1ccccc1)C3	0	0.373796	0.0540277	0.301764	0.387743	0.431881
737	Cc1ccc(-c2nc(-c3oc(-c4ccccc4)nc3C)cs2)cc1	0	0.373261	0.0545708	0.361225	0.313261	0.445296
738	O=C(C=Cc1c(OCc2cn(Cc3ccccc3F)nn2)ccc2ccccc12)c1ccc(Br)cc1	0	0.373115	0.0855612	0.257127	0.401258	0.46096
739	CC(=O)c1ccc(N=CC=Cc2ccc3c(c2)OCO3)cc1	0	0.373051	0.031002	0.378893	0.332499	0.407761
740	CC(C)CCCC(C)CCOc1cc(NCC(P(=O)(O)O)P(=O)(O)O)ccn1	0	0.372181	0.0832369	0.377267	0.26779	0.471487
741	Clc1ccc2nc(N=CC=Cc3ccc4c(c3)OCO4)sc2c1	0	0.371896	0.0265808	0.338868	0.372864	0.403956
742	CCCCCCCCOC1OC(C)C(OC(=O)CCCCC)C(OC2OC(C)C(OC(C)=O)C(OC(=O)CCC)C2OC(C)=O)C1O	0	0.371524	0.0843202	0.408823	0.254786	0.450964
743	CC(=NN=C(N)N)c1ccc(C(C)=NN=C(N)N)cc1.Cl.Cl	0	0.371469	0.0670825	0.384276	0.283658	0.446472
744	COc1nc(OC(=O)C(N)Cc2ccccc2)nc(Oc2c(OC)cc(Cc3cnc(N)nc3N)cc2OC)n1	0	0.370657	0.0587112	0.337792	0.321056	0.453123
745	CCCCCCCCOC1OC(C)C(OC(=O)CCCCC)C(OC2OC(C)C(OC(C)=O)C(OC(C)=O)C2OC(C)=O)C1O	0	0.370134	0.0871521	0.411032	0.248994	0.450377
746	O=c1c2c3c(sc2ncn1N=Cc1ccc(O)cc1)CN(Cc1ccccc1)CC3	0	0.369936	0.0611362	0.28348	0.412497	0.413831
747	O=C(C=Cc1c(OCc2cn(Cc3ccc(F)cc3)nn2)ccc2ccccc12)c1ccc(Br)cc1	1	0.36986	0.0808264	0.278658	0.355788	0.475135
748	CCCCCCCCOC1OC(C)C(OC(=O)CCCCC)C(OC2OC(C)C(OC(C)=O)C(OC(=O)C(C)(C)C)C2OC(C)=O)C1O	0	0.36927	0.0797609	0.401737	0.259484	0.446589
749	COc1cc(O)c2c(c1)C(=O)c1cc(C)c(O)c(-c3c(OC)cc4c(c3O)C(=O)c3cc(O)c(C)cc3C4=O)c1C2=O	0	0.36801	0.0911725	0.389125	0.247297	0.467608
750	Cc1ccc(S(=O)(=O)n2cc(C=NNC(N)=O)c3ccccc32)cc1	0	0.367407	0.0623464	0.397359	0.280613	0.424249
751	CCCCCCCCOC1OC(C)C(OC(=O)CCCCC)C(OC2OC(C)C(OC(C)=O)C(OC3OC(C)C(OC(C)=O)C(OC4OC(C)C(O)C(OC(C)=O)C4O)C3O)C2OC(C)=O)C1O	0	0.366673	0.0876833	0.400063	0.246555	0.453401
752	CCCCCCCCOC1OC(C)C(OC(=O)CCCCC)C(OC2OC(C)C(OC(C)=O)C(OC3OC(C)C(OC(C)=O)C(O)C3OC(C)=O)C2OC(C)=O)C1O	0	0.366438	0.0895531	0.404118	0.242885	0.45231
753	Cc1ncc([N+](=O)[O-])n1CCO	0	0.364731	0.0822263	0.318864	0.295122	0.480205
754	CCCCCCCCOC1OC(C)C(OC(=O)CCCCC)C(OC2OC(C)C(OC(C)=O)C(OC3OC(C)C(OC(C)=O)C(OC(C)=O)C3O)C2OC(C)=O)C1O	0	0.364626	0.0849076	0.394955	0.248844	0.450081
755	C(=Cc1ccc2c(c1)OCO2)C=Nc1ccccc1	0	0.363569	0.0398124	0.346212	0.325863	0.418633
756	NC(=O)NN=CC=Cc1ccc2c(c1)OCO2	0	0.363534	0.0379304	0.346634	0.327895	0.416074
757	Cc1nc(-c2ccc(F)cc2)oc1-c1csc(Cc2ccc(F)cc2)n1	0	0.362993	0.0831378	0.34382	0.272119	0.473039
758	Cc1nc(-c2ccc(F)cc2)oc1-c1csc(Cc2ccccc2)n1	1	0.362567	0.0873503	0.330185	0.275518	0.481999
759	COc1cc(Cc2cnc(N)nc2N)cc(OC)c1OC	0	0.362457	0.0689771	0.330799	0.298379	0.458193
760	CC(=NN=C(N)N)c1ccc(-c2ccc(C(C)=NNc3ccccc3Cl)cc2)cc1.Cl	0	0.362102	0.0884733	0.387994	0.243145	0.455168
761	O=C(C=Cc1cccc([N+](=O)[O-])c1)c1ccc(NC(=O)c2ccco2)cc1	0	0.361192	0.0864617	0.270951	0.334857	0.477767
762	CCCCCCCCOC1OC(C)C(OC(=O)CCCCC)C(OC2OC(C)C(OC(C)=O)C(OC(=O)CC(C)C)C2OC(C)=O)C1O	0	0.361177	0.0906013	0.396687	0.236804	0.450038
763	Cc1nc2sc3c(c2c(=O)n1N=Cc1ccccc1[N+](=O)[O-])CCN(Cc1ccccc1)C3	0	0.361025	0.06924	0.284225	0.346818	0.452033
764	COc1cc(Cc2cnc(N)nc2NC(=O)C(N)Cc2ccccc2)cc(OC)c1OC	0	0.360556	0.0894129	0.305129	0.289842	0.486696
765	CCCCCCCCOC1OC(C)C(OC(=O)CCCCC)C(OC2OC(C)C(O)C(OC(C)=O)C2OC(C)=O)C1O	0	0.359352	0.0871054	0.390677	0.240515	0.446865
766	CC(=NNC(N)=O)c1cn(S(=O)(=O)c2ccc(C)cc2)c2ccccc12	0	0.358688	0.0616988	0.342974	0.292215	0.440874
767	COc1nc(OC(=O)C(N)C(C)C)nc(Oc2c(OC)cc(Cc3cnc(N)nc3N)cc2OC)n1	1	0.358558	0.0671274	0.372129	0.270403	0.433142
768	CCC(=NNC(N)=O)c1cn(S(=O)(=O)c2ccc(C)cc2)c2ccccc12	0	0.35746	0.0745517	0.337962	0.277477	0.456941
769	Cc1nc(-c2ccc(F)cc2)oc1-c1csc(-c2ccc(Cl)cc2)n1	0	0.356988	0.0683486	0.345267	0.279756	0.44594
770	CC(C)CCCC(C)CCOc1ccnc(NCC(P(=O)(O)O)P(=O)(O)O)c1	0	0.356952	0.0592525	0.356524	0.284598	0.429734
771	O=c1c2c3c(sc2ncn1N=Cc1ccccc1[N+](=O)[O-])CN(Cc1ccccc1)CC3	0	0.356857	0.0688214	0.268846	0.364874	0.43685
772	CC(=O)OCC1OC(n2cc(COc3ccc4c(c3)OC(N)=C(C#N)C4c3cccc(Cl)c3)nn2)C(OC(C)=O)C(OC(C)=O)C1OC(C)=O	1	0.35652	0.136677	0.316418	0.212819	0.540324
773	Cc1ccc2nc(N=CC=Cc3ccc4c(c3)OCO4)sc2c1	0	0.356224	0.0400884	0.300763	0.37377	0.394138
774	Cc1ccc(S(=O)(=O)n2cc(C=NNC(N)=S)c3ccccc32)cc1	0	0.354351	0.0676228	0.412661	0.259551	0.390841
775	COc1nc(NNC(=O)c2ccncc2)nc(OC(=O)C(N)C(C)C)n1	0	0.354292	0.0438772	0.302708	0.350214	0.409953
776	CC(=NNC(N)=O)c1cn(S(=O)(=O)c2ccccc2)c2ccccc12	0	0.353734	0.0707158	0.334924	0.278075	0.448202
777	CCC(=NNC(N)=O)c1cn(S(=O)(=O)c2ccccc2)c2ccccc12	0	0.353658	0.0837576	0.330058	0.264934	0.465984
778	NC(=O)NN=Cc1cn(S(=O)(=O)c2ccccc2)c2ccccc12	0	0.353134	0.0696749	0.375162	0.258946	0.425295
779	Cc1nc(-c2ccc(F)cc2)oc1-c1csc(-c2ccc(Br)cc2)n1	0	0.352852	0.0609478	0.322153	0.298452	0.437952
780	C(=Cc1ccc2c(c1)OCO2)C=Nc1nc2ccccc2s1	0	0.352692	0.0437314	0.290932	0.380752	0.386391
781	Cc1nc(-c2ccc(F)cc2)oc1-c1csc(-c2ccccc2)n1	0	0.351861	0.0682726	0.323813	0.285875	0.445896
782	Cc1nc(-c2ccccc2)oc1-c1csc(-c2ccc(F)cc2)n1	0	0.351861	0.0682726	0.323813	0.285875	0.445896
783	COc1nc(OCCn2c([N+](=O)[O-])cnc2C)nc(OC(=O)C(N)c2c[nH]c3ccccc23)n1	0	0.351649	0.0853802	0.306813	0.276975	0.47116
784	Cl.NC(N)=NN=Cc1ccc(-c2ccc(C=NNc3ccccc3Br)cc2)cc1	0	0.350237	0.0190617	0.329602	0.345531	0.375577
785	CC(C)C(N)C(=O)NNC(=O)c1ccncc1	0	0.349505	0.0597018	0.269227	0.366995	0.412294
786	Cc1nc2sc3c(c2c(=O)n1N=Cc1ccc(Cl)cc1Cl)CCN(Cc1ccccc1)C3	0	0.348889	0.0597837	0.313209	0.300348	0.433109
787	CC(=NNC(N)=S)c1cn(S(=O)(=O)c2ccc(C)cc2)c2ccccc12	0	0.348144	0.0639661	0.364677	0.262855	0.4169
788	O=C(C=Cc1c(OCc2cn(-c3cccc(C(F)(F)F)c3)nn2)ccc2ccccc12)c1ccc([N+](=O)[O-])cc1	0	0.347867	0.0916996	0.237826	0.343461	0.462313
789	Cc1ccc(-c2nc(-c3oc(-c4ccc(F)cc4)nc3C)cs2)cc1	0	0.347695	0.0604786	0.335776	0.280307	0.427003
790	CCC(=NNC(N)=S)c1cn(S(=O)(=O)c2ccc(C)cc2)c2ccccc12	0	0.347665	0.0739516	0.359348	0.251818	0.431827
791	CC(=NN=C(N)N)c1ccc(CCc2ccc(C(C)=NN=C(N)N)cc2)cc1.Cl.Cl	0	0.347425	0.0681249	0.340701	0.267555	0.434019
792	COc1cc(O)c2c(c1)C(=O)c1cc(C)c(O)c(-c3c(OC)cc(O)c4c3C(=O)c3cc(C)c(O)cc3C4=O)c1C2=O	0	0.347358	0.0877453	0.344498	0.241351	0.456225
793	O=C(C=Cc1c(OCc2cn(-c3ccc(F)cc3)nn2)ccc2ccccc12)c1ccc([N+](=O)[O-])cc1	0	0.345464	0.0887609	0.24721	0.326936	0.462247
794	Cl.Cl.NC(N)=NN=Cc1ccc(-c2cccc(C=NN=C(N)N)c2)cc1	0	0.344524	0.0720465	0.389229	0.24288	0.401462
795	CC(=NNC(N)=S)c1cn(S(=O)(=O)c2ccccc2)c2ccccc12	0	0.344157	0.0708103	0.358591	0.251121	0.422759
796	CC(=O)OCC1OC(n2cc(COc3ccc4c(c3)OC(N)=C(C#N)C4c3ccc(C(C)C)cc3)nn2)C(OC(C)=O)C(OC(C)=O)C1OC(C)=O	1	0.343954	0.120155	0.3294	0.204613	0.497849
797	CCC(=NNC(N)=S)c1cn(S(=O)(=O)c2ccccc2)c2ccccc12	0	0.343898	0.0809049	0.352172	0.240933	0.43859
798	CC(C)CCCC(C)CCc1csc(NCC(P(=O)(O)O)P(=O)(O)O)n1	0	0.343433	0.0763355	0.3412	0.251078	0.438021
799	COc1cc(OC(C)=O)c2c(c1OC(C)=O)C(=O)c1cc(C)c(O)cc1C2=O	1	0.341825	0.0931348	0.315654	0.243118	0.466702
800	Cc1nc(-c2ccc(F)cc2)oc1-c1csc(-c2ccc(F)cc2)n1	0	0.341532	0.0657404	0.32553	0.270219	0.428847
801	NC(=S)NN=Cc1cn(S(=O)(=O)c2ccccc2)c2ccccc12	0	0.341158	0.0709221	0.392478	0.240868	0.390128
802	O=c1c2c3c(sc2ncn1N=Cc1ccc(Cl)cc1Cl)CN(Cc1ccccc1)CC3	0	0.341125	0.0530963	0.297913	0.309549	0.415913
803	CC(=O)OCC1OC(n2cc(COc3ccc4c(c3)OC(N)=C(C#N)C4c3ccc(N(C)C)cc3)nn2)C(OC(C)=O)C(OC(C)=O)C1OC(C)=O	0	0.340279	0.122496	0.311258	0.206883	0.502695
804	Cc1ncc([N+](=O)[O-])n1CCOC(=O)C(N)Cc1ccccc1	0	0.339934	0.0865887	0.277064	0.280363	0.462374
805	CC(=O)OCC1OC(n2cc(COc3ccc4c(c3)OC(N)=C(C#N)C4c3cccc(Cl)c3Cl)nn2)C(OC(C)=O)C(OC(C)=O)C1OC(C)=O	0	0.339721	0.128222	0.298412	0.207466	0.513286
806	NC(=S)NN=CC=Cc1ccc2c(c1)OCO2	0	0.339345	0.0450286	0.359262	0.277005	0.381769
807	CC(=O)OCC1OC(n2cc(COc3ccc4c(c3)OC(N)=C(C#N)C4c3ccccc3Cl)nn2)C(OC(C)=O)C(OC(C)=O)C1OC(C)=O	1	0.339282	0.12964	0.293602	0.208353	0.515891
808	C(=Cc1ccc2c(c1)OCO2)C=Nc1nccs1	0	0.338622	0.037031	0.321813	0.304073	0.389981
809	Cc1ncc([N+](=O)[O-])n1CCOC(=O)C(N)C(C)C	0	0.338019	0.085577	0.312673	0.248207	0.453178
810	O=c1c2ccc(F)cc2ncn1CCn1ccnc1	0	0.336745	0.0833842	0.295915	0.261352	0.452967
811	O=C(O)c1ccc(OCc2ccccc2)cc1	0	0.336515	0.076852	0.261064	0.306494	0.441988
812	CC(=O)OCC1OC(n2cc(COc3ccc4c(c3)OC(N)=C(C#N)C4c3ccccc3[N+](=O)[O-])nn2)C(OC(C)=O)C(OC(C)=O)C1OC(C)=O	0	0.336294	0.133965	0.274052	0.21245	0.52238
813	O=C1CSC(c2cccs2)N1n1c(Cc2ccccc2Nc2c(Cl)cccc2Cl)n[nH]c1=S	0	0.336153	0.0691504	0.320975	0.260077	0.427407
814	O=C(C=Cc1c(OCc2cn(-c3cccc(C(F)(F)F)c3)nn2)ccc2ccccc12)c1ccc(Br)cc1	0	0.336077	0.0901381	0.233988	0.321011	0.453233
815	COc1cc(O)c2c(c1OC(C)=O)C(=O)c1cc(C)c(O)cc1C2=O	0	0.335969	0.0879382	0.329429	0.231686	0.446792
816	O=c1c2ccc(Cl)cc2ncn1CCn1ccnc1	0	0.335054	0.0822023	0.305028	0.252807	0.447328
817	O=C(C=Cc1c(OCc2cn(-c3ccc(F)cc3)nn2)ccc2ccccc12)c1ccc(Br)cc1	0	0.334891	0.0873707	0.243498	0.308575	0.452601
818	CC(=O)OCC1OC(n2cc(COc3ccc4c(c3)OC(N)=C(C#N)C4c3ccc(Cl)cc3)nn2)C(OC(C)=O)C(OC(C)=O)C1OC(C)=O	0	0.333674	0.11892	0.302445	0.206175	0.492401
819	Cc1nc2sc3c(c2c(=O)n1N=Cc1cccs1)CCN(Cc1ccccc1)C3	0	0.33293	0.0607687	0.257442	0.335101	0.406247
820	COc1cc(OC)cc(C2C(C#N)=C(N)Oc3cc(OCc4cn(C5OC(COC(C)=O)C(OC(C)=O)C(OC(C)=O)C5OC(C)=O)nn4)ccc32)c1	0	0.332898	0.129867	0.280534	0.206627	0.511532
821	O=C1CSC(c2ccco2)N1n1c(Cc2ccccc2Nc2c(Cl)cccc2Cl)n[nH]c1=S	0	0.332733	0.0713289	0.314436	0.255971	0.427792
822	CC(=O)OCC1OC(n2cc(COc3ccc4c(c3)OC(N)=C(C#N)C4c3ccccc3)nn2)C(OC(C)=O)C(OC(C)=O)C1OC(C)=O	0	0.332624	0.129664	0.285406	0.202784	0.509683
823	COc1cc(O)c2c(c1OC(C)=O)C(=O)c1cc(C)c(OC(C)=O)cc1C2=O	0	0.331738	0.0803114	0.318273	0.240804	0.436138
824	CC(=O)OCC1OC(n2cc(COc3ccc4c(c3)OC(N)=C(C#N)C4c3ccc([N+](=O)[O-])cc3)nn2)C(OC(C)=O)C(OC(C)=O)C1OC(C)=O	0	0.330689	0.119114	0.280858	0.21625	0.494959
825	COc1nc(Nc2nc(N)ncc2Cc2cc(OC)c(OC)c(OC)c2)nc(OC(=O)C(N)Cc2ccccc2)n1	0	0.330366	0.0772444	0.293523	0.259727	0.43785
826	CC(=O)OCC1OC(n2cc(COc3ccc4c(c3)OC(N)=C(C#N)C4c3ccc(Br)cc3)nn2)C(OC(C)=O)C(OC(C)=O)C1OC(C)=O	0	0.330202	0.119307	0.288165	0.209707	0.492732
827	COc1cc(C=Nn2cnc3sc4c(c3c2=O)CCN(Cc2ccccc2)C4)cc(OC)c1OC	0	0.329792	0.0523383	0.261436	0.33938	0.388558
828	CC(=O)OCC1OC(n2cc(COc3ccc4c(c3)OC(N)=C(C#N)C4c3ccc(C)cc3)nn2)C(OC(C)=O)C(OC(C)=O)C1OC(C)=O	0	0.329608	0.11677	0.298743	0.204547	0.485533
829	COc1nc(OCCn2c([N+](=O)[O-])cnc2C)nc(OC(=O)C(N)Cc2ccccc2)n1	0	0.329215	0.0768993	0.277148	0.272562	0.437935
830	O=c1c2c3c(sc2ncn1N=Cc1cccs1)CN(Cc1ccccc1)CC3	0	0.329165	0.0638538	0.242085	0.352001	0.39341
831	COc1cc(C=Nn2c(C)nc3sc4c(c3c2=O)CCN(Cc2ccccc2)C4)cc(OC)c1OC	0	0.328477	0.0561309	0.269062	0.312596	0.403774
832	CC(=O)OCC1OC(n2cc(COc3ccc4c(c3)OC(N)=C(C#N)C4c3ccc(Cl)cc3Cl)nn2)C(OC(C)=O)C(OC(C)=O)C1OC(C)=O	1	0.32789	0.11264	0.299909	0.20607	0.477692
833	CC(=O)OCC1OC(n2cc(COc3ccc4c(c3)OC(N)=C(C#N)C4c3cccc([N+](=O)[O-])c3)nn2)C(OC(C)=O)C(OC(C)=O)C1OC(C)=O	0	0.327537	0.125911	0.272211	0.208624	0.501777
834	CCCCCc1cc(OC(=O)c2c(CCCCC)cc(OCc3ccccc3)cc2OCc2ccccc2)cc(O)c1C(=O)OCc1ccccc1	0	0.327024	0.101828	0.247344	0.262981	0.470747
835	Cc1ncc([N+](=O)[O-])n1CCn1cnc2cc(F)ccc2c1=O	0	0.326831	0.0854788	0.28833	0.246843	0.445319
836	O=C1CSC(c2ccccc2)N1n1c(Cc2ccccc2Nc2c(Cl)cccc2Cl)n[nH]c1=S	0	0.326816	0.0859053	0.312528	0.229479	0.438442
837	C1COCCN(CC23CC4CC(CC(C4)C2)C3)CCOCCOCCN(CC23CC4CC(CC(C4)C2)C3)CCO1	0	0.326159	0.0694345	0.332746	0.238018	0.407714
838	COC(=O)c1ccc(-c2c3[nH]c4ccc(OC)cc4c3cc[n+]2Cc2ccccc2Br)cc1.[Br-]	0	0.326146	0.0619894	0.256893	0.314222	0.407324
839	CC(=NN=C(N)N)c1ccc(-c2ccc(C(C)=NN=C(N)N)cc2)cc1.Cl.Cl	0	0.3249	0.0738223	0.309185	0.243374	0.42214
840	CC(C)CCCC(C)CCc1cnc(NCC(P(=O)(O)O)P(=O)(O)O)s1	0	0.324783	0.0722274	0.322979	0.237239	0.414132
841	Cc1ncc([N+](=O)[O-])n1CCn1cnc2cc(Cl)ccc2c1=O	0	0.324183	0.0867473	0.289641	0.239508	0.443398
842	COc1nc(Nc2nc(N)ncc2Cc2cc(OC)c(OC)c(OC)c2)nc(OC(=O)C(N)Cc2cc3ccccc3[nH]2)n1	0	0.323958	0.0694662	0.291725	0.259707	0.420443
843	O=c1c2ccc(F)cc2ncn1CCn1cncn1	0	0.323035	0.0897977	0.281197	0.240115	0.447794
844	COc1nc(Nc2nc(N)ncc2Cc2cc(OC)c(OC)c(OC)c2)nc(OC(=O)C(N)C(C)C)n1	0	0.322607	0.0774923	0.315144	0.231651	0.421027
845	Cc1nc2sc3c(c2c(=O)n1N=Cc1ccc(Cl)cc1)CCN(Cc1ccccc1)C3	0	0.322604	0.0591204	0.26974	0.292939	0.405133
846	Cl.NC(N)=NN=Cc1ccc(-c2ccc(C=NNc3ccc(Cl)cc3Cl)cc2)cc1	0	0.322474	0.0637431	0.337732	0.237903	0.391788
847	CC(C)CCCC(C)c1cnc(NCC(P(=O)(O)O)P(=O)(O)O)s1	0	0.32236	0.061118	0.31285	0.252716	0.401515
848	COc1cc(OC(C)=O)c2c(c1OC(C)=O)C(=O)c1cc(C)c(OC(C)=O)cc1C2=O	0	0.32133	0.0872988	0.288079	0.234988	0.440923
849	COc1cc(Cc2cnc(N)nc2NC(=O)C(N)C(C)C)cc(OC)c1OC	0	0.320606	0.0865621	0.2961	0.22899	0.43673
850	O=c1c2ccc(F)cc2ncn1CCBr	0	0.320543	0.0884634	0.286542	0.233276	0.44181
851	O=c1c2ccc(Cl)cc2ncn1CCn1cncn1	0	0.320342	0.088678	0.288226	0.231413	0.441386
852	O=C1CSC(c2ccncc2)N1n1c(Cc2ccccc2Nc2c(Cl)cccc2Cl)n[nH]c1=S	0	0.32018	0.0740294	0.298926	0.242029	0.419587
853	Cc1ncc([N+](=O)[O-])n1CCCCn1cnc2cc(F)ccc2c1=O	0	0.319205	0.0824228	0.284397	0.240268	0.43295
854	Cc1ncc([N+](=O)[O-])n1CCCCCCCCCCn1cnc2cc(F)ccc2c1=O	0	0.31843	0.0824273	0.283358	0.239691	0.432241
855	Cc1ncc([N+](=O)[O-])n1CCCCCCn1cnc2cc(F)ccc2c1=O	0	0.318389	0.0823386	0.283435	0.239672	0.432059
856	Cc1ncc([N+](=O)[O-])n1CCCCCn1cnc2cc(F)ccc2c1=O	0	0.318368	0.0823233	0.283439	0.239652	0.432013
857	Cl.NC(N)=NN=Cc1ccc(-c2ccc(C=NNc3ccc(F)cc3F)cc2)cc1	0	0.31812	0.0562055	0.288924	0.268693	0.396744
858	Cc1ncc([N+](=O)[O-])n1CCCCn1cnc2cc(Cl)ccc2c1=O	0	0.317189	0.083881	0.28593	0.233717	0.43192
859	C(=Cc1nc2ccccc2[nH]1)c1ccc2c(c1)OCO2	0	0.316815	0.0448527	0.309971	0.265625	0.37485
860	COc1cc(-c2nc3ccccc3n2Cc2ccccc2F)c2c(c1O)CN1CCc3cc4c(cc3C1C2)OCO4	0	0.316729	0.0637202	0.261629	0.282526	0.406031
861	Cc1ncc([N+](=O)[O-])n1CCCCCCCCCCn1cnc2cc(Cl)ccc2c1=O	0	0.316421	0.0834791	0.285256	0.233389	0.430617
862	Cc1ncc([N+](=O)[O-])n1CCCCCCn1cnc2cc(Cl)ccc2c1=O	0	0.31635	0.0834376	0.285256	0.233319	0.430475
863	Cc1ncc([N+](=O)[O-])n1CCCCCn1cnc2cc(Cl)ccc2c1=O	0	0.316211	0.0834301	0.285006	0.23327	0.430355
864	O=c1c2ccc(Cl)cc2ncn1CCBr	0	0.316164	0.0871707	0.290426	0.224624	0.433443
865	COc1cc(-c2nc3ccc(Cl)cc3[nH]2)c2c(c1O)CN1CCc3cc4c(cc3C1C2)OCO4	0	0.31535	0.0846248	0.273882	0.238861	0.433307
866	O=c1c2c3c(sc2ncn1N=Cc1ccc(Cl)cc1)CN(Cc1ccccc1)CC3	0	0.315303	0.0552914	0.255698	0.301274	0.388936
867	COc1nc(OCCn2c([N+](=O)[O-])cnc2C)nc(OC(=O)C(N)C(C)C)n1	0	0.315276	0.0760642	0.288098	0.238727	0.419001
868	COC(=O)c1ccc(-c2c3[nH]c4ccc(OC)cc4c3cc[n+]2Cc2ccccc2F)cc1.[Br-]	0	0.315008	0.0712744	0.2443	0.288149	0.412574
869	Cc1nc2sc3c(c2c(=O)n1N=Cc1ccccc1)CCN(Cc1ccccc1)C3	0	0.314989	0.0582876	0.263412	0.285091	0.396465
870	O=C(CCC12CC3CC(CC(C3)C1)C2)N1CCOCCOCCN(C(=O)CCC23CC4CC(CC(C4)C2)C3)CCOCCOCC1	0	0.314766	0.0717783	0.328461	0.220812	0.395025
871	O=C(CCC12CC3CC(CC(C3)C1)C2)N1CCOCCOCCOCCOCCOCC1	0	0.314681	0.0719421	0.32724	0.220964	0.395838
872	Cl.Cl.NC(N)=NN=Cc1ccc(-c2ccc(C=NN=C(N)N)cc2)cc1	0	0.314634	0.0527416	0.318475	0.248205	0.377223
873	COc1cc(-c2nc3ccccc3n2Cc2ccccc2Cl)c2c(c1O)CN1CCc3cc4c(cc3C1C2)OCO4	0	0.313945	0.068007	0.278494	0.254244	0.409097
874	Cl.NC(N)=NN=Cc1ccc(-c2ccc(C=NNc3ccc(Cl)cc3)cc2)cc1	0	0.313634	0.0509406	0.298587	0.260144	0.382171
875	COc1cc(-c2nc3ccccc3n2Cc2ccc(Cl)cc2Cl)c2c(c1O)CN1CCc3cc4c(cc3C1C2)OCO4	0	0.312846	0.0684591	0.29504	0.239335	0.404164
876	COc1cc(-c2nc3ccccc3[nH]2)c2c(c1O)CN1CCc3cc4c(cc3C1C2)OCO4	0	0.312559	0.0818218	0.264323	0.245588	0.427766
877	O=P(O)(O)C(CNc1nccs1)P(=O)(O)O	0	0.312207	0.06032	0.300004	0.245192	0.391425
878	Cc1nc2sc3c(c2c(=O)n1N=Cc1ccc(F)cc1)CCN(Cc1ccccc1)C3	0	0.311511	0.0651125	0.258189	0.273157	0.403188
879	COc1cc(-c2nc3ccccc3n2Cc2ccc(Cl)cc2)c2c(c1O)CN1CCc3cc4c(cc3C1C2)OCO4	0	0.311294	0.069251	0.272792	0.25256	0.408531
880	Cl.NC(N)=NN=Cc1ccc(-c2ccc(C=NNc3ccccc3Cl)cc2)cc1	0	0.311097	0.0564354	0.310191	0.242435	0.380664
881	COC(=O)c1ccc(-c2c3[nH]c4ccc(OC)cc4c3cc[n+]2Cc2ccc([N+](=O)[O-])cc2)cc1.[Cl-]	0	0.310239	0.0699879	0.236942	0.289285	0.404491
882	C(CN1CCOCCOCCOCCOCCOCC1)CC12CC3CC(CC(C3)C1)C2	0	0.310223	0.0579081	0.315153	0.236963	0.378552
883	C(CN1CCOCCOCCN(CCCC23CC4CC(CC(C4)C2)C3)CCOCCOCC1)CC12CC3CC(CC(C3)C1)C2	0	0.31015	0.0580007	0.315526	0.236579	0.378346
884	COc1cc(-c2nc3ccccc3n2CCCCCCn2c3ccccc3c3ccccc32)c2c(c1O)CN1CCc3cc4c(cc3C1C2)OCO4	0	0.309986	0.0580341	0.279076	0.259598	0.391285
885	COc1cc(-c2nc3ccc(F)cc3[nH]2)c2c(c1O)CN1CCc3cc4c(cc3C1C2)OCO4	1	0.309924	0.090043	0.258542	0.234711	0.436518
886	COc1cc(-c2nc3ccccc3n2Cc2ccccc2F)c2c(c1O)CN1CCc3cc4c(cc3C1C2)OCO4.Cl	0	0.309677	0.0648386	0.254709	0.273601	0.400722
887	CCCCCCCCn1c(-c2cc(OC)c(O)c3c2CC2c4cc5c(cc4CCN2C3)OCO5)nc2ccccc21	0	0.309469	0.0584585	0.283887	0.254178	0.390343
888	CCCCCCCCCCCCn1c(-c2cc(OC)c(O)c3c2CC2c4cc5c(cc4CCN2C3)OCO5)nc2ccccc21	0	0.309326	0.0583013	0.28376	0.254224	0.389994
889	CCCn1c(-c2cc(OC)c(O)c3c2CC2c4cc5c(cc4CCN2C3)OCO5)nc2ccccc21	0	0.309224	0.0604144	0.285113	0.250294	0.392264
890	O=C(CC12CC3CC(CC(C3)C1)C2)N1CCOCCOCCN(C(=O)CC23CC4CC(CC(C4)C2)C3)CCOCCOCC1	0	0.30901	0.0853254	0.304251	0.206968	0.415809
891	O=c1c2ccc(F)cc2ncn1CCn1cnc([N+](=O)[O-])c1	0	0.308398	0.0890579	0.254256	0.236988	0.43395
892	FC(F)(F)c1ccc(C[n+]2ccc3c([nH]c4ccccc43)c2-c2ccc3c(c2)OCO3)cc1.[Br-]	0	0.3073	0.0699069	0.282793	0.236608	0.402499
893	CCn1c(-c2cc(OC)c(O)c3c2CC2c4cc5c(cc4CCN2C3)OCO5)nc2ccccc21	0	0.306788	0.0622478	0.27223	0.25395	0.394185
894	C=CCOc1c(OC)cc(C=NNC(N)=S)c2c1CN1CCc3cc4c(cc3C1C2)OCO4	0	0.306735	0.0578286	0.31043	0.234134	0.37564
895	COc1cc(-c2nc3ccccc3n2Cc2cccc(F)c2)c2c(c1O)CN1CCc3cc4c(cc3C1C2)OCO4	0	0.306592	0.0733392	0.273058	0.238362	0.408357
896	COc1cc(-c2nc3ccccc3n2Cc2cccc(Cl)c2)c2c(c1O)CN1CCc3cc4c(cc3C1C2)OCO4	0	0.306492	0.0707737	0.271427	0.242839	0.405211
897	O=c1c2c3c(sc2ncn1N=Cc1ccccc1)CN(Cc1ccccc1)CC3	0	0.306311	0.0550293	0.247536	0.291523	0.379874
898	O=c1c2ccc(F)cc2ncn1CCCCn1cnc([N+](=O)[O-])c1	0	0.306134	0.0849486	0.264003	0.229767	0.424632
899	COc1cc(-c2nc3ccccc3n2Cc2ccc(Cl)c(Cl)c2)c2c(c1O)CN1CCc3cc4c(cc3C1C2)OCO4	0	0.30586	0.0660781	0.281176	0.240148	0.396257
900	O=c1c2ccc(F)cc2ncn1CCCCCCCCCCn1cnc([N+](=O)[O-])c1	0	0.30567	0.0850241	0.26313	0.229541	0.424338
901	O=c1c2ccc(F)cc2ncn1CCCCCCn1cnc([N+](=O)[O-])c1	0	0.305629	0.0849604	0.263199	0.229492	0.424194
902	O=c1c2ccc(F)cc2ncn1CCCCCn1cnc([N+](=O)[O-])c1	0	0.305594	0.0849733	0.263091	0.229502	0.424189
903	COC(=O)c1ccc(-c2c3[nH]c4ccc(OC)cc4c3cc[n+]2Cc2cccc(F)c2)cc1.[Br-]	0	0.305579	0.0778913	0.253749	0.247317	0.415672
904	Cc1ccc(C[n+]2ccc3c([nH]c4ccccc43)c2-c2ccc3c(c2)OCO3)cc1.[Br-]	0	0.305093	0.0671748	0.293833	0.22903	0.392414
905	COC(=O)c1ccc(-c2c3[nH]c4ccc(OC)cc4c3cc[n+]2Cc2cccc(Br)c2)cc1.[Br-]	0	0.305017	0.0679012	0.251302	0.26294	0.400808
906	COc1cc(-c2nc3ccccc3n2Cc2ccc(Cl)cc2)c2c(c1O)CN1CCc3cc4c(cc3C1C2)OCO4.Cl	0	0.304969	0.0699438	0.265761	0.245927	0.403219
907	COC(=O)c1ccc(-c2c3[nH]c4ccccc4c3cc[n+]2Cc2ccc(C(F)(F)F)cc2)cc1.[Br-]	0	0.304883	0.072604	0.262488	0.245093	0.407068
908	C=CCOc1c(OC)cc(C=NNc2nccs2)c2c1CN1CCc3cc4c(cc3C1C2)OCO4	0	0.304534	0.0611385	0.286713	0.240173	0.386716
909	C1COCCN(CCC23CC4CC(CC(C4)C2)C3)CCOCCOCCN(CCC23CC4CC(CC(C4)C2)C3)CCO1	0	0.304215	0.0665333	0.316226	0.21739	0.379029
910	C1COCCOCCN(CCC23CC4CC(CC(C4)C2)C3)CCOCCOCCO1	0	0.304093	0.0664119	0.31595	0.217478	0.378852
911	COC(=O)c1ccc(-c2c3[nH]c4ccc(OC)cc4c3cc[n+]2Cc2ccc(C(F)(F)F)cc2)cc1.[Br-]	0	0.303995	0.072629	0.24466	0.261054	0.406271
912	O=c1c2ccc(Cl)cc2ncn1CCn1cnc([N+](=O)[O-])c1	0	0.30393	0.0892833	0.252539	0.229743	0.429508
913	FC(F)(F)c1ccc(C[n+]2ccc3c([nH]c4ccccc43)c2-c2ccccn2)cc1.[Br-]	0	0.303831	0.0712828	0.274896	0.234669	0.401928
914	COc1cc(-c2nc3ccccc3n2CCCCCCn2c3ccccc3c3ccccc32)c2c(c1O)CN1CCc3cc4c(cc3C1C2)OCO4.Cl	0	0.303769	0.0593309	0.271527	0.252804	0.386977
915	COC(=O)c1ccc(-c2c3[nH]c4ccc(OC)cc4c3cc[n+]2Cc2ccc(Cl)cc2)cc1.[Cl-]	0	0.303392	0.0705389	0.247153	0.260157	0.402867
916	COc1cc(-c2nc3ccccc3n2Cc2ccc(F)cc2)c2c(c1O)CN1CCc3cc4c(cc3C1C2)OCO4	0	0.30304	0.0738519	0.262184	0.240226	0.40671
917	O=c1c2c3c(sc2ncn1N=Cc1ccc(F)cc1)CN(Cc1ccccc1)CC3	0	0.302909	0.0605583	0.244392	0.278012	0.386323
918	O=c1c2ccc(Cl)cc2ncn1CCCCn1cnc([N+](=O)[O-])c1	0	0.302449	0.0847886	0.264157	0.223187	0.420002
919	O=c1c2ccccc2nc2n(N=Cc3ccccc3)c(Cc3ccccc3Nc3c(Cl)cccc3Cl)nn12	0	0.302416	0.0751471	0.291445	0.216357	0.399446
920	Cc1nc2sc3c(c2c(=O)n1N=Cc1ccco1)CCN(Cc1ccccc1)C3	0	0.302153	0.0582583	0.242765	0.282392	0.381303
921	O=c1c2ccc(Cl)cc2ncn1CCCCCCCCCCn1cnc([N+](=O)[O-])c1	0	0.302096	0.0843535	0.264131	0.223138	0.419019
922	O=c1c2ccc(Cl)cc2ncn1CCCCCCn1cnc([N+](=O)[O-])c1	0	0.302064	0.0842661	0.264207	0.223134	0.418851
923	O=c1c2ccc(Cl)cc2ncn1CCCCCn1cnc([N+](=O)[O-])c1	0	0.302041	0.0842505	0.264208	0.223112	0.418803
924	COC(=O)c1ccc(-c2c3[nH]c4ccc(OC)cc4c3cc[n+]2Cc2ccc(F)cc2F)cc1.[Br-]	0	0.301982	0.0768283	0.240786	0.254828	0.41033
925	O=c1c2ccccc2nc2n(N=Cc3cccs3)c(Cc3ccccc3Nc3c(Cl)cccc3Cl)nn12	0	0.301414	0.0677538	0.280082	0.23118	0.392978
926	Cc1ccc(C[n+]2ccc3c([nH]c4ccccc43)c2-c2ccccn2)cc1.[Br-]	0	0.30112	0.0683324	0.282842	0.22808	0.392438
927	COc1cc(-c2nc3ccccc3n2Cc2cccc(F)c2)c2c(c1O)CN1CCc3cc4c(cc3C1C2)OCO4.Cl	0	0.300745	0.0736777	0.265916	0.233114	0.403206
928	FC(F)(F)c1ccc(C[n+]2ccc3c([nH]c4ccccc43)c2-c2ccco2)cc1.[Br-]	0	0.299273	0.071752	0.262485	0.235768	0.399567
929	COC(=O)c1ccc(-c2c3[nH]c4ccc(OC)cc4c3cc[n+]2Cc2ccc(Br)cc2)cc1.[Br-]	0	0.298889	0.0705367	0.237238	0.2618	0.39763
930	COC(=O)c1ccc(-c2nccc3c2[nH]c2ccc(OC)cc23)cc1	0	0.298856	0.0737273	0.216856	0.284083	0.395628
931	Cc1nc2sc3c(c2c(=O)n1N=Cc1ccc(C#N)cc1)CCN(Cc1ccccc1)C3	0	0.298745	0.0670616	0.253233	0.249443	0.393559
932	COc1cc(C=NNC(N)=S)c2c(c1OCc1ccccc1F)CN1CCc3cc4c(cc3C1C2)OCO4	0	0.298737	0.0557914	0.284232	0.238824	0.373155
933	O=c1c2ccc(F)cc2ncn1CCCCBr	0	0.29849	0.078775	0.264918	0.223281	0.40727
934	COc1cc(C=NNc2nccs2)c2c(c1OCc1ccccc1F)CN1CCc3cc4c(cc3C1C2)OCO4	0	0.29817	0.060778	0.266714	0.244625	0.383172
935	COC(=O)c1ccc(-c2c3[nH]c4ccccc4c3cc[n+]2Cc2ccc(C)cc2)cc1.[Br-]	0	0.297848	0.0708168	0.264955	0.232373	0.396215
936	O=c1c2ccc(F)cc2ncn1CCCCCCBr	0	0.297758	0.0790728	0.263722	0.222526	0.407025
937	O=c1c2ccc(F)cc2ncn1CCCCCCCCCCBr	0	0.297662	0.0790913	0.263515	0.222493	0.406978
938	O=c1c2ccc(F)cc2ncn1CCCCCBr	0	0.297645	0.0790378	0.263526	0.222522	0.406885
939	COc1cc(-c2nc3ccccc3n2Cc2ccc(F)cc2)c2c(c1O)CN1CCc3cc4c(cc3C1C2)OCO4.Cl	0	0.297507	0.0742669	0.255874	0.234816	0.40183
940	Cc1ccc(C[n+]2ccc3c([nH]c4ccccc43)c2-c2ccco2)cc1.[Br-]	0	0.296281	0.0691208	0.270538	0.227486	0.39082
941	COC(=O)c1ccc(-c2c3[nH]c4ccc(OC)cc4c3cc[n+]2Cc2ccc(C)cc2)cc1.[Br-]	0	0.296031	0.070316	0.245037	0.247595	0.395462
942	COC(=O)c1ccc(-c2c3[nH]c4ccc(OC)cc4c3cc[n+]2Cc2ccccc2)cc1.[Br-]	0	0.295967	0.0768405	0.234813	0.24875	0.404337
943	O=c1c2c3c(sc2ncn1N=Cc1ccco1)CN(Cc1ccccc1)CC3	0	0.295475	0.0588892	0.22801	0.286922	0.371495
944	COC(=O)c1ccc(-c2nccc3c2[nH]c2ccccc23)cc1	0	0.294739	0.0711971	0.231745	0.258212	0.394261
945	[Br-].c1ccc(C[n+]2ccc3c([nH]c4ccccc43)c2-c2ccc3c(c2)OCO3)cc1	0	0.294482	0.073334	0.266591	0.221921	0.394934
946	O=c1c2ccc(Cl)cc2ncn1CCCCBr	0	0.294165	0.0778324	0.265346	0.216574	0.400574
947	COc1cc(C=NNC(N)=S)c2c(c1OCc1ccc(Cl)cc1Cl)CN1CCc3cc4c(cc3C1C2)OCO4	0	0.293866	0.0671854	0.310921	0.20439	0.366287
948	O=c1c2ccc(Cl)cc2ncn1CCCCCCCCCCBr	0	0.293659	0.0775181	0.265367	0.216081	0.399529
949	O=c1c2ccc(Cl)cc2ncn1CCCCCBr	0	0.293621	0.0774936	0.265348	0.216059	0.399454
950	O=c1c2ccc(Cl)cc2ncn1CCCCCCBr	0	0.293611	0.0775334	0.26523	0.216079	0.399524
951	COC(=O)c1ccc(-c2c3[nH]c4ccc(OC)cc4c3cc[n+]2Cc2ccc(F)cc2)cc1.[Br-]	0	0.293364	0.0787045	0.234539	0.240944	0.404607
952	COC(=O)c1ccc(-c2c3[nH]c4ccccc4c3cc[n+]2Cc2ccccc2)cc1.[Br-]	0	0.293309	0.076635	0.248908	0.229889	0.401129
953	COc1cc(C=NNC(N)=S)c2c(c1OCc1ccccc1Cl)CN1CCc3cc4c(cc3C1C2)OCO4	0	0.293223	0.0637947	0.293667	0.214869	0.371132
954	COc1cc(C=NNc2nccs2)c2c(c1OCc1ccc(Cl)cc1Cl)CN1CCc3cc4c(cc3C1C2)OCO4	0	0.292866	0.0683136	0.291587	0.209847	0.377166
955	O=c1c2ccccc2nc2n(N=Cc3ccncc3)c(Cc3ccccc3Nc3c(Cl)cccc3Cl)nn12	0	0.292844	0.0726538	0.264067	0.221811	0.392653
956	COc1cc(C=NNc2nccs2)c2c(c1OCc1ccc([N+](=O)[O-])cc1)CN1CCc3cc4c(cc3C1C2)OCO4	0	0.292702	0.065292	0.257461	0.236409	0.384235
957	COc1cc(C=NNc2nccs2)c2c(c1OCc1ccccc1Cl)CN1CCc3cc4c(cc3C1C2)OCO4	0	0.292659	0.066697	0.275291	0.221052	0.381632
958	[Br-].c1ccc(C[n+]2ccc3c([nH]c4ccccc43)c2-c2ccccn2)cc1	0	0.291605	0.0744203	0.259337	0.220983	0.394496
959	COc1cc(C=NNC(N)=S)c2c(c1OCc1ccc([N+](=O)[O-])cc1)CN1CCc3cc4c(cc3C1C2)OCO4	0	0.291529	0.0601599	0.271456	0.229964	0.373166
960	Cl.NC(N)=NN=Cc1ccc(-c2ccc(C=NNc3ccc(F)cc3)cc2)cc1	0	0.291297	0.0606403	0.261965	0.236173	0.375752
961	COc1cc(C=NNc2nccs2)c2c(c1OCc1ccc(Cl)cc1)CN1CCc3cc4c(cc3C1C2)OCO4	0	0.290254	0.0693891	0.272805	0.215348	0.382607
962	COc1cc(C=NNC(N)=S)c2c(c1OCc1ccc(Cl)cc1)CN1CCc3cc4c(cc3C1C2)OCO4	0	0.290129	0.0659352	0.290534	0.209173	0.37068
963	COc1cc(C=NNC(N)=S)c2c(c1OCc1cccc(Cl)c1)CN1CCc3cc4c(cc3C1C2)OCO4	0	0.289653	0.0681944	0.292626	0.204686	0.371648
964	O=c1c2ccccc2nc2n(N=Cc3ccco3)c(Cc3ccccc3Nc3c(Cl)cccc3Cl)nn12	0	0.289615	0.0690192	0.266376	0.219135	0.383335
965	c1ccc2c(c1)[nH]c1c(-c3ccc4c(c3)OCO4)nccc12	0	0.289324	0.0711009	0.246722	0.231746	0.389503
966	COc1cc(C=NNc2nccs2)c2c(c1OCc1cccc(Cl)c1)CN1CCc3cc4c(cc3C1C2)OCO4	0	0.289148	0.0712533	0.273915	0.210501	0.383029
967	COc1cc(C=NNC(N)=S)c2c(c1OCc1ccc(Cl)c(Cl)c1)CN1CCc3cc4c(cc3C1C2)OCO4	0	0.289142	0.0653823	0.300331	0.204058	0.363035
968	N#Cc1ccc(C=Nn2cnc3sc4c(c3c2=O)CCN(Cc2ccccc2)C4)cc1	0	0.288941	0.0617029	0.239874	0.250983	0.375966
969	c1ccc(-c2nccc3c2[nH]c2ccccc23)nc1	0	0.288628	0.0680425	0.244168	0.236951	0.384764
970	COc1cc(C=NNc2nccs2)c2c(c1O)CN1CCc3cc4c(cc3C1C2)OCO4	0	0.288252	0.0692435	0.269295	0.214529	0.380932
971	COc1cc(C=NNc2nccs2)c2c(c1OCc1ccc(Cl)c(Cl)c1)CN1CCc3cc4c(cc3C1C2)OCO4	0	0.287752	0.0677001	0.280029	0.208968	0.374258
972	[Br-].c1ccc(C[n+]2ccc3c([nH]c4ccccc43)c2-c2ccco2)cc1	0	0.286227	0.0763064	0.245485	0.220058	0.393137
973	Cl.N#Cc1ccc(NN=Cc2ccc(-c3ccc(C=NN=C(N)N)cc3)cc2)cc1	0	0.286167	0.0612223	0.258085	0.229281	0.371137
974	COc1cc(C=NNC(N)=S)c2c(c1O)CN1CCc3cc4c(cc3C1C2)OCO4	0	0.285749	0.065107	0.283319	0.207252	0.366676
975	CCOc1c(OC)cc(C=NNC(N)=S)c2c1CN1CCc3cc4c(cc3C1C2)OCO4	0	0.285261	0.0632429	0.290014	0.205538	0.360232
976	CCCCCCCCCCCCOc1c(OC)cc(C=NNC(N)=S)c2c1CN1CCc3cc4c(cc3C1C2)OCO4	0	0.285194	0.0643862	0.291623	0.203319	0.360639
977	CCCCCCCCCCOc1c(OC)cc(C=NNC(N)=S)c2c1CN1CCc3cc4c(cc3C1C2)OCO4	0	0.285164	0.064338	0.291676	0.203312	0.360503
978	CCCCCCCCOc1c(OC)cc(C=NNC(N)=S)c2c1CN1CCc3cc4c(cc3C1C2)OCO4	0	0.285119	0.0643041	0.291799	0.203236	0.360323
979	CCCCCCOc1c(OC)cc(C=NNC(N)=S)c2c1CN1CCc3cc4c(cc3C1C2)OCO4	0	0.285097	0.0642035	0.291822	0.203317	0.360151
980	CCOc1c(OC)cc(C=NNc2nccs2)c2c1CN1CCc3cc4c(cc3C1C2)OCO4	0	0.284802	0.0661931	0.272026	0.21088	0.371502
981	CCCCCCCCCCOc1c(OC)cc(C=NNc2nccs2)c2c1CN1CCc3cc4c(cc3C1C2)OCO4	0	0.283573	0.0651548	0.272922	0.209636	0.368162
982	CCCCCCCCOc1c(OC)cc(C=NNc2nccs2)c2c1CN1CCc3cc4c(cc3C1C2)OCO4	0	0.283538	0.0650967	0.272962	0.209627	0.368025
983	CCCCCCOc1c(OC)cc(C=NNc2nccs2)c2c1CN1CCc3cc4c(cc3C1C2)OCO4	0	0.283496	0.0650369	0.2731	0.20955	0.367837
984	CCCCCCCCCCCCOc1c(OC)cc(C=NNc2nccs2)c2c1CN1CCc3cc4c(cc3C1C2)OCO4	0	0.283415	0.0650324	0.273071	0.209444	0.367729
985	COc1cc(C=NNc2nccs2)c2c(c1OCc1ccccc1)CN1CCc3cc4c(cc3C1C2)OCO4	0	0.283273	0.0694216	0.256666	0.214735	0.378418
986	c1coc(-c2nccc3c2[nH]c2ccccc23)c1	0	0.282781	0.0720273	0.232636	0.231068	0.384639
987	COc1cc(C=NNC(N)=S)c2c(c1OCc1ccccc1)CN1CCc3cc4c(cc3C1C2)OCO4	0	0.282429	0.0650012	0.271211	0.209023	0.367053
988	CCCCOc1c(OC)cc(C=NNC(N)=S)c2c1CN1CCc3cc4c(cc3C1C2)OCO4	0	0.281643	0.0633768	0.282966	0.203369	0.358593
989	COc1cc(C=NNc2nccs2)c2c(c1OCc1ccc(F)cc1)CN1CCc3cc4c(cc3C1C2)OCO4	0	0.281529	0.0719208	0.255478	0.209408	0.379701
990	CCCCOc1c(OC)cc(C=NNc2nccs2)c2c1CN1CCc3cc4c(cc3C1C2)OCO4	0	0.28108	0.0653931	0.266014	0.209593	0.367633
991	COc1cc(C=NNC(N)=S)c2c(c1OCc1ccc(F)cc1)CN1CCc3cc4c(cc3C1C2)OCO4	0	0.280354	0.0671602	0.269321	0.204173	0.367567
992	C#CCOc1c(OC)cc(C=NNC(N)=S)c2c1CN1CCc3cc4c(cc3C1C2)OCO4	0	0.27927	0.0662964	0.277338	0.199056	0.361414
993	C#CCOc1c(OC)cc(C=NNc2nccs2)c2c1CN1CCc3cc4c(cc3C1C2)OCO4	0	0.278548	0.0688269	0.261434	0.204123	0.370088
994	COc1cc(C=NNC(N)=S)c2c(c1OCC#N)CN1CCc3cc4c(cc3C1C2)OCO4	0	0.277163	0.0665894	0.276153	0.196117	0.359218
995	COc1cc(C=NNc2nccs2)c2c(c1OCCO)CN1CCc3cc4c(cc3C1C2)OCO4	0	0.277064	0.0693283	0.261398	0.201078	0.368715
996	COc1cc(C=NNc2nccs2)c2c(c1OCC#N)CN1CCc3cc4c(cc3C1C2)OCO4	0	0.27678	0.069575	0.260977	0.200576	0.368787
997	COc1cc(C=NNC(N)=S)c2c(c1OCCO)CN1CCc3cc4c(cc3C1C2)OCO4	0	0.274318	0.0663685	0.272422	0.193998	0.356534

## Sheet: Cinnamomum cassia-predict
Number	Name	SMILES	MW	MF	ENSEMBLE_PREDICTION	ENSEMBLE_STD_DEV	PRED_MODEL_1	PRED_MODEL_2	PRED_MODEL_3
126	Phenol, 4-(2-propenyl)-	C=CCc1ccc(O)cc1	134.17	C9H10O	0.957671	0.013879	0.954764	0.942313	0.975935
584	1,5-Cyclooctadiene, 3-(1-methyl-2-propenyl)-	C=CC(C)C1C=CCCC=CC1	162.27	C12H18	0.956567	0.0175208	0.960478	0.933422	0.975801
184	2-Cyclohexen-1-one	O=C1C=CCCC1	96.13	C6H8O	0.955227	0.0153283	0.948351	0.940861	0.976468
428	(E)-2,6-Dimethylocta-5,7-dien-2-ol	C=CC(C)=CCCC(C)(C)O	154.25	C10H18O	0.955138	0.0164856	0.959475	0.933132	0.972808
416	cinnamtannin B1	Oc1cc(O)c2c(c1)OC1(c3ccc(O)c(O)c3)Oc3cc(O)c4c(c3C2C1O)OC(c1ccc(O)c(O)c1)C(O)C4c1c(O)cc(O)c2c1OC(c1ccc(O)c(O)c1)C(O)C2	864.8	C45H36O18	0.95446	0.0155383	0.950607	0.93765	0.975122
422	Guaiol	CC1CCC(C(C)(C)O)CC2=C1CCC2C	222.37	C15H26O	0.954301	0.0157251	0.946537	0.940136	0.97623
430	procyanidin B2	Oc1cc(O)c2c(c1)OC(c1ccc(O)c(O)c1)C(O)C2c1c(O)cc(O)c2c1OC(c1ccc(O)c(O)c1)C(O)C2	578.5	C30H26O12	0.953613	0.0163833	0.949154	0.936151	0.975532
145	Cyclohexanol, 1-ethenyl-	C=CC1(O)CCCCC1	126.2	C8H14O	0.952935	0.024083	0.960275	0.920463	0.978068
318	Spiro[4.5]decan-7-one, 1,8-dimethyl-8,9-epoxy-4-isopropyl-	CC(C)C1CCC(C)C12CC(=O)C1(C)OC1C2	236.35	C15H24O2	0.952027	0.0178783	0.94445	0.934925	0.976705
134	Myroxide	C=CC(C)=CCC1OC1(C)C	152.23	C10H16O	0.951933	0.0212071	0.954236	0.924885	0.976678
504	Cyclohexanepropanoic Acid, 2-propenyl ester	C=CCOC(=O)CCC1CCCCC1	196.29	C12H20O2	0.951906	0.0185149	0.947737	0.931604	0.976378
63	Santolina triene	C=CC(C=C(C)C)C(=C)C	136.23	C10H16	0.951646	0.0215575	0.955234	0.923633	0.976071
70	1,10-Undecadiene	C=CCCCCCCCC=C	152.28	C11H20	0.951211	0.012652	0.948327	0.93736	0.967946
275	Benzenemethanol, 4-methyl-.alpha.-(1-methyl-2-propenyl)-, (R*,R*)-	C=CC(C)C(O)c1ccc(C)cc1	176.25	C12H16O	0.951015	0.0197402	0.949227	0.927783	0.976037
218	2(5H)-Furanone, 5-ethyl-	CCC1C=CC(=O)O1	112.13	C6H8O2	0.950712	0.0164865	0.941252	0.936988	0.973897
31	1,E-11,Z-13-Hexadecatriene	C=CCCCCCCCCC=CC=CCC	220.39	C16H28	0.950506	0.0151682	0.9427	0.937106	0.971713
606	1,5-Cycloundecadiene, 8,8-dimethyl-9-methylene-	C=C1CCC=CCCC=CCC1(C)C	190.32	C14H22	0.950188	0.0213662	0.952147	0.923095	0.975321
442	4-Hexen-1-ol, 5-methyl-2-(1-methylethenyl)-, (R)-	C=C(C)C(CO)CC=C(C)C	154.25	C10H18O	0.950019	0.0197276	0.956151	0.923383	0.970524
113	(1S,5S,6R)-6-Methyl-2-methylene-6-(4-methylpent-3-en-1-yl)bicyclo[3.1.1]heptane	C=C1CCC2CC1C2(C)CCC=C(C)C	204.35	C15H24	0.949641	0.0212809	0.952689	0.922187	0.974046
503	Cyclohexene, 3-(1,5-dimethyl-4-hexenyl)-6-methylene-, [S-(R*,S*)]-	C=C1C=CC(C(C)CCC=C(C)C)CC1	204.35	C15H24	0.949384	0.0234085	0.953793	0.918765	0.975593
555	Linalool	C=CC(C)(O)CCC=C(C)C	154.25	C10H18O	0.948794	0.0219711	0.963558	0.917734	0.965088
552	2H-2a,7-Methanoazuleno[5,6-b]oxirene, octahydro-3,6,6,7a-tetramethyl-	CC1CCC2C(C)(C)C3CC12CC1OC13C	220.35	C15H24O	0.948545	0.0195719	0.939711	0.930245	0.975679
59	10-epi-.gamma.-Eudesmol	CC1=C2CC(C(C)(C)O)CCC2(C)CCC1	222.37	C15H26O	0.948523	0.0188662	0.942508	0.929019	0.974042
543	.beta.-Acorenol	C=C1CCC2(CC1)C(C)CCC2C(C)(C)O	222.37	C15H26O	0.94851	0.0198069	0.94376	0.926978	0.974792
329	(E)-4,8-Dimethylnona-1,3,7-triene	C=CC=C(C)CCC=C(C)C	150.26	C11H18	0.948416	0.0255611	0.963049	0.912473	0.969726
242	3,6-Dimethyl-4H-furo[3,2-c]pyran-4-one	Cc1cc2occ(C)c2c(=O)o1	164.16	C9H8O3	0.948227	0.0131425	0.945377	0.933746	0.965558
239	1H-3a,7-Methanoazulene, octahydro-3,8,8-trimethyl-6-methylene-, [3R-(3.alpha.,3a.beta.,7.beta.,8a.alpha.)]-	C=C1CCC23CC1C(C)(C)C2CCC3C	204.35	C15H24	0.947977	0.018998	0.937718	0.931601	0.974611
311	(4aR-trans)-decahydro-4a-methyl-1-methylene-7-(1-methylethylidene)-Naphthalene	C=C1CCCC2(C)CCC(=C(C)C)CC12	204.35	C15H24	0.94783	0.02152	0.942619	0.924468	0.976402
456	.alpha.-Farnesene	C=CC(C)=CCC=C(C)CCC=C(C)C	204.35	C15H24	0.947655	0.0205091	0.957093	0.919184	0.966687
36	2-Methyl-2,5-divinyltetrahydrofuran	C=CC1CCC(C)(C=C)O1	138.21	C9H14O	0.947192	0.0214292	0.942012	0.923923	0.975641
51	1,3-Cyclohexadiene, 5-butyl-	CCCCC1C=CC=CC1	136.23	C10H16	0.94716	0.0176727	0.938902	0.93086	0.971718
471	cis-Dihydrocarvone	C=C(C)C1CCC(C)C(=O)C1	152.23	C10H16O	0.946891	0.021095	0.941652	0.924076	0.974945
435	(-)-epicatechin	Oc1cc(O)c2c(c1)OC(c1ccc(O)c(O)c1)C(O)C2	290.27	C15H14O6	0.946838	0.0223118	0.944716	0.920635	0.975163
240	1,5-Heptadien-4-one, 3,3,6-trimethyl-	C=CC(C)(C)C(=O)C=C(C)C	152.23	C10H16O	0.946663	0.0153169	0.94687	0.927802	0.965319
570	2,7-Octadiene-1,6-diol, 2,6-dimethyl-, (Z)-	C=CC(C)(O)CCC=C(C)CO	170.25	C10H18O2	0.946484	0.0251203	0.960111	0.911258	0.968083
55	1,7-Nonadiene, 4,8-dimethyl-	C=CCC(C)CCC=C(C)C	152.28	C11H20	0.945707	0.0253901	0.957349	0.910469	0.969302
323	(1Alpha,3beta,4beta)-p-menthane-3,8-diol	CC1CCC(C(C)(C)O)C(O)C1	172.26	C10H20O2	0.945646	0.021962	0.933113	0.927301	0.976523
385	(5R,10R)-10-Methyl-6-methylene-2-(propan-2-ylidene)spiro[4.5]dec-7-ene	C=C1C=CCC(C)C12CCC(=C(C)C)C2	202.33	C15H22	0.945345	0.0234957	0.936783	0.921822	0.977431
146	o-Hydroxybiphenyl	Oc1ccccc1-c1ccccc1	170.21	C12H10O	0.945214	0.0224346	0.933647	0.925412	0.976583
163	1,3-Hexadiene, 3-ethyl-2-methyl-	C=C(C)C(=CCC)CC	124.22	C9H16	0.945198	0.0214176	0.945805	0.918669	0.971121
319	Spiro[4.5]dec-7-ene, 1,8-dimethyl-4-(1-methylethenyl)-, [1S-(1.alpha.,4.beta.,5.alpha.)]-	C=C(C)C1CCC(C)C12CC=C(C)CC2	204.35	C15H24	0.945132	0.0191837	0.937288	0.926562	0.971546
452	(3S,3aR,6R,8aS)-3,7,7-Trimethyl-8-methylenehexahydro-1H-3a,6-methanoazulen-2(3H)-one	C=C1C2CC(=O)C(C)C23CCC(C3)C1(C)C	218.33	C15H22O	0.944503	0.021337	0.93585	0.923795	0.973865
388	1,3,6-Octatriene, 3,7-dimethyl-, (Z)-	C=CC(C)=CCC=C(C)C	136.23	C10H16	0.94433	0.0243784	0.952026	0.911378	0.969585
6	2,4,6-Octatriene, 3,4-dimethyl-	CC=CC=C(C)C(C)=CC	136.23	C10H16	0.944287	0.0216762	0.944649	0.917561	0.970653
267	1,8,11,14-Heptadecatetraene, (Z,Z,Z)-	C=CCCCCCC=CCC=CCC=CCC	232.4	C17H28	0.943795	0.0178117	0.931094	0.931306	0.968984
127	(3S,3aS,6R,8aS)-3,8,8-Trimethyl-7-methyleneoctahydro-1H-3a,6-methanoazulene	C=C1C2CCC3(C2)C(C)CCC3C1(C)C	204.35	C15H24	0.943358	0.0245054	0.930309	0.922079	0.977687
22	1-Heptadecene	C=CCCCCCCCCCCCCCCC	238.5	C17H34	0.942809	0.00742083	0.94001	0.93545	0.952968
23	1-Dodecene	C=CCCCCCCCCCC	168.32	C12H24	0.942809	0.00742083	0.94001	0.93545	0.952968
497	Isopinocarveol	C=C1C(O)CC2CC1C2(C)C	152.23	C10H16O	0.94277	0.0266757	0.935451	0.91438	0.97848
40	Phenol, 4-(3-hydroxy-1-propenyl)-	OCC=Cc1ccc(O)cc1	150.17	C9H10O2	0.942317	0.0232076	0.938927	0.91574	0.972283
566	Cyclohexene, 4-methyl-1-(1-methylethenyl)-	C=C(C)C1=CCC(C)CC1	136.23	C10H16	0.941934	0.0218056	0.924898	0.92819	0.972713
360	N,N-Dimethyl-1,2,3-trithian-5-Amine	CN(C)C1CSSSC1	181.4	C5H11NS3	0.941893	0.022847	0.929003	0.922679	0.973997
522	(S)-2,5-Dimethyl-3-vinylhex-4-en-2-ol	C=CC(C=C(C)C)C(C)(C)O	154.25	C10H18O	0.941602	0.0225566	0.950683	0.910578	0.963545
531	d-Nerolidol	C=CC(C)(O)CCC=C(C)CCC=C(C)C	222.37	C15H26O	0.941164	0.0311047	0.963014	0.897176	0.963303
112	Naphthalene, decahydro-4a-methyl-1-methylene-7-(1-methylethenyl)-, [4aR-(4a.alpha.,7.alpha.,8a.beta.)]-	C=C(C)C1CCC2(C)CCCC(=C)C2C1	204.35	C15H24	0.941088	0.0263154	0.933486	0.913339	0.976439
334	(4,4-Dimethyl-2,4,5,6-tetrahydro-1H-inden-2-yl)acetic Acid	CC1(C)CCC=C2CC(CC(=O)O)C=C21	206.28	C13H18O2	0.940898	0.0277448	0.929874	0.913798	0.979022
296	Cyclohexanone, 5-methyl-2-(1-methylethenyl)-	C=C(C)C1CCC(C)CC1=O	152.23	C10H16O	0.940787	0.0255263	0.923666	0.921825	0.976871
263	Pinocarvone	C=C1C(=O)CC2CC1C2(C)C	150.22	C10H14O	0.940578	0.0280097	0.93586	0.908877	0.976997
42	(1S,4aR,7R,8aR)-1,4a-Dimethyl-7-(prop-1-en-2-yl)decahydronaphthalen-1-ol	C=C(C)C1CCC2(C)CCCC(C)(O)C2C1	222.37	C15H26O	0.940537	0.027292	0.935885	0.909681	0.976045
21	(3R,6R)-2,2,6-Trimethyl-6-vinyltetrahydro-2H-pyran-3-ol	C=CC1(C)CCC(O)C(C)(C)O1	170.25	C10H18O2	0.940318	0.0305227	0.945421	0.900646	0.974886
244	3,7-Nonadien-2-one, 8-methyl-, (E)-	CC(=O)C=CCCC=C(C)C	152.23	C10H16O	0.940255	0.0293082	0.954056	0.899508	0.967201
28	4H-Inden-4-one, 1,2,3,5,6,7-hexahydro-1,1,2,3,3-pentamethyl-	CC1C(C)(C)C2=C(C(=O)CCC2)C1(C)C	206.32	C14H22O	0.940188	0.0267745	0.930109	0.913618	0.976836
521	2-Azabicyclo[3.2.1]octan-3-one	O=C1CC2CCC(C2)N1	125.17	C7H11NO	0.940173	0.026958	0.913034	0.930555	0.976931
447	.alpha.-Bisabolol	CC(C)=CCCC(C)(O)C1CC=C(C)CC1	222.37	C15H26O	0.939765	0.026013	0.946486	0.905081	0.967728
665	Naphthalene, decahydro-1,6-bis(methylene)-4-(1-methylethyl)-, (4.alpha.,4a.alpha.,8a.alpha.)-	C=C1CCC2C(=C)CCC(C(C)C)C2C1	204.35	C15H24	0.939396	0.0284223	0.936492	0.906129	0.975567
444	1,3-Cyclohexadiene, 5-(1,5-dimethyl-4-hexenyl)-2-methyl-, [S-(R*,S*)]-	CC(C)=CCCC(C)C1C=CC(C)=CC1	204.35	C15H24	0.939327	0.032972	0.953822	0.893698	0.970461
469	L-.alpha.-Terpineol	CC1=CCC(C(C)(C)O)CC1	154.25	C10H18O	0.93898	0.0190852	0.923707	0.927344	0.965888
478	Cedr-8-ene	CC1=CCC23CC1C(C)(C)C2CCC3C	204.35	C15H24	0.938851	0.0215583	0.927734	0.919823	0.968994
514	(3E,7E)-1,5,5,8-Tetramethylcycloundeca-3,7-dienol	CC1=CCC(C)(C)C=CCC(C)(O)CCC1	222.37	C15H26O	0.938617	0.0159162	0.935204	0.921055	0.959591
196	Styrene	C=Cc1ccccc1	104.15	C8H8	0.938583	0.0208723	0.935868	0.914486	0.965396
317	Benzenemethanol, .alpha.-2-propenyl-	C=CCC(O)c1ccccc1	148.2	C10H12O	0.938484	0.0185685	0.927731	0.923113	0.964608
563	p-Mentha-1,8-dien-7-ol	C=C(C)C1CC=C(CO)CC1	152.23	C10H16O	0.938053	0.0238315	0.931776	0.912516	0.969869
269	Eudesma-2,4,11-triene	C=C(C)C1CCC2(C)CC=CC(C)=C2C1	202.33	C15H22	0.937716	0.0265634	0.93049	0.909403	0.973255
310	2H-1-Benzopyran-2-one, 4-hydroxy-	O=c1cc(O)c2ccccc2o1	162.14	C9H6O3	0.937665	0.0117848	0.927235	0.931622	0.954138
35	1,2,4-Benzenetriol	Oc1ccc(O)c(O)c1	126.11	C6H6O3	0.937077	0.0226	0.922902	0.919358	0.968973
386	trans,cis-2,6-Nonadien-1-ol	CCC=CCCC=CCO	140.22	C9H16O	0.936886	0.0195237	0.946429	0.909676	0.954552
615	(+)-Cubenene	CC1=CC2C(=CC1)C(C)CCC2C(C)C	204.35	C15H24	0.93571	0.0282474	0.924745	0.907925	0.97446
457	3-Cyclohexene-1-carboxAldehyde, 4-(4-methyl-3-pentenyl)-	CC(C)=CCCC1=CCC(C=O)CC1	192.3	C13H20O	0.935192	0.0273698	0.940394	0.899374	0.965808
128	Benzenemethanol, 4-hydroxy-	OCc1ccc(O)cc1	124.14	C7H8O2	0.934997	0.0247519	0.920212	0.914912	0.969868
81	Hydroquinone	Oc1ccc(O)cc1	110.11	C6H6O2	0.934771	0.0249034	0.917773	0.916557	0.969982
374	1-Methyl-4-(6-methylhept-5-en-2-yl)cyclohexa-1,3-diene	CC(C)=CCCC(C)C1=CC=C(C)CC1	204.35	C15H24	0.934552	0.0261874	0.948569	0.897857	0.957231
302	3H-3a,7-Methanoazulene, 2,4,5,6,7,8-hexahydro-1,4,9,9-tetramethyl-, [3aR-(3a.alpha.,4.beta.,7.alpha.)]-	CC1=C2CC3CCC(C)C2(CC1)C3(C)C	204.35	C15H24	0.934446	0.0257346	0.919855	0.912868	0.970616
641	Aromandendrene	C=C1CCC2C(C3C(C)CCC13)C2(C)C	204.35	C15H24	0.93439	0.0293691	0.924142	0.904656	0.974372
37	p-Menth-8-en-1-ol, stereoisomer	C=C(C)C1CCC(C)(O)CC1	154.25	C10H18O	0.934204	0.0275711	0.92711	0.904548	0.970956
289	7-Octene-2,6-diol, 2,6-dimethyl-	C=CC(C)(O)CCCC(C)(C)O	172.26	C10H20O2	0.93399	0.0234983	0.947095	0.90099	0.953884
129	Levomenthol	CC1CCC(C(C)C)C(O)C1	156.26	C10H20O	0.933949	0.0286269	0.923018	0.905656	0.973173
15	Cyclohexane, 1-ethenyl-1-methyl-2,4-bis(1-methylethenyl)-, (1.alpha.,2.beta.,4.beta.)-	C=CC1(C)CCC(C(=C)C)CC1C(=C)C	204.35	C15H24	0.933479	0.0313757	0.934711	0.894451	0.971275
130	1H-Cycloprop[e]azulen-7-ol, decahydro-1,1,7-trimethyl-4-methylene-, [1ar-(1a.alpha.,4a.alpha.,7.beta.,7a.beta.,7b.alpha.)]-	C=C1CCC2C(C3C1CCC3(C)O)C2(C)C	220.35	C15H24O	0.933302	0.0292585	0.913543	0.911696	0.974666
102	1,5-Diazabicyclo[3.1.0]hexane	C1CN2CN2C1	84.12	C4H8N2	0.932744	0.0336196	0.93298	0.891452	0.973802
175	3-Cyclohexen-1-ol, 1-(1,5-dimethyl-4-hexenyl)-4-methyl-	CC(C)=CCCC(C)C1(O)CC=C(C)CC1	222.37	C15H26O	0.932558	0.0346385	0.941144	0.886499	0.970032
53	4a,8-Dimethyl-2-(prop-1-en-2-yl)-1,2,3,4,4a,5,6,7-octahydronaphthalene	C=C(C)C1CCC2(C)CCCC(C)=C2C1	204.35	C15H24	0.93245	0.0272236	0.913921	0.912489	0.970941
368	.beta.-Myrcene	C=CC(=C)CCC=C(C)C	136.23	C10H16	0.932321	0.0232521	0.954115	0.900099	0.942749
502	1R,4R,7R,11R-1,3,4,7-Tetramethyltricyclo[5.3.1.0(4,11)]undec-2-ene	CC1=CC2(C)CCCC3(C)CCC1(C)C23	204.35	C15H24	0.93218	0.0263032	0.930114	0.901048	0.965378
97	1,2,3-Benzenetriol	Oc1cccc(O)c1O	126.11	C6H6O3	0.932006	0.0293509	0.934125	0.895046	0.966847
486	Patulin	O=C1C=C2C(=CCOC2O)O1	154.12	C7H6O4	0.931282	0.0278038	0.908833	0.91455	0.970464
617	Bicyclo[3.1.1]hept-2-ene-2-methanol, 6,6-dimethyl-	CC1(C)C2CC=C(CO)C1C2	152.23	C10H16O	0.931196	0.0321442	0.919755	0.898816	0.975018
62	2(3H)-Furanone, 5-hexyldihydro-4-methyl-, trans-	CCCCCCC1OC(=O)CC1C	184.27	C11H20O2	0.930817	0.0266575	0.920581	0.904512	0.967357
654	trans-O-Dithiane-4,5-diol	OC1CSSCC1O	152.2	C4H8O2S2	0.93049	0.0331689	0.904599	0.909562	0.977311
49	trans-3-Methyl-4-octanolide	CCCCC1OC(=O)CC1C	156.22	C9H16O2	0.930234	0.0287066	0.91291	0.9071	0.970692
111	1-Octen-3-ol	C=CC(O)CCCCC	128.21	C8H16O	0.929917	0.00930809	0.932778	0.917359	0.939614
463	2,6-Piperidinedione, 3-ethyl-	CCC1CCC(=O)NC1=O	141.17	C7H11NO2	0.92952	0.0266654	0.906093	0.915642	0.966826
342	(E)-1-Methyl-4-(6-methylhept-5-en-2-ylidene)cyclohex-1-ene	CC(C)=CCCC(C)=C1CC=C(C)CC1	204.35	C15H24	0.928851	0.0289823	0.950589	0.88789	0.948075
546	δ-cadinene	CC1=CC2C(=C(C)CCC2C(C)C)CC1	204.35	C15H24	0.928219	0.0276553	0.925	0.896073	0.963584
45	3-Octen-2-one, (E)-	CCCCC=CC(C)=O	126.2	C8H14O	0.927109	0.0159706	0.92833	0.906967	0.946029
475	Bicyclo[5.2.0]nonane, 2-methylene-4,8,8-trimethyl-4-vinyl-	C=CC1(C)CCC2C(CC2(C)C)C(=C)C1	204.35	C15H24	0.926796	0.030235	0.908758	0.902242	0.969389
474	3-Cyclohexen-1-ol, 1-methyl-4-(1-methylethyl)-	CC(C)C1=CCC(C)(O)CC1	154.25	C10H18O	0.926475	0.033893	0.930287	0.883189	0.965947
603	Bicyclo[3.1.0]hex-2-ene, 4-methylene-1-(1-methylethyl)-	C=C1C=CC2(C(C)C)CC12	134.22	C10H14	0.926212	0.0346817	0.929648	0.882122	0.966866
322	BenzAldehyde, 2,4-dihydroxy-3,6-dimethyl-	Cc1cc(O)c(C)c(O)c1C=O	166.17	C9H10O3	0.925873	0.0235699	0.933837	0.89386	0.949923
560	2-Butanone, 4-(2,6,6-trimethyl-1,3-cyclohexadien-1-yl)-	CC(=O)CCC1=C(C)C=CCC1(C)C	192.3	C13H20O	0.925827	0.0201062	0.907874	0.915708	0.9539
332	2,6,10-Dodecatrien-1-ol, 3,7,11-trimethyl-, (Z,E)-	CC(C)=CCCC(C)=CCCC(C)=CCO	222.37	C15H26O	0.925776	0.0515093	0.959356	0.853003	0.964969
30	trans-2-Dodecen-1-ol	CCCCCCCCCC=CCO	184.32	C12H24O	0.925681	0.0152705	0.938021	0.904162	0.934858
515	1H-Cycloprop[e]azulen-4-ol, decahydro-1,1,4,7-tetramethyl-, [1aR-(1a.alpha.,4.beta.,4a.beta.,7.alpha.,7a.beta.,7b.alpha.)]-	CC1CCC2C1C1C(CCC2(C)O)C1(C)C	222.37	C15H26O	0.925154	0.0330249	0.901683	0.90192	0.971858
530	Benzenemethanol, .alpha.-methyl-.alpha.-(1-methyl-2-propenyl)-	C=CC(C)C(C)(O)c1ccccc1	176.25	C12H16O	0.92502	0.0226707	0.923681	0.897948	0.953432
373	Benzene, 1-(1,5-dimethyl-4-hexenyl)-4-methyl-	CC(C)=CCCC(C)c1ccc(C)cc1	202.33	C15H22	0.924005	0.0343338	0.932342	0.878411	0.961262
85	Camphor	CC12CCC(CC1=O)C2(C)C	152.23	C10H16O	0.923654	0.0317826	0.904323	0.898178	0.968461
117	Undecylenic Acid	C=CCCCCCCCCC(=O)O	184.27	C11H20O2	0.923337	0.0150473	0.920684	0.906379	0.942949
389	2-Methyl-1,3-dithiacyclopentane	CC1SCCS1	120.2	C4H8S2	0.923166	0.0328984	0.893639	0.906792	0.969068
505	2(5H)-Furanone, 5-ethyl-3-hydroxy-4-methyl-	CCC1OC(=O)C(O)=C1C	142.15	C7H10O3	0.923165	0.0309671	0.886436	0.920873	0.962186
24	2-Octenal, 2-butyl-	CCCCCC=C(C=O)CCCC	182.3	C12H22O	0.922883	0.0145923	0.911071	0.914135	0.943444
321	5,9-Undecadien-2-ol, 6,10-dimethyl-	CC(C)=CCCC(C)=CCCC(C)O	196.33	C13H24O	0.922445	0.0573005	0.956407	0.841746	0.969182
446	Benzene, 1-ethenyl-4-methoxy-	C=Cc1ccc(OC)cc1	134.17	C9H10O	0.922064	0.00745822	0.911544	0.92666	0.927987
624	p-Mentha-1,5-dien-8-ol	CC1=CCC(C(C)(C)O)C=C1	152.23	C10H16O	0.921749	0.0312947	0.934474	0.878677	0.952096
201	2H-Pyran-2-one, 5,6-dihydro-6-pentyl-	CCCCCC1CC=CC(=O)O1	168.23	C10H16O2	0.921305	0.0289298	0.900837	0.90086	0.962218
217	cis-Chrysanthenol	CC1=CCC2C(O)C1C2(C)C	152.23	C10H16O	0.921218	0.0371692	0.925235	0.87382	0.9646
105	2,5-Cyclohexadiene-1,4-dione, 2,5-dihydroxy-3-methoxy-6-methyl-	COC1=C(O)C(=O)C(C)=C(O)C1=O	184.15	C8H8O5	0.920965	0.0277699	0.894263	0.909376	0.959256
204	Bicyclo[3.1.1]hept-2-ene, 2,6-dimethyl-6-(4-methyl-3-pentenyl)-	CC(C)=CCCC1(C)C2CC=C(C)C1C2	204.35	C15H24	0.920947	0.0298413	0.93264	0.879983	0.950217
581	.beta.-Guaiene	CC(C)=C1CCC(C)C2=C(C1)C(C)CC2	204.35	C15H24	0.920937	0.0312692	0.884955	0.916666	0.96119
482	Benzene, [1-[[1-(1-methylethyl)-3-butenyl]oxy]ethyl]-, [S-(R*,R*)]-	C=CCC(OC(C)c1ccccc1)C(C)C	218.33	C15H22O	0.92033	0.0189434	0.90855	0.905383	0.947058
632	Humulene	CC1=CCCC(C)=CCC(C)(C)C=CC1	204.35	C15H24	0.92016	0.00816412	0.922769	0.909115	0.928596
237	(+)-3-Carene	CC1=CCC2C(C1)C2(C)C	136.23	C10H16	0.919039	0.0363409	0.884179	0.903765	0.969173
576	Cyclohexanone, 5-methyl-2-(1-methylethyl)-, cis-	CC1CCC(C(C)C)C(=O)C1	154.25	C10H18O	0.918836	0.044278	0.872229	0.905923	0.978357
639	1H-Cyclopropa[a]naphthalene, 1a,2,3,3a,4,5,6,7b-octahydro-1,1,3a,7-tetramethyl-, [1aR-(1a.alpha.,3a.alpha.,7b.alpha.)]-	CC1=C2C3C(CCC2(C)CCC1)C3(C)C	204.35	C15H24	0.918038	0.0357801	0.88973	0.895869	0.968514
99	Dauca-4(11),8-diene	CC1=CCC2(C)CCC(=C(C)C)C2CC1	204.35	C15H24	0.91796	0.0321729	0.88763	0.903753	0.962497
529	1,5-Dimethyl-1-vinyl-4-hexenyl butyrate	C=CC(C)(CCC=C(C)C)OC(=O)CCC	224.34	C14H24O2	0.917941	0.0282916	0.953647	0.884454	0.915723
265	Salvial-4(14)-en-1-one	C=C1CCC(=O)C2(C)CCC(C(C)C)C2C1	220.35	C15H24O	0.917844	0.0395923	0.905973	0.87639	0.971167
226	5,6-Dihydro-5-methyluracil	CC1CNC(=O)NC1=O	128.13	C5H8N2O2	0.916445	0.0375992	0.876474	0.906061	0.966799
653	3-Cyclohexene-1-methanethiol, .alpha.,.alpha.,4-trimethyl-	CC1=CCC(C(C)(C)S)CC1	170.32	C10H18S	0.915794	0.029248	0.880522	0.914721	0.95214
454	Hordenine	CN(C)CCc1ccc(O)cc1	165.23	C10H15NO	0.914969	0.044774	0.854089	0.930334	0.960485
34	p-Cresol	Cc1ccc(O)cc1	108.14	C7H8O	0.914948	0.0377679	0.870198	0.912069	0.962576
540	10,10-Dimethyl-2,6-dimethylenebicyclo[7.2.0]undecane	C=C1CCCC(=C)C2CC(C)(C)C2CC1	204.35	C15H24	0.914922	0.0387645	0.885981	0.889071	0.969714
343	7-Octylidenebicyclo[4.1.0]heptane	CCCCCCCC=C1C2CCCCC12	206.37	C15H26	0.914689	0.02887	0.876518	0.921226	0.946323
527	Cyclopentanone, 2-methyl-3-(1-methylethyl)-	CC(C)C1CCC(=O)C1C	140.22	C9H16O	0.91454	0.0385352	0.873895	0.903424	0.966302
599	Muurola-4,10(14)-dien-1.beta.-ol	C=C1CCC(C(C)C)C2C=C(C)CCC12O	220.35	C15H24O	0.914122	0.0428141	0.919929	0.859024	0.963414
165	BenzenAmine, 2,5-dimethyl-	Cc1ccc(C)c(N)c1	121.18	C8H11N	0.914047	0.0479091	0.851631	0.922429	0.968082
476	(1R,3aR,4aR,8aR)-1,4,4,6-Tetramethyl-1,2,3,3a,4,4a,7,8-octahydrocyclopenta[1,4]cyclobuta[1,2]benzene	CC1=CC2C(C)(C)C3CCC(C)C23CC1	204.35	C15H24	0.913839	0.0426743	0.870996	0.89845	0.972071
594	cis-.alpha.-Bisabolene	CC(C)=CCC=C(C)C1CC=C(C)CC1	204.35	C15H24	0.913465	0.0369934	0.918456	0.865869	0.95607
185	cis-2,6-Dimethyl-2,6-octadiene	CC=C(C)CCC=C(C)C	138.25	C10H18	0.913465	0.0497348	0.950316	0.843156	0.946922
412	Bicyclo(3.3.1)non-2-ene	C1=CC2CCCC(C1)C2	122.21	C9H14	0.9134	0.0479631	0.90443	0.859658	0.976112
108	Cyclopentane, butyl-	CCCCC1CCCC1	126.24	C9H18	0.91301	0.0372687	0.867548	0.912646	0.958835
568	3-Cyclohexene-1-methanol, .alpha.,.alpha.,4-trimethyl-, propanoate	CCC(=O)OC(C)(C)C1CC=C(C)CC1	210.31	C13H22O2	0.912783	0.0300554	0.883112	0.901262	0.953976
152	Hexahydro-3-butylphthalide	CCCCC1OC(=O)C2CCCCC12	196.29	C12H20O2	0.912625	0.0392956	0.892801	0.877577	0.967498
8	2-Propenoic acid, 2-methyl-, 3,3,5-trimethylcyclohexyl ester	C=C(C)C(=O)OC1CC(C)CC(C)(C)C1	210.31	C13H22O2	0.91246	0.0381183	0.879336	0.892189	0.965854
39	Cyclopropanecarboxylic Acid, 2,2-dimethyl-3-(2-methyl-1-propenyl)-, (1R-trans)-	CC(C)=CC1C(C(=O)O)C1(C)C	168.23	C10H16O2	0.91168	0.0466296	0.914214	0.853346	0.96748
181	2-Propenoic Acid, 3-(2-hydroxyphenyl)-	O=C(O)C=Cc1ccccc1O	164.16	C9H8O3	0.911623	0.0418809	0.877322	0.886957	0.97059
511	5,8-Decadien-2-one, 5,9-dimethyl-, (E)-	CC(=O)CCC(C)=CCC=C(C)C	180.29	C12H20O	0.911414	0.0293297	0.924826	0.870716	0.938699
33	Eucalyptol	CC12CCC(CC1)C(C)(C)O2	154.25	C10H18O	0.911304	0.0369667	0.90642	0.868669	0.958822
116	Cyclooctyl Alcohol	OC1CCCCCCC1	128.21	C8H16O	0.911211	0.0460709	0.885864	0.871905	0.975865
3	Benzoic Acid, 2,3-dihydroxy-	O=C(O)c1cccc(O)c1O	154.12	C7H6O4	0.910542	0.0449892	0.897088	0.863415	0.971123
573	2-Buten-1-ol, 2-ethyl-4-(2,2,3-trimethyl-3-cyclopenten-1-yl)-	CCC(=CCC1CC=C(C)C1(C)C)CO	208.34	C14H24O	0.91013	0.0384955	0.893461	0.873582	0.963347
285	2,6,10-Dodecatrienal, 3,7,11-trimethyl-	CC(C)=CCCC(C)=CCCC(C)=CC=O	220.35	C15H24O	0.909949	0.0588877	0.952261	0.826673	0.950913
43	Megastigmatrienone	C=CC=CC1C(C)=CC(=O)CC1(C)C	190.28	C13H18O	0.90977	0.0351676	0.862759	0.91922	0.947332
619	4-Penten-1-ol, propanoate	C=CCCCOC(=O)CC	142.2	C8H14O2	0.909528	0.0232869	0.889679	0.896693	0.94221
667	Bicyclo[4.4.0]dec-1-ene, 2-isopropyl-5-methyl-9-methylene-	C=C1CCC2C(=C(C(C)C)CCC2C)C1	204.35	C15H24	0.909333	0.0392717	0.874446	0.889352	0.964201
480	Farnesene epoxide, E-	C=C(CCC=C(C)CCC=C(C)C)C1CO1	220.35	C15H24O	0.908964	0.0466562	0.940861	0.842994	0.943037
215	Cyclohexanone, 2,2,6-trimethyl-	CC1CCCC(C)(C)C1=O	140.22	C9H16O	0.908899	0.0448296	0.873416	0.88114	0.97214
190	2H-2,4a-Methanonaphthalen-8(5H)-one, 1,3,4,6,7,8a-hexahydro-1,1,5,5-tetramethyl-	CC1(C)C2CCC3(C2)C1C(=O)CCC3(C)C	220.35	C15H24O	0.90888	0.0422802	0.902797	0.860407	0.963435
153	Bicyclo[3.1.1]hept-2-ene-2-carboxaldehyde, 6,6-dimethyl-	CC1(C)C2CC=C(C=O)C1C2	150.22	C10H14O	0.908799	0.0410907	0.868402	0.892822	0.965174
216	(1R,4R)-1-methyl-4-(6-Methylhept-5-en-2-yl)cyclohex-2-enol	CC(C)=CCCC(C)C1C=CC(C)(O)CC1	222.37	C15H26O	0.908783	0.0657373	0.938591	0.817618	0.97014
306	Neric Acid	CC(C)=CCCC(C)=CC(=O)O	168.23	C10H16O2	0.908718	0.0449956	0.94214	0.845112	0.938902
361	(+)-alpha-Pinene	CC1=CCC2CC1C2(C)C	136.23	C10H16	0.908712	0.0389936	0.885973	0.876572	0.963589
499	β-Bourbonene	C=C1CCC2C1C1C(C(C)C)CCC21C	204.35	C15H24	0.908489	0.054319	0.908214	0.842101	0.975153
468	Carotol	CC1=CCC2(C)CCC(C(C)C)C2(O)CC1	222.37	C15H26O	0.908426	0.0421688	0.867767	0.890973	0.966537
225	4a(2H)-Naphthalenol, octahydro-4,8a-dimethyl-,(4.alpha.,4a.alpha.,8a.beta.)-	CC1CCCC2(C)CCCCC12O	182.3	C12H22O	0.90832	0.0511866	0.909867	0.84487	0.970223
432	5-Hepten-2-one, 6-methyl-	CC(=O)CCC=C(C)C	126.2	C8H14O	0.908314	0.0421576	0.942516	0.848921	0.933504
547	Palustrol (Ledum)	CC1CCC2(O)C(C)CCC3C(C12)C3(C)C	222.37	C15H26O	0.908175	0.0463208	0.872971	0.877934	0.97362
597	.alpha.-Maaliene	CC1=CCCC2(C)CCC3C(C12)C3(C)C	204.35	C15H24	0.908137	0.0528825	0.91065	0.842149	0.971611
74	2-Cyclohexen-1-one, 4-(3-hydroxy-1-butenyl)-3,5,5-trimethyl-	CC1=CC(=O)CC(C)(C)C1C=CC(C)O	208.3	C13H20O2	0.908076	0.0151716	0.894418	0.900576	0.929236
336	Bicyclo[2.2.1]heptan-2-ol, 2,3,3-trimethyl-	CC1(C)C2CCC(C2)C1(C)O	154.25	C10H18O	0.907894	0.0427402	0.8982	0.861072	0.964409
125	Benzene, (isothiocyanatomethyl)-	S=C=NCc1ccccc1	149.21	C8H7NS	0.907851	0.0581953	0.82746	0.932784	0.96331
637	3,6-Dimethyl-2,3,3a,4,5,7a-hexahydrobenzofuran	CC1=CC2OCC(C)C2CC1	152.23	C10H16O	0.907763	0.0525592	0.8364	0.925438	0.96145
458	L-Proline, 1-acetyl-	CC(=O)N1CCCC1C(=O)O	157.17	C7H11NO3	0.906459	0.0478901	0.864788	0.881057	0.973531
290	1-Hexanethiol	CCCCCCS	118.24	C6H14S	0.904987	0.0156903	0.883617	0.910501	0.920844
258	3-Nonen-1-ol, (Z)-	CCCCCC=CCCO	142.24	C9H18O	0.904696	0.020763	0.932581	0.882787	0.898719
291	Valerena-4,7(11)-diene	CC(C)=CC1CCC(C)C2CCC(C)=C12	204.35	C15H24	0.903047	0.0453515	0.864846	0.877532	0.966765
87	Phenol	Oc1ccccc1	94.11	C6H6O	0.902341	0.0535597	0.838859	0.898297	0.969866
390	D-Limonene	C=C(C)C1CC=C(C)CC1	136.23	C10H16	0.902226	0.0332026	0.86337	0.898822	0.944485
405	5,9-Undecadien-2-one, 6,10-dimethyl-, (E)-	CC(=O)CCC=C(C)CCC=C(C)C	194.31	C13H22O	0.902069	0.0653772	0.945534	0.809666	0.951008
357	2-hydroxy-BenzAldehyde	O=Cc1ccccc1O	122.12	C7H6O2	0.901597	0.0182325	0.895105	0.883232	0.926454
233	Naphthalene, 1,2-dihydro-1,1,6-trimethyl-	Cc1ccc2c(c1)C=CCC2(C)C	172.27	C13H16	0.900929	0.0403814	0.855558	0.893578	0.95365
197	cis-3-Hexenyl salicylate	CCC=CCCOC(=O)c1ccccc1O	220.26	C13H16O3	0.900627	0.0310659	0.869616	0.889181	0.943084
198	1-Cyclohexene-1-carboxylic acid, 4-(1-methylethenyl)-	C=C(C)C1CC=C(C(=O)O)CC1	166.22	C10H14O2	0.900555	0.0451733	0.861931	0.875799	0.963936
238	dl-Camphoroquinone	CC12CCC(C(=O)C1=O)C2(C)C	166.22	C10H14O2	0.900122	0.0527633	0.848111	0.879791	0.972464
75	2-Buten-1-one, 1-(2,6,6-trimethyl-1,3-cyclohexadien-1-yl)-, (E)-	CC=CC(=O)C1=C(C)C=CCC1(C)C	190.28	C13H18O	0.900115	0.0474108	0.894674	0.844961	0.960711
574	(-)-Aristolene	CC1CCCC2=CCC3C(C3(C)C)C21C	204.35	C15H24	0.899754	0.0486946	0.899518	0.840234	0.95951
94	3-(4-Hydroxyphenyl)propanal	O=CCCc1ccc(O)cc1	150.17	C9H10O2	0.899691	0.0124238	0.8986	0.915423	0.88505
534	.alpha.-Terpinyl acetate	CC(=O)OC(C)(C)C1CC=C(C)CC1	196.29	C12H20O2	0.899679	0.031843	0.891675	0.865302	0.942059
147	2-Pentenoic Acid, 2-methyl-	CCC=C(C)C(=O)O	114.14	C6H10O2	0.899362	0.0447839	0.909575	0.840125	0.948387
230	2-Methylisoborneol	CC1(O)CC2CCC1(C)C2(C)C	168.28	C11H20O	0.898969	0.0726704	0.922952	0.800432	0.973523
248	.alpha.-Dehydro-ar-himachalene	C=C1CCCC(C)(C)c2cc(C)ccc21	200.32	C15H20	0.898377	0.0540423	0.837342	0.889058	0.968731
616	Dihydrocarvyl acetate	C=C(C)C1CCC(C)C(OC(C)=O)C1	196.29	C12H20O2	0.898051	0.0399444	0.884909	0.857042	0.952201
199	4,8-Methanoazulen-9-ol, decahydro-2,2,4,8-tetramethyl-, stereoisomer	CC1(C)CC2C(C1)C1(C)CCCC2(C)C1O	222.37	C15H26O	0.897941	0.0555638	0.874418	0.844771	0.974633
461	Cadina-1(10),6,8-triene	Cc1ccc(C(C)C)c2c1CCC(C)C2	202.33	C15H22	0.896009	0.0524298	0.846968	0.872367	0.968691
472	Bicyclo[3.1.0]hex-3-en-2-one, 5-(1-methylethyl)-	CC(C)C12C=CC(=O)C1C2	136.19	C9H12O	0.895996	0.0651515	0.914357	0.808622	0.965009
398	Bicyclo[3.1.1]heptan-3-one, 2,6,6-trimethyl-, (1.alpha.,2.beta.,5.alpha.)-	CC1C(=O)CC2CC1C2(C)C	152.23	C10H16O	0.895855	0.0537409	0.833653	0.889136	0.964776
278	Undecane, 5,7-dimethyl-	CCCCC(C)CC(C)CCCC	184.36	C13H28	0.895836	0.0481368	0.91639	0.829355	0.941762
214	(1aR,1bS,2aS,5S,5aS,7aS)-2,2,5,7a-Tetramethyldecahydrocyclopenta[2',3']cyclobuta[1',2':3,4]benzo[1,2-b]oxirene	CC1CCC2C(C)(C)C3C4OC4(C)CCC123	220.35	C15H24O	0.89454	0.0597646	0.830169	0.879292	0.97416
571	1,3-Cyclohexadiene-1-carboxylic acid, 2,6,6-trimethyl-, ethyl ester	CCOC(=O)C1=C(C)C=CCC1(C)C	194.27	C12H18O2	0.893555	0.0298063	0.873471	0.871502	0.935692
608	α-Cubebene	CC1=CCC23C(C)CCC(C(C)C)C2C13	204.35	C15H24	0.892385	0.0572145	0.883296	0.8273	0.96656
314	Pentanoic acid, 1-ethenyl-1,5-dimethyl-4-hexenyl ester	C=CC(C)(CCC=C(C)C)OC(=O)CCCC	238.37	C15H26O2	0.891785	0.041147	0.948382	0.851774	0.875198
67	1,2,3,4-Tetrahydro-3-isopropyl-5-methyl-1-oxonaphthalene	Cc1cccc2c1CC(C(C)C)CC2=O	202.29	C14H18O	0.890788	0.0544449	0.84401	0.861214	0.967142
220	2-Methyl-6-methyleneocta-2,7-dien-4-one	C=CC(=C)CC(=O)C=C(C)C	150.22	C10H14O	0.889971	0.0327866	0.936262	0.869117	0.864532
651	Pyridine, 2,3,4,5-tetrahydro-6-propyl-	CCCC1=NCCCC1	125.21	C8H15N	0.889279	0.0227884	0.858571	0.913101	0.896167
140	Bornyl tiglate	CC=C(C)C(=O)OC1CC2CCC1(C)C2(C)C	236.35	C15H24O2	0.889056	0.0524827	0.84861	0.855383	0.963174
600	(1R,4R,4aS,8aR)-4,7-Dimethyl-1-(prop-1-en-2-yl)-1,2,3,4,4a,5,6,8a-octahydronaphthalene	C=C(C)C1CCC(C)C2CCC(C)=CC12	204.35	C15H24	0.88855	0.0438329	0.842181	0.876106	0.947364
280	1H-Indene, 2,3-dihydro-4-propyl-	CCCc1cccc2c1CCC2	160.25	C12H16	0.886827	0.0524089	0.814251	0.910092	0.936137
448	11,11-Dimethyl-4,8-dimethylenebicyclo[7.2.0]undecan-3-ol	C=C1CCCC(=C)C2CC(C)(C)C2CC1O	220.35	C15H24O	0.886825	0.0625286	0.817928	0.873267	0.96928
71	3-Buten-2-one, 4-(2,2,6-trimethyl-7-oxabicyclo[4.1.0]hept-1-yl)-	CC(=O)C=CC12OC1(C)CCCC2(C)C	208.3	C13H20O2	0.885264	0.0825699	0.912877	0.773198	0.969716
82	1-Methylcyclohexylcarboxylic Acid	CC1(C(=O)O)CCCCC1	142.2	C8H14O2	0.885032	0.0700437	0.881723	0.800949	0.972425
638	.alpha.-Phellandrene 1	CC1=CCC(C(C)C)C=C1	136.23	C10H16	0.88496	0.0784572	0.915986	0.77719	0.961704
52	.beta.-Phenylethylmethylethylcarbinol	CCC(C)(O)CCc1ccccc1	178.27	C12H18O	0.884323	0.0212203	0.863007	0.876686	0.913275
423	2-Methyl-6-(p-tolyl)hept-2-en-4-ol	CC(C)=CC(O)CC(C)c1ccc(C)cc1	218.33	C15H22O	0.883874	0.0578686	0.8735	0.818759	0.959364
414	Bicyclo[3.2.1]oct-2-ene, 3-methyl-4-methylene-	C=C1C(C)=CC2CCC1C2	134.22	C10H14	0.882518	0.0616606	0.822081	0.858299	0.967175
362	Phenol, 2-methoxy-4-(2-propenyl)-, acetate	C=CCc1ccc(OC(C)=O)c(OC)c1	206.24	C12H14O3	0.882371	0.0194739	0.856674	0.903798	0.886642
191	2,4,6-Cycloheptatrien-1-one, 2-hydroxy-4-(1-methylethyl)-	CC(C)c1cccc(O)c(=O)c1	164.2	C10H12O2	0.882021	0.07553	0.917223	0.777082	0.951756
520	(3R,3aR,7S,8aS)-3,6,8,8-Tetramethyl-4,7,8,8a-tetrahydro-1H-3a,7-methanoazulen-2(3H)-one	CC1=CCC23CC1C(C)(C)C2CC(=O)C3C	218.33	C15H22O	0.881643	0.0620479	0.801772	0.89011	0.953048
149	Hexathiane	S1SSSSS1	192.4	S6	0.881315	0.0562916	0.873109	0.816842	0.953993
627	Caryophyllenyl alcohol	CC1=CCC2C(CC2(C)C)C(C)CCC1O	222.37	C15H26O	0.880734	0.0687115	0.810573	0.857592	0.974038
109	4-Hydroxy-3-methoxybenzyl Alcohol	COc1cc(CO)ccc1O	154.16	C8H10O3	0.880372	0.0163116	0.876426	0.902029	0.862663
441	(4aR,8aR)-5,8a-dimethyl-3-propan-2-ylidene-1,2,4,4a,7,8-hexahydronaphthalene	CC1=CCCC2(C)CCC(=C(C)C)CC12	204.35	C15H24	0.879846	0.0852711	0.91237	0.763019	0.964149
466	1,3-Benzodioxole, 4,5-dimethoxy-6-(2-propenyl)-	C=CCc1cc2c(c(OC)c1OC)OCO2	222.24	C12H14O4	0.879621	0.0518491	0.912767	0.919691	0.806404
286	Phenol, 3-ethyl-	CCc1cccc(O)c1	122.16	C8H10O	0.879297	0.0587042	0.834046	0.841642	0.962201
346	2-Propanone, 1-(5-methyl-3H-1,2-dithiol-3-ylidene)-	CC(=O)C=C1C=C(C)SS1	172.3	C7H8OS2	0.879242	0.0301737	0.914207	0.840575	0.882945
561	Caryophyllene	C=C1CCC=C(C)CCC2C1CC2(C)C	204.35	C15H24	0.879236	0.0544118	0.812392	0.879645	0.945671
465	GrAmine	CN(C)Cc1c[nH]c2ccccc12	174.24	C11H14N2	0.878662	0.00716345	0.87465	0.872612	0.888724
272	3-Methoxybenzyl Alcohol	COc1cccc(CO)c1	138.16	C8H10O2	0.877743	0.0605262	0.803593	0.877785	0.951852
297	2(1H)-Pyridinone, 3-acetyl-4-hydroxy-6-methyl-	CC(=O)c1c(O)cc(C)[nH]c1=O	167.16	C8H9NO3	0.876981	0.0353505	0.866757	0.839712	0.924473
371	Cyclohexene, 6-(2-butenylidene)-1,5,5-trimethyl-, (E,Z)-	CC=CC=C1C(C)=CCCC1(C)C	176.3	C13H20	0.876703	0.0556363	0.861353	0.817546	0.951208
359	(1R,2R,4S,6S,7S,8S)-8-Isopropyl-1-methyl-3-methylenetricyclo[4.4.0.02,7]decan-4-ol	C=C1C(O)CC2C3C(C(C)C)CCC2(C)C13	220.35	C15H24O	0.876558	0.0685569	0.826708	0.829466	0.973499
326	4-Acetoxy-3-methoxystyrene	C=Cc1ccc(OC(C)=O)c(OC)c1	192.21	C11H12O3	0.876477	0.0363655	0.846689	0.855063	0.927677
316	Naphthalene, 1,2,3,4-tetrahydro-	c1ccc2c(c1)CCCC2	132.2	C10H12	0.875841	0.0951451	0.74317	0.922743	0.961611
246	Phenmetrazine	CC1NCCOC1c1ccccc1	177.24	C11H15NO	0.875431	0.0687902	0.786993	0.884547	0.954752
545	1,8-Ethylenenaphthalene	c1cc2c3c(cccc3c1)CC2	154.21	C12H10	0.874811	0.0946489	0.743069	0.920167	0.961195
202	5'-Hydroxy-2',3',4'-trimethylacetophenone	CC(=O)c1cc(O)c(C)c(C)c1C	178.23	C11H14O2	0.874437	0.0448163	0.846423	0.839208	0.937679
162	1,2,4-Methenoazulene, decahydro-1,5,5,8a-tetramethyl-, [1S-(1.alpha.,2.alpha.,3a.beta.,4.alpha.,8a.beta.,9R*)]-	CC1(C)CCCC2(C)C3CC4C(C31)C42C	204.35	C15H24	0.874265	0.0624936	0.828763	0.8314	0.962631
252	Phenol, 4-ethyl-2-methoxy-	CCc1ccc(O)c(OC)c1	152.19	C9H12O2	0.874179	0.0258564	0.850308	0.910103	0.862126
525	4-Isopropylcyclohexa-1,3-dienecarbAldehyde	CC(C)C1=CC=C(C=O)CC1	150.22	C10H14O	0.872219	0.0416639	0.922919	0.82087	0.872869
644	1,4-Cyclohexadiene-1-methanol, 4-(1-methylethyl)-	CC(C)C1=CCC(CO)=CC1	152.23	C10H16O	0.87221	0.0956979	0.923467	0.738107	0.955056
513	3,6-Nonadien-1-ol, (E,Z)-	CCC=CCC=CCCO	140.22	C9H16O	0.871758	0.0374827	0.910939	0.821247	0.883088
642	3-Cyclohexene-1-ethanol, .beta.,4-dimethyl-	CC1=CCC(C(C)CO)CC1	154.25	C10H18O	0.870986	0.0484473	0.870893	0.811696	0.930367
160	2-Oxabicyclo[2.2.2]octan-6-ol, 1,3,3-trimethyl-, acetate	CC(=O)OC1CC2CCC1(C)OC2(C)C	212.28	C12H20O3	0.869689	0.0390545	0.840821	0.843344	0.924901
494	2(3H)-Benzofuranone, 3-methyl-	CC1C(=O)Oc2ccccc21	148.16	C9H8O2	0.869575	0.0669098	0.798872	0.850463	0.95939
58	4H-Pyran-4-one, 5-hydroxy-2-(hydroxymethyl)-	O=c1cc(CO)occ1O	142.11	C6H6O4	0.869436	0.0231677	0.896526	0.839931	0.871852
526	α-Copaene	CC1=CCC2C3C(C(C)C)CCC2(C)C13	204.35	C15H24	0.869307	0.0695729	0.851638	0.794317	0.961965
498	3-(4-Isopropylphenyl)-2-methylpropionAldehyde	CC(C=O)Cc1ccc(C(C)C)cc1	190.28	C13H18O	0.868703	0.0535393	0.901449	0.793207	0.911452
110	Vanillin	COc1cc(C=O)ccc1O	152.149	C8H8O3	0.867036	0.0148089	0.863738	0.886596	0.850775
76	Phenol, 3-methyl-	Cc1cccc(O)c1	108.14	C7H8O	0.866041	0.0839931	0.7655	0.861533	0.971092
669	Azulene, 1,2,3,3a,4,5,6,7-octahydro-1,4-dimethyl-7-(1-methylethenyl)-, [1R-(1.alpha.,3a.beta.,4.alpha.,7.beta.)]-	C=C(C)C1C=C2C(C)CCC2C(C)CC1	204.35	C15H24	0.864957	0.103122	0.724929	0.899685	0.970258
613	4H-Pyran-4-one	O=c1ccocc1	96.08	C5H4O2	0.864798	0.0785355	0.759748	0.886098	0.948549
167	3,5-Dimethyldodecane	CCCCCCCC(C)CC(C)CC	198.39	C14H30	0.864773	0.069706	0.908929	0.766366	0.919023
500	Butanoic acid, 3-methyl-, 1-ethenyl-1,5-dimethyl-4-hexenyl ester	C=CC(C)(CCC=C(C)C)OC(=O)CC(C)C	238.37	C15H26O2	0.864674	0.107154	0.95097	0.713647	0.929404
621	Methyl jasmonate	CCC=CCC1C(=O)CCC1CC(=O)OC	224.3	C13H20O3	0.864376	0.0442946	0.801749	0.896891	0.894488
340	cis-9-Tetradecen-1-ol	CCCCC=CCCCCCCCCO	212.37	C14H28O	0.864071	0.0243274	0.897635	0.840742	0.853838
579	Isoquinoline, 1-butyl-3,4-dihydro-	CCCCC1=NCCc2ccccc21	187.28	C13H17N	0.863929	0.0961469	0.72821	0.924606	0.938971
401	.alpha.-Cadinol	CC1=CC2C(C(C)C)CCC(C)(O)C2CC1	222.37	C15H26O	0.863433	0.0580258	0.838159	0.808458	0.943682
517	.alpha.-Irone	CC(=O)C=CC1C(C)=CCC(C)C1(C)C	206.32	C14H22O	0.863427	0.0775168	0.851524	0.775001	0.963755
633	1,4-Methanobenzocyclodecene, 1,2,3,4,4a,5,8,9,12,12a-decahydro-	C1=CCC2C3CCC(C3)C2CC=CCC1	202.33	C15H22	0.86258	0.0764102	0.83764	0.783995	0.966107
348	1-Hexanol, 2-ethyl-	CCCCC(CC)CO	130.229	C8H18O	0.86195	0.0734714	0.844756	0.781805	0.959291
261	3,5,9-Undecatrien-2-one, 6,10-dimethyl-, (E,Z)-	CC(=O)C=CC=C(C)CCC=C(C)C	192.3	C13H20O	0.861803	0.126439	0.947207	0.683049	0.955152
549	Cyclopentaneacetic acid, 3-oxo-2-pentyl-, methyl ester	CCCCCC1C(=O)CCC1CC(=O)OC	226.31	C13H22O3	0.861776	0.0374873	0.808835	0.890676	0.885816
138	Paroxypropione	CCC(=O)c1ccc(O)cc1	150.17	C9H10O2	0.861106	0.0625647	0.773037	0.897764	0.912517
93	Ethanone, 1-(2,3,4-trihydroxyphenyl)-	CC(=O)c1ccc(O)c(O)c1O	168.15	C8H8O4	0.860895	0.0416357	0.829089	0.833884	0.919712
536	Cyclopenta[c]pentalen-3(3aH)-one, octahydro-1,2,3a,6-tetramethyl-	CC1CCC23C(C)C(C)C(=O)C2(C)CCC13	220.35	C15H24O	0.860766	0.11889	0.695256	0.917889	0.969153
288	(5R,6R)-3,6-Dimethyl-5-(prop-1-en-2-yl)-6-vinyl-6,7-dihydrobenzofuran-4(5H)-one	C=CC1(C)Cc2occ(C)c2C(=O)C1C(=C)C	230.3	C15H18O2	0.860446	0.0596385	0.915967	0.887668	0.777702
364	Cyclohexene, 1-methyl-4-(1-methylethylidene)-	CC1=CCC(=C(C)C)CC1	136.23	C10H16	0.860433	0.0236743	0.88144	0.827352	0.872508
509	1,3-Cyclohexadiene, 1-methyl-4-(1-methylethyl)-	CC1=CC=C(C(C)C)CC1	136.23	C10H16	0.859527	0.0540596	0.926879	0.857179	0.794523
542	2,2'-Ethylidenebis(5-methylfuran)	Cc1ccc(C(C)c2ccc(C)o2)o1	190.24	C12H14O2	0.858963	0.0740336	0.762306	0.872439	0.942142
20	Undecanol-5	CCCCCCC(O)CCCC	172.31	C11H24O	0.858381	0.0177768	0.860438	0.879052	0.835654
18	Decane, 2,3,5-trimethyl-	CCCCCC(C)CC(C)C(C)C	184.36	C13H28	0.857596	0.0638713	0.913578	0.768214	0.890996
166	1,7,7-Trimethylbicyclo[2.2.1]heptan-2-ol	CC1(C)C2CCC1(C)C(O)C2	154.25	C10H18O	0.855139	0.107554	0.879071	0.713088	0.973259
443	trans-Calamenene	Cc1ccc2c(c1)C(C(C)C)CCC2C	202.33	C15H22	0.85349	0.101363	0.721585	0.870837	0.968048
449	Cyclobutanespiro-2'-bicyclo[1.1.0]butane-4'-spirocyclobutane	C1CC2(C1)C1C2C12CCC2	134.22	C10H14	0.85254	0.0854489	0.84231	0.753377	0.961932
636	2,5-Furandione, 3-methyl-4-propyl-	CCCC1=C(C)C(=O)OC1=O	154.16	C8H10O3	0.851932	0.05573	0.879632	0.774181	0.901983
341	Butanoic acid, 3,7-dimethyl-2,6-octadienyl ester, (E)-	CCCC(=O)OCC=C(C)CCC=C(C)C	224.34	C14H24O2	0.851654	0.05287	0.926382	0.816443	0.812136
372	Ascaridole	CC(C)C12C=CC(C)(CC1)OO2	168.23	C10H16O2	0.850985	0.12743	0.920524	0.672234	0.960199
96	Orcinol	Cc1cc(O)cc(O)c1	124.14	C7H8O2	0.850526	0.00937373	0.844241	0.84356	0.863776
38	Benzene, (1-methyl-1-propylpentyl)-	CCCCC(C)(CCC)c1ccccc1	204.35	C15H24	0.84977	0.0816618	0.737029	0.884457	0.927823
174	2,4-Heptadien-1-ol, (E,E)-	CCC=CC=CCO	112.17	C7H12O	0.849421	0.0663404	0.927006	0.764945	0.856313
264	Formamide, N-phenyl-	O=CNc1ccccc1	121.14	C7H7NO	0.849419	0.0996882	0.711185	0.894553	0.942518
591	2-Acetylbenzofuran	CC(=O)c1cc2ccccc2o1	160.17	C10H8O2	0.84912	0.0660922	0.755653	0.895516	0.896193
328	Hexanoic acid, 5-hexenyl ester	C=CCCCCOC(=O)CCCCC	198.3	C12H22O2	0.848962	0.0207555	0.830615	0.877978	0.838293
354	1H-Benzocycloheptene, 2,4a,5,6,7,8-hexahydro-3,5,5,9-tetramethyl-, (R)-	CC1=CC2C(=C(C)CCCC2(C)C)CC1	204.35	C15H24	0.848576	0.022897	0.831458	0.880939	0.833331
421	Iso-3-thujyl acetate	CC(=O)OC1CC2(C(C)C)CC2C1C	196.29	C12H20O2	0.848413	0.0910601	0.900882	0.72033	0.924028
397	1H-Pyrazole, 4,5-dihydro-5,5-dimethyl-	CC1(C)CC=NN1	98.15	C5H10N2	0.84798	0.0298708	0.834222	0.820269	0.889449
578	2-Ethylpiperidine	CCC1CCCCN1	113.2	C7H15N	0.846981	0.114783	0.689509	0.891589	0.959844
48	Butanoic acid, 2-methyl-, 3,7-dimethyl-2,6-octadienyl ester, (E)-	CCC(C)C(=O)OCC=C(C)CCC=C(C)C	238.37	C15H26O2	0.846973	0.129124	0.926017	0.66489	0.95001
90	Phenol, 2-methoxy-4-(1-propenyl)-	CC=Cc1ccc(O)c(OC)c1	164.2	C10H12O2	0.846725	0.0223936	0.817613	0.872079	0.850482
440	Cubenol	CC1=CC2C(C(C)C)CCC(C)C2(O)CC1	222.37	C15H26O	0.846339	0.0637961	0.807727	0.795029	0.936262
610	(6,6-dimethyl-2-bicyclo[3.1.1]hept-2-enyl)methyl 2-methylpropanoate	CC(C)C(=O)OCC1=CCC2CC1C2(C)C	222.32	C14H22O2	0.845655	0.0816969	0.802139	0.774723	0.960102
119	Benzene, 1-methyl-4-(1,2,2-trimethylcyclopentyl)-, (R)-	Cc1ccc(C2(C)CCCC2(C)C)cc1	202.33	C15H22	0.8448	0.051774	0.862609	0.77439	0.897402
44	3,5-Octadien-2-one	CCC=CC=CC(C)=O	124.18	C8H12O	0.844403	0.0846744	0.841086	0.742398	0.949727
189	Benzenepropanoic Acid, 4-hydroxy-	O=C(O)CCc1ccc(O)cc1	166.17	C9H10O3	0.84382	0.0601826	0.760573	0.870101	0.900785
312	4-methyl-1-(1-methylethyl)-Bicyclo[3.1.0]hex-2-ene	CC1C=CC2(C(C)C)CC12	136.23	C10H16	0.843515	0.14718	0.922147	0.637298	0.971099
183	3-Butylisobenzofuran-1(3H)-one	CCCCC1OC(=O)c2ccccc21	190.24	C12H14O2	0.843355	0.0825785	0.72865	0.881708	0.919706
115	4-Tridecanone	CCCCCCCCCC(=O)CCC	198.34	C13H26O	0.843115	0.0214798	0.81292	0.855332	0.861092
433	3-Methoxyphenyl acetone	COc1cccc(CC(C)=O)c1	164.2	C10H12O2	0.84148	0.0818018	0.735221	0.854997	0.934221
1	2-Nonenal, (E)-	CCCCCCC=CC=O	140.22	C9H16O	0.840194	0.0544618	0.861133	0.893915	0.765535
2	2-Undecenal, E-	CCCCCCCCC=CC=O	168.28	C11H20O	0.840194	0.0544618	0.861133	0.893915	0.765535
629	1-Cyclohexene-1-propanol, .alpha.,2,6,6-tetramethyl-	CC1=C(CCC(C)O)C(C)(C)CCC1	196.33	C13H24O	0.839298	0.0781053	0.757684	0.815645	0.944564
95	Dodecane, 5,8-diethyl-	CCCCC(CC)CCC(CC)CCCC	226.44	C16H34	0.838931	0.0839326	0.764692	0.795842	0.95626
656	(1S,2E,6E,10R)-3,7,11,11-Tetramethylbicyclo[8.1.0]undeca-2,6-diene	CC1=CC2C(CCC(C)=CCC1)C2(C)C	204.35	C15H24	0.83892	0.0490233	0.801927	0.806636	0.908196
221	3-Chloro-2,4-pentanedione	CC(=O)C(Cl)C(C)=O	134.56	C5H7ClO2	0.838771	0.059918	0.883164	0.754067	0.879083
418	2-Naphthalenol	Oc1ccc2ccccc2c1	144.17	C10H8O	0.83841	0.109809	0.687169	0.883506	0.944554
379	2,6-Octadienoic acid, 3,7-dimethyl-, methyl ester	COC(=O)C=C(C)CCC=C(C)C	182.26	C11H18O2	0.838377	0.0839251	0.931205	0.856014	0.727914
247	Dehydromevalonic lactone	CC1=CC(=O)OCC1	112.13	C6H8O2	0.837264	0.0570059	0.851495	0.89887	0.761427
436	4-(2,6,6-Trimethyl-1-cyclohexen-1-yl)-3-buten-2-one	CC(=O)C=CC1=C(C)CCCC1(C)C	192.3	C13H20O	0.83678	0.0902478	0.844626	0.722536	0.943179
209	Phenol, 2-methoxy-4-propyl-	CCCc1ccc(O)c(OC)c1	166.22	C10H14O2	0.835191	0.0557341	0.819792	0.909836	0.775947
208	2-Ethyl-1-dodecanol	CCCCCCCCCCC(CC)CO	214.39	C14H30O	0.834112	0.0809871	0.818286	0.743788	0.940262
325	Cyclobutaneethanol, 1-methyl-2-(1-methylethenyl)-, cis-	C=C(C)C1CCC1(C)CCO	154.25	C10H18O	0.834039	0.0872249	0.843143	0.72295	0.936023
605	Butylated Hydroxytoluene	Cc1cc(C(C)(C)C)c(O)c(C(C)(C)C)c1	220.35	C15H24O	0.833596	0.0518239	0.906001	0.807228	0.787559
5	2-Bromo dodecane	CCCCCCCCCCC(C)Br	249.23	C12H25Br	0.833542	0.0228649	0.865794	0.815399	0.819433
553	.gamma.-Terpinene	CC1=CCC(C(C)C)=CC1	136.23	C10H16	0.833494	0.137022	0.932027	0.639725	0.928731
299	Acetamide, N-phenyl-	CC(=O)Nc1ccccc1	135.16	C8H9NO	0.832057	0.130825	0.650565	0.891688	0.953919
307	Undecane, 4,6-dimethyl-	CCCCCC(C)CC(C)CCC	184.36	C13H28	0.830874	0.073119	0.885097	0.727509	0.880014
224	D-Carvone	C=C(C)C1CC=C(C)C(=O)C1	150.22	C10H14O	0.828319	0.0714874	0.886955	0.727678	0.870324
210	2,6-Octadien-1-ol, 3,7-dimethyl-, acetate, (Z)-	CC(=O)OCC=C(C)CCC=C(C)C	196.29	C12H20O2	0.826215	0.0888491	0.917518	0.705804	0.855325
510	2-Propanone, 1-(4-methoxyphenyl)-	COc1ccc(CC(C)=O)cc1	164.2	C10H12O2	0.82486	0.0707379	0.727331	0.89291	0.854338
136	Phenol, 4-pentyl-	CCCCCc1ccc(O)cc1	164.24	C11H16O	0.823294	0.084211	0.704884	0.893523	0.871474
551	Hydrocoumarin	O=C1CCc2ccccc2O1	148.16	C9H8O2	0.822366	0.149369	0.61532	0.889617	0.962161
223	(3S,3aR,3bR,4S,7R,7aR)-4-Isopropyl-3,7-dimethyloctahydro-1H-cyclopenta[1,3]cyclopropa[1,2]benzen-3-ol	CC(C)C1CCC(C)C23CCC(C)(O)C2C13	222.37	C15H26O	0.821762	0.106875	0.709571	0.790147	0.965568
73	Benzoic acid, 2-propenyl ester	C=CCOC(=O)c1ccccc1	162.18	C10H10O2	0.82091	0.128172	0.63977	0.905705	0.917256
83	trans-Cinnamic Acid	O=C(O)C=Cc1ccccc1	148.16	C9H8O2	0.82032	0.117067	0.807073	0.684027	0.969861
655	1H-Cyclopropa[a]naphthalene, 1a,2,3,5,6,7,7a,7b-octahydro-1,1,7,7a-tetramethyl-, [1aR-(1a.alpha.,7.alpha.,7a.alpha.,7b.alpha.)]-	CC1CCC=C2CCC3C(C3(C)C)C21C	204.35	C15H24	0.820276	0.0637718	0.779748	0.770767	0.910314
356	Propanoic acid, 2-methyl-, 3,7-dimethyl-2,6-octadienyl ester, (Z)-	CC(C)=CCCC(C)=CCOC(=O)C(C)C	224.34	C14H24O2	0.820217	0.13924	0.928729	0.623656	0.908265
602	6-Methyl-6-(5-methylfuran-2-yl)heptan-2-one	CC(=O)CCCC(C)(C)c1ccc(C)o1	208.3	C13H20O2	0.820209	0.0526193	0.889553	0.808919	0.762154
292	(R)-(+)-1-(p-Tolyl)ethylAmine	Cc1ccc(C(C)N)cc1	135.21	C9H13N	0.81847	0.0825153	0.831768	0.711419	0.912223
333	Ethyl 9-decenoate	C=CCCCCCCCC(=O)OCC	198.3	C12H22O2	0.816389	0.0658543	0.838043	0.884006	0.727117
459	2-Butenal, 2-methyl-4-(2,6,6-trimethyl-1-cyclohexen-1-yl)-	CC(C=O)=CCC1=C(C)CCCC1(C)C	206.32	C14H22O	0.815368	0.0824051	0.726672	0.79425	0.925181
188	Citronellal	CC(C)=CCCC(C)CC=O	154.25	C10H18O	0.814292	0.181036	0.940414	0.558277	0.944186
335	Naphthalene, 1,8-dimethyl-	Cc1cccc2cccc(C)c12	156.22	C12H12	0.8139	0.0209729	0.84255	0.806221	0.792929
187	Citronellyl tiglate	CC=C(C)C(=O)OCCC(C)CCC=C(C)C	238.37	C15H26O2	0.810017	0.159593	0.905508	0.585168	0.939376
402	(2E,4S,7E)-4-Isopropyl-1,7-dimethylcyclodeca-2,7-dienol	CC1=CCCC(C)(O)C=CC(C(C)C)CC1	222.37	C15H26O	0.809923	0.113436	0.795519	0.678757	0.955494
154	BenzAldehyde, 3-methoxy-	COc1cccc(C=O)c1	136.15	C8H8O2	0.808837	0.109795	0.658668	0.849725	0.918117
79	Phenol, 4-hexyl-	CCCCCCc1ccc(O)cc1	178.27	C12H18O	0.807777	0.0932202	0.67662	0.884903	0.861809
17	2,4-Nonadienal, (E,E)-	CCCCC=CC=CC=O	138.21	C9H14O	0.80637	0.0978167	0.872022	0.878994	0.668095
107	2,6-dihydroxy-Benzoic Acid	O=C(O)c1c(O)cccc1O	154.12	C7H6O4	0.806088	0.105949	0.757599	0.707555	0.953111
420	Benzene, 1-methoxy-4-phenoxy-	COc1ccc(Oc2ccccc2)cc1	200.23	C13H12O2	0.80429	0.122986	0.632996	0.916056	0.863817
13	Tridecanal	CCCCCCCCCCCCC=O	198.34	C13H26O	0.80351	0.0958424	0.840029	0.898293	0.672209
14	Dodecanal	CCCCCCCCCCCC=O	184.32	C12H24O	0.80351	0.0958424	0.840029	0.898293	0.672209
156	Propanoic acid, 2-methyl-, 3-phenyl-2-propenyl ester	CC(C)C(=O)OCC=Cc1ccccc1	204.26	C13H16O2	0.803058	0.0995539	0.729663	0.735706	0.943806
182	Benzyl Alcohol	OCc1ccccc1	108.14	C7H8O	0.802425	0.100439	0.681511	0.798331	0.927433
614	2H-1-Benzopyran-2-one, 3-methyl-	Cc1cc2ccccc2oc1=O	160.17	C10H8O2	0.801637	0.093441	0.685195	0.913967	0.805748
65	BenzeneacetAldehyde	O=CCc1ccccc1	120.15	C8H8O	0.801138	0.0860901	0.680506	0.875711	0.847196
548	Cyclohexene, 1-methoxy-	COC1=CCCCC1	112.17	C7H12O	0.800625	0.078388	0.718529	0.906188	0.777157
464	1,3-Benzodioxole, 4-methoxy-6-(2-propenyl)-	C=CCc1cc(OC)c2c(c1)OCO2	192.21	C11H12O3	0.800149	0.0731253	0.785969	0.895953	0.718525
516	2(4H)-Benzofuranone, 5,6,7,7a-tetrahydro-4,4,7a-trimethyl-, (R)-	CC1(C)CCCC2(C)OC(=O)C=C12	180.24	C11H16O2	0.799992	0.0386576	0.851116	0.757655	0.791206
598	2-Butanone, 4-(2,6,6-trimethyl-1-cyclohexen-1-yl)-	CC(=O)CCC1=C(C)CCCC1(C)C	194.31	C13H22O	0.799116	0.0957355	0.679255	0.804522	0.913571
277	1-PhenylcyclohexylAmine	NC1(c2ccccc2)CCCCC1	175.27	C12H17N	0.797345	0.138797	0.623555	0.805216	0.963263
572	1,4-Methano-1H-indene, octahydro-4-methyl-8-methylene-7-(1-methylethyl)-, [1S-(1.alpha.,3a.beta.,4.alpha.,7.alpha.,7a.beta.)]-	C=C1C2CCC3C2C(C(C)C)CCC13C	204.35	C15H24	0.797223	0.152516	0.852913	0.588919	0.949839
519	BenzenAmine, 2,6-diethyl-	CCc1cccc(CC)c1N	149.23	C10H15N	0.797124	0.0747363	0.767744	0.723888	0.899739
283	Butyramide, 2-cyano-2-ethyl-	CCC(C#N)(CC)C(N)=O	140.18	C7H12N2O	0.794921	0.114234	0.649238	0.807293	0.928232
205	Bicyclo[2.2.1]heptan-2-ol, 1,7,7-trimethyl-, formate, endo-	CC1(C)C2CCC1(C)C(OC=O)C2	182.26	C11H18O2	0.794598	0.118803	0.653163	0.786776	0.943855
86	1H-Pyrrole-2-carboxAldehyde	O=Cc1ccc[nH]1	95.1	C5H5NO	0.791871	0.0263192	0.75573	0.817649	0.802235
262	Ibuprofen	CC(C)Cc1ccc(C(C)C(=O)O)cc1	206.28	C13H18O2	0.791344	0.0968613	0.793434	0.671683	0.908916
518	.alpha.-Corocalene	CC1=Cc2c(C(C)C)ccc(C)c2CC1	200.32	C15H20	0.791101	0.0825929	0.675826	0.86505	0.832428
4	2,4-Decadienal, (E,E)-	CCCCCC=CC=CC=O	152.23	C10H16O	0.791043	0.114584	0.870572	0.873551	0.629006
382	2-Butanone, 4-(4-hydroxy-3-methoxyphenyl)-	COc1cc(CCC(C)=O)ccc1O	194.23	C11H14O3	0.791009	0.072775	0.757176	0.892102	0.723748
470	norisoboldine	COc1cc2c(cc1O)CC1NCCc3cc(OC)c(O)c-2c31	313.3	C18H19NO4	0.789076	0.0633322	0.713102	0.868141	0.785986
177	Ethanone, 1-(2-methylphenyl)-	CC(=O)c1ccccc1C	134.17	C9H10O	0.788511	0.0634275	0.808502	0.702787	0.854244
650	.alpha.-Muurolene	CC1=CC2C(CC1)C(C)=CCC2C(C)C	204.35	C15H24	0.788055	0.123568	0.623859	0.818351	0.921955
403	2-Cyclopenten-1-one, 2-pentyl-	CCCCCC1=CCCC1=O	152.23	C10H16O	0.785467	0.117094	0.6199	0.870924	0.865577
524	Benzene, 1-ethyl-3,5-dimethyl-	CCc1cc(C)cc(C)c1	134.22	C10H14	0.784451	0.0475059	0.717812	0.81038	0.825161
417	BenzeneacetAldehyde, .alpha.-methyl-4-(2-methylpropyl)-	CC(C)Cc1ccc(C(C)C=O)cc1	190.28	C13H18O	0.784376	0.0939303	0.880288	0.816012	0.656827
88	Piperitenone oxide	CC(C)=C1CCC2(C)OC2C1=O	166.22	C10H14O2	0.783743	0.166588	0.556762	0.842578	0.951889
344	4-Methoxyformanilide	COc1ccc(NC=O)cc1	151.16	C8H9NO2	0.783734	0.130962	0.599983	0.895689	0.855529
161	2(1H)-Pyridinone	O=c1cccc[nH]1	95.1	C5H5NO	0.783492	0.138108	0.589059	0.896758	0.864658
29	2-Buten-1-one, 1-(2,6,6-trimethyl-1-cyclohexen-1-yl)-	CC=CC(=O)C1=C(C)CCCC1(C)C	192.3	C13H20O	0.78268	0.104945	0.702092	0.715043	0.930906
580	BenzAldehyde diethylacetal	CCOC(OCC)c1ccccc1	180.24	C11H16O2	0.782203	0.0737125	0.708805	0.88301	0.754793
92	1,3-Dioxepane, 2-heptyl-	CCCCCCCC1OCCCCO1	200.32	C12H24O2	0.782134	0.0587793	0.827923	0.819323	0.699156
431	1,3,8-p-Menthatriene	C=C(C)C1=CC=C(C)CC1	134.22	C10H14	0.782007	0.0863102	0.903717	0.713135	0.729169
56	BenzeneacetAldehyde, .alpha.-(2-methylpropylidene)-	CC(C)C=C(C=O)c1ccccc1	174.24	C12H14O	0.781968	0.12443	0.607311	0.850705	0.887887
101	Benzene, (2,2-dimethoxyethyl)-	COC(Cc1ccccc1)OC	166.22	C10H14O2	0.781204	0.106214	0.636059	0.887269	0.820284
538	Caryophyllene oxide	C=C1CCC2OC2(C)CCC2C1CC2(C)C	220.35	C15H24O	0.77765	0.118289	0.644388	0.756705	0.931855
135	Acetophenone, 4'-hydroxy-	CC(=O)c1ccc(O)cc1	136.15	C8H8O2	0.777437	0.0705005	0.686952	0.85894	0.786419
231	Benzene, 1,3-dimethyl-	Cc1cccc(C)c1	106.16	C8H10	0.777351	0.134956	0.630632	0.744999	0.956421
338	Indole, 3-methyl-	Cc1c[nH]c2ccccc12	131.17	C9H9N	0.776378	0.0935836	0.651106	0.875987	0.802043
249	Lavandulyl caproate	C=C(C)C(CC=C(C)C)COC(=O)CCCCC	252.39	C16H28O2	0.776194	0.0891312	0.851248	0.826371	0.650965
592	1,4-Methanoazulen-3-ol, decahydro-1,5,5,8a-tetramethyl-, [1S-(1.alpha.,3.beta.,3a.beta.,4.alpha.,8a.beta.)]-	CC1(C)CCCC2(C)C3C(O)CC2(C)CC31	222.37	C15H26O	0.775998	0.126784	0.683255	0.689477	0.955262
646	1,2-Benzenedimethanol	OCc1ccccc1CO	138.16	C8H10O2	0.775399	0.0391306	0.765757	0.733029	0.827413
222	Fenchol	CC12CCC(C1)C(C)(C)C2O	154.25	C10H18O	0.775136	0.173481	0.826463	0.541705	0.957241
124	2-Butenoic acid, 2-methyl-, ethyl ester	CC=C(C)C(=O)OCC	128.169	C7H12O2	0.774923	0.00958552	0.763798	0.787194	0.773778
284	(3-Bromo-1-methylpropoxymethyl)benzene	CC(CCBr)OCc1ccccc1	243.14	C11H15BrO	0.774783	0.153329	0.558966	0.864468	0.900916
541	6-Octen-1-ol, 7-methyl-3-methylene-	C=C(CCO)CCC=C(C)C	154.25	C10H18O	0.772337	0.132897	0.942317	0.617903	0.756791
331	1,3-Cyclohexadiene, 1,5,5,6-tetramethyl-	CC1=CC=CC(C)(C)C1C	136.23	C10H16	0.771679	0.146934	0.854579	0.565213	0.895244
404	Ethyl trans-4-decenoate	CCCCCC=CCCC(=O)OCC	198.3	C12H22O2	0.771179	0.0643094	0.780782	0.844699	0.688055
455	.alpha.-Calacorene	CC1=CCC(C(C)C)c2cc(C)ccc21	200.32	C15H20	0.770047	0.141029	0.606148	0.753575	0.950418
234	1-Penten-3-one, 1-(4-methoxyphenyl)-4-methyl-	COc1ccc(C=CC(=O)C(C)C)cc1	204.26	C13H16O2	0.76973	0.116054	0.661481	0.717016	0.930693
266	3-Hexanone, 1-phenyl-	CCCC(=O)CCc1ccccc1	176.25	C12H16O	0.766678	0.0922159	0.640597	0.858587	0.80085
207	Benzeneacetic acid, 2-methylpropyl ester	CC(C)COC(=O)Cc1ccccc1	192.25	C12H16O2	0.766543	0.0483892	0.698671	0.808048	0.79291
41	5-Methyl-(E)-2-hepten-4-one	CC=CC(=O)C(C)CC	126.2	C8H14O	0.766067	0.200155	0.847394	0.4906	0.960207
213	2-Buten-1-one, 1-(2,6,6-trimethyl-2-cyclohexen-1-yl)-, (E)-	CC=CC(=O)C1C(C)=CCCC1(C)C	192.3	C13H20O	0.765109	0.1437	0.699722	0.631166	0.964441
670	(S)-3-(1-methyl-2-pyrrolidinyl)-Pyridine	CN1CCCC1c1cccnc1	162.23	C10H14N2	0.764083	0.16808	0.55298	0.775013	0.964256
384	2-Benzofurancarboxylic acid, 2,4,5,6,7,7a-hexahydro-4,4,7a-trimethyl-, methyl ester, cis-	COC(=O)C1C=C2C(C)(C)CCCC2(C)O1	224.3	C13H20O3	0.763562	0.0423129	0.70878	0.770104	0.811803
151	p-Tolylacetic Acid	Cc1ccc(CC(=O)O)cc1	150.17	C9H10O2	0.763546	0.0591406	0.688528	0.833081	0.769029
587	2-Cyclohexen-1-ol, 2-methyl-5-(1-methylethenyl)-, cis-	C=C(C)C1CC=C(C)C(O)C1	152.23	C10H16O	0.762711	0.0867431	0.739111	0.670257	0.878764
253	Dimethyl phthalate	COC(=O)c1ccccc1C(=O)OC	194.18	C10H10O4	0.761517	0.0614858	0.678697	0.82587	0.779984
399	2,2'-Isopropylidenebis(5-methylfuran)	Cc1ccc(C(C)(C)c2ccc(C)o2)o1	204.26	C13H16O2	0.760211	0.136769	0.879172	0.832809	0.568652
179	BenzAldehyde	O=Cc1ccccc1	106.12	C7H6O	0.759596	0.0780448	0.667953	0.752146	0.858687
539	Thiazole, 5-ethenyl-4-methyl-	C=Cc1scnc1C	125.19	C6H7NS	0.759322	0.130258	0.831671	0.869862	0.576434
315	Fomepizole	Cc1cn[nH]c1	82.1	C4H6N2	0.759096	0.0415262	0.701337	0.797174	0.778776
660	2-Pyridin-2-ylmethyl-cyclohexanone	O=C1CCCCC1Cc1ccccn1	189.25	C12H15NO	0.758842	0.192042	0.490882	0.854506	0.931139
349	1,2,3,3a,8,9,9a,9b-Octahydrocyclopenta[def]phenanthrene	c1cc2c3c4c1CCCC4CC3CCC2	198.3	C15H18	0.755606	0.22453	0.442134	0.868501	0.956183
363	8-Dodecen-1-ol, (Z)-	CCCC=CCCCCCCCO	184.32	C12H24O	0.755458	0.0791555	0.865829	0.684087	0.716457
490	Pyrolo[3,2-d]pyrimidin-2,4(1H,3H)-dione	O=c1[nH]c(=O)c2[nH]ccc2[nH]1	151.12	C6H5N3O2	0.75539	0.144803	0.552278	0.834338	0.879554
54	Acetic Acid, cinnamyl ester	CC(=O)OCC=Cc1ccccc1	176.21	C11H12O2	0.753613	0.127679	0.596326	0.755453	0.909058
255	8-Hexadecyne	CCCCCCCC#CCCCCCCC	222.41	C16H30	0.753553	0.0651164	0.760049	0.829858	0.670753
50	2-Propenoic acid, 3-phenyl-, methyl ester, (E)-	COC(=O)C=Cc1ccccc1	162.18	C10H10O2	0.752217	0.072566	0.66778	0.743923	0.844948
303	2-((3,3-Dimethyloxiran-2-yl)methyl)-3-methylfuran	Cc1ccoc1CC1OC1(C)C	166.22	C10H14O2	0.751814	0.0542061	0.682401	0.814695	0.758346
256	norboldine	COc1cc2c(cc1O)CC1NCCc3cc(O)c(OC)c-2c31	313.3	C18H19NO4	0.751766	0.0945138	0.745149	0.870689	0.639462
496	1H-Pyrrole-2,5-dione, 3-ethyl-4-methyl-	CCC1=C(C)C(=O)NC1=O	139.15	C7H9NO2	0.751685	0.0576262	0.699759	0.723253	0.832045
241	Benzeneacetamide	NC(=O)Cc1ccccc1	135.16	C8H9NO	0.751678	0.140212	0.560653	0.801136	0.893244
366	2-Cyclohexen-1-ol, 1-methyl-4-(1-methylethyl)-, trans-	CC(C)C1C=CC(C)(O)CC1	154.25	C10H18O	0.751378	0.168564	0.7443	0.54856	0.961274
324	Anisole	COc1ccccc1	108.14	C7H8O	0.750911	0.181051	0.495404	0.893037	0.864293
268	o-Xylene	Cc1ccccc1C	106.16	C8H10	0.750562	0.0426086	0.696387	0.754802	0.800498
271	1-(2,3,4,5-Tetramethylphenyl)ethanone	CC(=O)c1cc(C)c(C)c(C)c1C	176.25	C12H16O	0.749518	0.0134865	0.767999	0.744362	0.736194
453	1-NaphthalenecarboxAldehyde	O=Cc1cccc2ccccc12	156.18	C11H8O	0.748259	0.0313813	0.745662	0.787925	0.711189
104	9-Oxononanoic Acid	O=CCCCCCCCC(=O)O	172.22	C9H16O3	0.746466	0.0346215	0.767675	0.774078	0.697643
89	Benzyl tiglate	CC=C(C)C(=O)OCc1ccccc1	190.24	C12H14O2	0.746113	0.177225	0.495881	0.858945	0.883515
495	Bornyl acetate	CC(=O)OC1CC2CCC1(C)C2(C)C	196.29	C12H20O2	0.745829	0.110003	0.657337	0.67927	0.900881
664	5,6,7,8-Tetrahydroquinoxaline	c1cnc2c(n1)CCCC2	134.18	C8H10N2	0.745738	0.106005	0.603614	0.775492	0.858106
370	Isomaltol	CC(=O)c1occc1O	126.11	C6H6O3	0.745605	0.0406787	0.718726	0.714996	0.803093
120	1-iodo-Decane	CCCCCCCCCCI	268.18	C10H21I	0.743565	0.0806439	0.697285	0.856975	0.676434
121	Nonane, 1-iodo-	CCCCCCCCCI	254.15	C9H19I	0.743565	0.0806439	0.697285	0.856975	0.676434
122	1-Iodoundecane	CCCCCCCCCCCI	282.2	C11H23I	0.743565	0.0806439	0.697285	0.856975	0.676434
298	2-Cyclohexen-1-one, 3-methyl-6-(1-methylethylidene)-	CC1=CC(=O)C(=C(C)C)CC1	150.22	C10H14O	0.743392	0.100412	0.768668	0.851769	0.609738
507	1-Hepten-6-one, 2-methyl-	C=C(C)CCCC(C)=O	126.2	C8H14O	0.743272	0.0738258	0.779093	0.640432	0.81029
353	N-Benzyloxy-2-carbomethoxyaziridine	COC(=O)C1CN1OCc1ccccc1	207.23	C11H13NO3	0.743163	0.172045	0.500333	0.851376	0.87778
483	Butanedioic acid, bis(2-methylpropyl) ester	CC(C)COC(=O)CCC(=O)OCC(C)C	230.3	C12H22O4	0.742023	0.0638757	0.832174	0.691973	0.701922
491	spiro[3-oxatricyclo[3.3.1.02,4]nonane-8,1'-cyclopropane]-6-one	O=C1CC2(CC2)C2CC1C1OC12	164.2	C10H12O2	0.741494	0.188481	0.781509	0.493261	0.949712
481	Citronellyl isobutyrate	CC(C)=CCCC(C)CCOC(=O)C(C)C	226.35	C14H26O2	0.740425	0.235402	0.905959	0.407518	0.907797
106	Benzene, 1-methyl-3-(1-methylethenyl)-	C=C(C)c1cccc(C)c1	132.2	C10H12	0.739666	0.120097	0.609264	0.710624	0.899109
369	Benzene, (methoxymethyl)-	COCc1ccccc1	122.16	C8H10O	0.738529	0.156008	0.525082	0.893606	0.796898
582	Isolongifolene, 4,5,9,10-dehydro-	CC1(C)C2=CC=CC(C)(C)C23C=CC1C3	200.16	C15H20	0.736127	0.232077	0.858603	0.411186	0.938593
309	6-Octen-1-ol, 3,7-dimethyl-, acetate	CC(=O)OCCC(C)CCC=C(C)C	198.3	C12H22O2	0.732796	0.246176	0.906328	0.384651	0.907409
387	2H-Pyran-2-one, 6-pentyl-	CCCCCc1cccc(=O)o1	166.22	C10H14O2	0.732165	0.050089	0.737293	0.790786	0.668416
203	1-Pentanone, 1-(1H-imidazol-4-yl)-	CCCCC(=O)c1cnc[nH]1	152.19	C8H12N2O	0.730723	0.129381	0.547921	0.815292	0.828956
429	Propofol	CC(C)c1cccc(C(C)C)c1O	178.27	C12H18O	0.730312	0.240041	0.863688	0.393277	0.933973
645	Naphthalene, 1,2-dimethyl-	Cc1ccc2ccccc2c1C	156.22	C12H12	0.730239	0.145361	0.533395	0.879985	0.777338
487	1-methyl-2-nitro-Benzene	Cc1ccccc1[N+](=O)[O-]	137.14	C7H7NO2	0.730172	0.175155	0.500954	0.763461	0.926102
557	Sesquirosefuran	CC(C)=CCCC(C)=CCc1occc1C	218.33	C15H22O	0.726693	0.151412	0.914974	0.544228	0.720876
155	4-Hydroxy-2-methylacetophenone	CC(=O)c1ccc(O)cc1C	150.17	C9H10O2	0.726581	0.0911795	0.597978	0.782734	0.799032
148	Naphthalene, 2,6-dimethyl-	Cc1ccc2cc(C)ccc2c1	156.22	C12H12	0.726495	0.177052	0.482044	0.895667	0.801775
485	Butanoic acid, 3-hexenyl ester, (Z)-	CCC=CCCOC(=O)CCC	170.25	C10H18O2	0.725544	0.0315864	0.707315	0.769977	0.699342
347	Pentanoic acid, 2-methyl-, ethyl ester	CCCC(C)C(=O)OCC	144.21	C8H16O2	0.724649	0.0392185	0.671149	0.738732	0.764066
281	Citronellyl valerate	CCCCC(=O)OCCC(C)CCC=C(C)C	240.38	C15H28O2	0.723399	0.150249	0.836161	0.511051	0.822984
98	Benzoic acid, 2-fluoro-4,5-dimethoxy-	COc1cc(F)c(C(=O)O)cc1OC	200.16	C9H9FO4	0.723208	0.1447	0.536045	0.745134	0.888446
611	1,3-Dioxolane-2,2-diethanol	OCCC1(CCO)OCCO1	162.18	C7H14O4	0.721149	0.148039	0.923206	0.572653	0.667589
427	Benzene, (1-methylethyl)-	CC(C)c1ccccc1	120.19	C9H12	0.720168	0.104488	0.79887	0.572507	0.789128
192	5-Hepten-2-one, 4,6-dimethyl-	CC(=O)CC(C)C=C(C)C	140.22	C9H16O	0.719417	0.181671	0.772928	0.47504	0.910282
473	Butanedioic acid, dipropyl ester	CCCOC(=O)CCC(=O)OCCC	202.25	C10H18O4	0.716358	0.0952068	0.581761	0.786718	0.780594
330	Ethylbenzene	CCc1ccccc1	106.16	C8H10	0.716315	0.129893	0.536169	0.837511	0.775265
25	Undecane	CCCCCCCCCCC	156.31	C11H24	0.715952	0.0599233	0.659186	0.798827	0.689842
26	Tetradecane	CCCCCCCCCCCCCC	198.39	C14H30	0.715952	0.0599233	0.659186	0.798827	0.689842
27	Pentadecane	CCCCCCCCCCCCCCC	212.41	C15H32	0.715952	0.0599233	0.659186	0.798827	0.689842
663	1H-Pyrrolo[2,3-b]pyridine, 2-(1-methylethyl)-	CC(C)c1cc2cccnc2[nH]1	160.22	C10H12N2	0.715471	0.107842	0.564858	0.770004	0.811552
626	Benzene, 1,1'-[oxybis(methylene)]bis-	Clc1ccccc1COCc1ccccc1Cl	267.1	C14H14O	0.713484	0.149225	0.561523	0.662647	0.916284
77	4,6-Octadiyn-3-one, 2-methyl-	CC#CC#CC(=O)C(C)C	134.17	C9H10O	0.713398	0.192394	0.883962	0.444529	0.811704
69	BenzAldehyde, 4-hydroxy-	O=C(O)c1ccc(O)c(OC(F)(F)F)c1.O=Cc1ccc(O)c(OC(F)(F)F)c1	428.24	C7H6O2	0.710164	0.119517	0.605681	0.877466	0.647346
508	Epizonarene	CC1=CC2=C(C(C)C)CCC(C)C2CC1	204.35	C15H24	0.70996	0.110687	0.577968	0.703081	0.848832
19	CinnamAldehyde, .alpha.-pentyl-	CCCCCC(C=O)=Cc1ccccc1	202.29	C14H18O	0.706806	0.0833284	0.589666	0.754231	0.77652
648	p-Isopropoxyaniline	CC(C)Oc1ccc(N)cc1	151.21	C9H13NO	0.70679	0.145153	0.609389	0.599002	0.911979
589	Petasitene	CC(C)C1=CCC2(C)C3CCC(C3)C12C	204.35	C15H24	0.706334	0.207351	0.689842	0.461029	0.96813
445	Longifolenaldehyde	CC1(C)CCCC2(C)C(C=O)C3CCC2C31	220.35	C15H24O	0.705777	0.17759	0.606565	0.555571	0.955196
668	Benzo[b]thiophene, 2-ethyl-	CCc1cc2ccccc2s1	162.25	C10H10S	0.705046	0.195952	0.437312	0.90084	0.776987
583	2,4-Dioxabicyclo[3.2.0]hept-6-en-3-one, 1,5-dichloro-6,7-dimethyl-	CC1=C(C)C2(Cl)OC(=O)OC12Cl	209.02	C7H6Cl2O3	0.704032	0.0213018	0.690107	0.734129	0.68786
565	2-Cyclohexen-1-one, 4-hydroxy-3-methyl-6-(1-methylethyl)-, trans-	CC1=CC(=O)C(C(C)C)CC1O	168.23	C10H16O2	0.703079	0.187682	0.703272	0.47312	0.932845
556	2-Cyclohexen-1-ol, 2-methyl-5-(1-methylethenyl)-, acetate, (1R-cis)-	C=C(C)C1CC=C(C)C(OC(C)=O)C1	194.27	C12H18O2	0.702317	0.0770988	0.70913	0.604668	0.793152
358	6,7-Dodecanedione	CCCCCC(=O)C(=O)CCCCC	198.3	C12H22O2	0.701936	0.0610574	0.619993	0.766488	0.719327
327	Cyclohexanol, 1-methyl-4-(1-methylethylidene)-, acetate	CC(=O)OC1(C)CCC(=C(C)C)CC1	196.29	C12H20O2	0.701832	0.0938245	0.569595	0.758479	0.777421
537	o-Cymene	Cc1ccccc1C(C)C	134.22	C10H14	0.697215	0.115315	0.753052	0.536601	0.80199
562	(+)-Diethyl L-tartrate	CCOC(=O)C(O)C(O)C(=O)OCC	206.19	C8H14O6	0.694881	0.034007	0.706597	0.729418	0.648628
60	2-Propenoic acid, 3-phenyl-, ethyl ester, (E)-	CCOC(=O)C=Cc1ccccc1	176.21	C11H12O2	0.694463	0.108174	0.604732	0.632027	0.84663
114	TRANS-ANETHOLE	CC=Cc1ccc(OC)cc1	148.2	C10H12O	0.692837	0.174234	0.450075	0.850772	0.777664
118	2,4-Decadienoic acid, ethyl ester, (E,Z)-	CCCCCC=CC=CC(=O)OCC	196.29	C12H20O2	0.691568	0.0171754	0.699583	0.707419	0.667704
593	Precocene I	COc1ccc2c(c1)OC(C)(C)C=C2	190.24	C12H14O2	0.68972	0.112957	0.59308	0.848197	0.627883
168	Butanoic acid, 2-methyl-, propyl ester	CCCOC(=O)C(C)CC	144.21	C8H16O2	0.683546	0.164281	0.630359	0.514281	0.905999
612	Acetic acid, (4,6,8,9-tetramethyl-3-oxabicyclo[3.3.1]non-6-en-1-yl)methyl ester	CC(=O)OCC12COC(C)C(C(C)=CC1C)C2C	252.35	C15H24O3	0.683368	0.0772555	0.679195	0.590906	0.780004
622	Pentylenetetrazol	C1CCc2nnnn2CC1	138.17	C6H10N4	0.68258	0.197567	0.600618	0.492237	0.954885
506	4-Acetyl-3,5-dimethyl-2-pyrrolecarboxylic acid, methylester	COC(=O)c1[nH]c(C)c(C(C)=O)c1C	195.21	C10H13NO3	0.678602	0.102295	0.572775	0.816937	0.646095
575	Benzene, 1-ethyl-2-methyl-	CCc1ccccc1C	120.19	C9H12	0.678092	0.0428483	0.628745	0.733222	0.672308
301	1-Propanone, 1-(4-methoxyphenyl)-	CCC(=O)c1ccc(OC)cc1	164.2	C10H12O2	0.677401	0.156323	0.476363	0.857563	0.698277
535	Naphthalene, 1-nitro-	O=[N+]([O-])c1cccc2ccccc12	173.17	C10H7NO2	0.677016	0.227437	0.36861	0.752127	0.910311
554	1,2,4,5-Tetrazin-3-Amine	Nc1nncnn1	97.08	C2H3N5	0.674497	0.225085	0.747697	0.369613	0.906181
133	Octane, 5-ethyl-2-methyl-	CCCC(CC)CCC(C)C	156.31	C11H24	0.673724	0.22543	0.767275	0.363009	0.890889
437	Ethanone, 1-[4-(1-piperazinyl)phenyl]-	CC(=O)c1ccc(N2CCNCC2)cc1	204.27	C12H16N2O	0.673489	0.0865077	0.777562	0.565757	0.677149
232	BenzAldehyde, 2,5-dimethyl-	Cc1ccc(C)c(C=O)c1	134.17	C9H10O	0.672961	0.0281321	0.633279	0.690326	0.695277
245	Phenol, 3-nitro-	O=[N+]([O-])c1cccc(O)c1	139.11	C6H5NO3	0.672508	0.19314	0.440422	0.663825	0.913277
567	Benzene, 1,2-diethyl-3,4-dimethyl-	CCc1ccc(C)c(C)c1CC	162.27	C12H18	0.671949	0.140235	0.585508	0.56059	0.869749
439	Ethanol, 2-(4-chlorophenyl)amino-	OCCNc1ccc(Cl)cc1	171.62	C8H10ClNO	0.670953	0.152988	0.653562	0.492883	0.866413
618	2-Acetyl-3-methylbenzo[b]thiophene	CC(=O)c1sc2ccccc2c1C	190.26	C11H10OS	0.67024	0.152965	0.461086	0.822654	0.72698
320	Naphthalene, 2,3,6-trimethyl-	Cc1ccc2cc(C)c(C)cc2c1	170.25	C13H14	0.668458	0.19641	0.413212	0.890962	0.7012
64	Methylparaben	COC(=O)c1ccc(O)cc1	152.15	C8H8O3	0.667602	0.143177	0.560796	0.86998	0.572028
313	Naphthalene, 1,6-dimethyl-	Cc1ccc2c(C)cccc2c1	156.22	C12H12	0.666356	0.125147	0.499996	0.697231	0.801841
434	1,4-Methano-1H-Cyclopropa[d]pyridazine, 4,4a,5,5a-tetrahydro-6,6-dimethyl-, (1.alpha.,4.alpha.,4a.alpha.,5a.alpha.)-	CC1(C)C2N=NC1C1CC12	136.19	C8H12N2	0.663049	0.216765	0.58713	0.443798	0.95822
365	Benzene, 1-methoxy-4-nitro-	COc1ccc([N+](=O)[O-])cc1	153.14	C7H7NO3	0.662172	0.20905	0.383379	0.886766	0.71637
544	Acetic acid, 1-methyl-3-(2,6,6-trimethylcyclohex-1-enyl)propyl ester	CC(=O)OC(C)CCC1=C(C)CCCC1(C)C	238.37	C15H26O2	0.661354	0.0696241	0.56693	0.684391	0.73274
559	2-Acetyl-5-methylfuran	CC(=O)c1ccc(C)o1	124.14	C7H8O2	0.659343	0.0784137	0.549389	0.726798	0.701841
186	Benzoic acid, 4-hydroxy-3-methoxy-, methyl ester	COC(=O)c1ccc(O)c(OC)c1	182.17	C9H10O4	0.658904	0.140436	0.598093	0.853047	0.525572
407	3(2H)-Furanone, 2-hexyl-5-methyl-	CCCCCCC1OC(C)=CC1=O	182.26	C11H18O2	0.658664	0.0130839	0.643689	0.656741	0.675564
512	Butanoic acid, 1,7,7-trimethylbicyclo[2.2.1]hept-2-yl ester, endo-	CCCC(=O)OC1CC2CCC1(C)C2(C)C	224.34	C14H24O2	0.657443	0.0642074	0.609779	0.614342	0.748208
180	Acetic acid, phenylmethyl ester	CC(=O)OCc1ccccc1	150.17	C9H10O2	0.656879	0.146447	0.449997	0.751966	0.768675
123	Dodecanenitrile	CCCCCCCCCCCC#N	181.32	C12H23N	0.654126	0.0385746	0.617816	0.637023	0.70754
78	Hexa-2,4-diyn-1-ylbenzene	CC#CC#CCc1ccccc1	154.21	C12H10	0.654103	0.187037	0.538259	0.50609	0.91796
219	Benzene, 1-methyl-4-nitro-	Cc1ccc([N+](=O)[O-])cc1	137.14	C7H7NO2	0.653124	0.183544	0.414151	0.860368	0.684854
61	1-phenyl-1-pentanone	CCCCC(=O)c1ccccc1	162.23	C11H14O	0.652365	0.131443	0.47401	0.786906	0.69618
631	Propanoic acid, 2-methyl-, 2-methylbutyl ester	CCC(=O)OCC(C)(C)CC	158.24	C9H18O2	0.651138	0.12621	0.73559	0.472735	0.74509
143	Benzene, n-butyl-	CCCCc1ccccc1	134.22	C10H14	0.643442	0.161118	0.429101	0.817562	0.683664
558	Naphthalene, 1,4-dimethyl-	Cc1ccc(C)c2ccccc12	156.22	C12H12	0.642586	0.0367826	0.621386	0.694325	0.612048
84	Ethanone, 1-(1H-pyrazol-4-yl)-	CC(=O)c1cn[nH]c1	110.11	C5H6N2O	0.641266	0.077605	0.543942	0.645998	0.733858
484	1-(5-Dimethylethyl)pyrazin-2-yl-ethan-1-one	CC(=O)c1cnc(C(C)(C)C)cn1	178.23	C10H14N2O	0.640746	0.0503039	0.69926	0.576449	0.646529
305	Resorcinol monoacetate	CC(=O)Oc1cccc(O)c1	152.15	C8H8O3	0.638815	0.174837	0.57826	0.461482	0.876702
195	n-Capric acid isobutyl ester	CCCCCCCCCC(=O)OCC(C)C	228.37	C14H28O2	0.637251	0.0338434	0.674994	0.643869	0.592891
270	Benzeneacetic acid, ethyl ester	CCOC(=O)Cc1ccccc1	164.2	C10H12O2	0.636317	0.0954099	0.510645	0.74169	0.656615
32	Benzene, 2,4-pentadiynyl-	C#CC#CCc1ccccc1	140.18	C11H8	0.635804	0.222396	0.440827	0.519568	0.947017
178	6-Nonen-1-ol, acetate, (Z)-	CCC=CCCCCCOC(C)=O	184.27	C11H20O2	0.635776	0.150862	0.74208	0.422424	0.742822
671	1-Naphthalenemethanol	OCc1cccc2ccccc12	158.2	C11H10O	0.633828	0.0738531	0.530356	0.673249	0.697878
16	BenzeneacetAldehyde, .alpha.-ethylidene-	CC=C(C=O)c1ccccc1	146.19	C10H10O	0.630103	0.175431	0.405684	0.833915	0.650711
193	n-Valeric acid cis-3-hexenyl ester	CCC=CCCOC(=O)CCCC	184.27	C11H20O2	0.626062	0.00699555	0.617379	0.626298	0.63451
355	(1R,1aR,2aS,5R,6R,6aS,7aS)-1,6,6a-trimethyldecahydro-1,2a-methanocyclopropa[b]naphthalen-5-ol	CC1C(O)CCC23CC4C(CC12C)C4(C)C3	220.35	C15H24O	0.622989	0.23419	0.453873	0.460936	0.954159
604	1-ButanAmine, N-(2-pyridinylmethylene)-	CCCCN=Cc1ccccn1	162.23	C10H14N2	0.622282	0.0910776	0.49378	0.67891	0.694156
601	Naphthalene, 2-nitro-	O=[N+]([O-])c1ccc2ccccc2c1	173.17	C10H7NO2	0.621289	0.216845	0.324316	0.836019	0.703531
492	2,4-Dimethyl-2-oxazoline-4-methanol	CC1=NC(C)(CO)CO1	129.16	C6H11NO2	0.618277	0.0816603	0.550679	0.570986	0.733165
137	8-Dodecen-1-ol, acetate, (E)-	CCCC=CCCCCCCCOC(C)=O	226.35	C14H26O2	0.618187	0.158594	0.73526	0.393975	0.725327
212	Hexanoic acid, 3-hexenyl ester	CCC=CCCOC(=O)CCCCC	198.3	C12H22O2	0.616823	0.0226204	0.597441	0.648554	0.604473
228	trans-4-MethoxycinnamAldehyde	COc1ccc(C=CC=O)cc1	162.18	C10H10O2	0.616106	0.141732	0.462341	0.804341	0.581637
229	Hexanoic acid, anhydride	CCCCCC(=O)OC(=O)CCCCC	214.3	C12H22O3	0.616027	0.0211116	0.629435	0.58622	0.632424
211	Ethanone, 1-(2,4-dimethylphenyl)-	CC(=O)c1ccc(C)cc1C	148.2	C10H12O	0.615979	0.108443	0.462744	0.697992	0.687201
419	Cyclohexane, 1-(1,5-dimethylhexyl)-4-methyl-	CC(C)CCCC(C)C1CCC(C)CC1	210.4	C15H30	0.613288	0.217242	0.630641	0.338971	0.870253
415	Heptane, 3,3,4-trimethyl-	CCCC(C)C(C)(C)CC	142.28	C10H22	0.612041	0.0635493	0.66579	0.647545	0.522788
200	Benzene, 1,1'-(1,3-propanediyl)bis-	c1ccc(CCCc2ccccc2)cc1	196.29	C15H16	0.609228	0.150388	0.398299	0.738284	0.6911
413	DiethanolAmine	OCCNCCO	105.14	C4H11NO2	0.606349	0.145481	0.808595	0.472519	0.537934
141	Undecane, 4,4-dimethyl-	CCCCCCCC(C)(C)CCC	184.36	C13H28	0.605089	0.0300197	0.643954	0.600451	0.570861
378	2-Methylbutanoic anhydride	CCC(C)C(=O)OC(=O)C(C)CC	186.25	C10H18O3	0.603378	0.200428	0.697375	0.324797	0.787962
609	2-Hydroxymethylbenzimidazole	OCc1nc2ccccc2[nH]1	148.16	C8H8N2O	0.602452	0.0896212	0.559372	0.72722	0.520763
164	Octanoic acid, 3-hexenyl ester, (Z)-	CCC=CCCOC(=O)CCCCCCC	226.35	C14H26O2	0.602418	0.0177788	0.579603	0.622977	0.604674
80	3-Hexen-1-ol, benzoate, (Z)-	CCC=CCCOC(=O)c1ccccc1	204.26	C13H16O2	0.600855	0.118996	0.469605	0.757696	0.575266
294	2,4,4-Trimethyl-3-(3-methylbutyl)cyclohex-2-enone	CC1=C(CCC(C)C)C(C)(C)CCC1=O	208.34	C14H24O	0.600476	0.156676	0.500492	0.479226	0.821709
659	1H-Pyrazole-1-carboximidamide, 3,5-dimethyl-	Cc1cc(C)n(C(=N)N)n1	138.17	C6H10N4	0.599586	0.136723	0.417432	0.746831	0.634495
410	N-Cyanomethyl-2-cyanimino-pyrrolidine	N#CCN1CCCC1=NC#N	148.17	C7H8N4	0.599118	0.114192	0.477872	0.567361	0.752122
300	Acetic Acid, phenoxy-	O=C(O)COc1ccccc1	152.15	C8H8O3	0.598609	0.115856	0.438134	0.650218	0.707475
367	Benzene, 1-methoxy-2-nitro-	COc1ccccc1[N+](=O)[O-]	153.14	C7H7NO3	0.597912	0.169792	0.35806	0.707958	0.727716
345	L-Aspartic acid, N-acetyl-, dimethyl ester	COC(=O)CC(NC(C)=O)C(=O)OC	203.19	C8H13NO5	0.597752	0.0728247	0.542216	0.550406	0.700633
279	Hydrocinnamic Acid	O=C(O)CCc1ccccc1	150.17	C9H10O2	0.597739	0.0646834	0.508146	0.658528	0.626544
172	1,2-Propanedione, 1-phenyl-	CC(=O)C(=O)c1ccccc1	148.16	C9H8O2	0.596695	0.115379	0.446282	0.617125	0.726677
462	1-(3-Methylbutyl)-2,3,5,6-tetramethylbenzene	Cc1cc(C)c(C)c(CCC(C)C)c1C	204.35	C15H24	0.59548	0.162334	0.731838	0.367353	0.687249
337	Benzene, 1,2-dimethoxy-	COc1ccccc1OC	138.16	C8H10O2	0.592119	0.129047	0.446025	0.759886	0.570446
493	Triacetin	CC(=O)OCC(COC(C)=O)OC(C)=O	218.2	C9H14O6	0.591822	0.123978	0.756282	0.456958	0.562227
139	Nonanoic acid, 9-oxo-, methyl ester	COC(=O)CCCCCCCC=O	186.25	C10H18O3	0.586862	0.0849716	0.599717	0.683905	0.476962
438	1-Hexanol, 4-methyl-	CCC(C)CCCO	116.2	C7H16O	0.586064	0.206341	0.795221	0.30526	0.657711
586	1H-Pyrazolo[3,4-d]pyrimidin-4-amine	Nc1ncnc2[nH]ncc12	135.13	C5H5N5	0.584137	0.106736	0.440012	0.617344	0.695055
274	2,7-Nonadien-5-one, 4,6-dimethyl-	CC=CC(C)C(=O)C(C)C=CC	166.26	C11H18O	0.580788	0.0395381	0.566643	0.541012	0.63471
450	Benzene, 1-(1,5-dimethylhexyl)-4-methyl-	Cc1ccc(C(C)CCCC(C)C)cc1	204.35	C15H24	0.579943	0.063844	0.626376	0.489667	0.623788
501	Butanoic acid, 2-butoxy-1-methyl-2-oxoethyl ester	CCCCOC(=O)C(C)OC(=O)CCC	216.27	C11H20O4	0.578513	0.120458	0.631378	0.411834	0.692327
392	1-Undecanol	CCCCCCCCCCCO	172.31	C11H24O	0.574234	0.065643	0.633127	0.482641	0.606934
393	1-Heptanol	CCCCCCCO	116.2	C7H16O	0.574234	0.065643	0.633127	0.482641	0.606934
394	1-Nonanol	CCCCCCCCCO	144.25	C9H20O	0.574234	0.065643	0.633127	0.482641	0.606934
395	1-Tetradecanol	CCCCCCCCCCCCCCO	214.39	C14H30O	0.574234	0.065643	0.633127	0.482641	0.606934
396	1-Dodecanol	CCCCCCCCCCCCO	186.33	C12H26O	0.574234	0.065643	0.633127	0.482641	0.606934
259	Tridecane, 4,8-dimethyl-	CCCCCC(C)CCCC(C)CCC	212.41	C15H32	0.574093	0.167135	0.717357	0.33965	0.665274
276	3-Mercapto-3-methylbutyl formate (ester)	CC(C)(S)CCOC=O	148.23	C6H12O2S	0.574087	0.177649	0.814168	0.389941	0.518151
100	2-Acetoxyacetophenone	CC(=O)OCC(=O)c1ccccc1	178.18	C10H10O3	0.573773	0.0949486	0.441873	0.661508	0.617939
72	n-Hexylacetoacetic acid ethyl ester	CCCCCCC(C(C)=O)C(=O)OCC	214.3	C12H22O3	0.572567	0.0309422	0.590344	0.52905	0.598306
287	4-Acetylanisole	COc1ccc(C(C)=O)cc1	150.17	C9H10O2	0.568267	0.148943	0.409942	0.767745	0.527114
477	Butanoic acid, octyl ester	CCCCCCCCOC(=O)CCC	200.32	C12H24O2	0.56676	0.0756921	0.518577	0.50807	0.673633
528	2-Undecanone, 6,10-dimethyl-	CC(=O)CCCC(C)CCCC(C)C	198.34	C13H26O	0.564901	0.208239	0.694176	0.27111	0.729418
103	Cinnamaldehyde	O=CC=Cc1ccccc1	132.16	C9H8O	0.564267	0.0793374	0.452877	0.631619	0.608303
251	Furfuryl hexanoate	CCCCCC(=O)OCc1ccco1	196.24	C11H16O3	0.563021	0.0680593	0.491175	0.654412	0.543477
375	Formic acid, 2-phenylethyl ester	O=COCCc1ccccc1	150.17	C9H10O2	0.560753	0.138131	0.398518	0.736106	0.547634
227	.beta.-Asarone	CC=Cc1cc(OC)c(OC)cc1OC	208.25	C12H16O3	0.556367	0.121474	0.384699	0.636587	0.647815
132	Benzophenone	O=C(c1ccccc1)c1ccccc1	182.22	C13H10O	0.555041	0.147277	0.407725	0.501187	0.756211
194	Furfuryl heptanoate	CCCCCCC(=O)OCc1ccco1	210.27	C12H18O3	0.553762	0.062086	0.482532	0.633837	0.544918
630	Pyridine, 2,3-dimethyl-	Cc1cccnc1C	107.15	C7H9N	0.551767	0.0807616	0.446733	0.643136	0.565433
488	.beta.-Phenylethyl butyrate	CCCC(=O)OCCc1ccccc1	192.25	C12H16O2	0.545735	0.128848	0.383567	0.698783	0.554854
157	2-Methylbut-2-en-1-yl acetate	CC=C(C)COC(C)=O	128.169	C7H12O2	0.545255	0.0564418	0.581868	0.465523	0.588375
425	1H-1,2,3-Triazole	c1cn[nH]n1	69.07	C2H3N3	0.545141	0.102644	0.401752	0.636414	0.597256
380	Ethyl mandelate	CCOC(=O)C(O)c1ccccc1	180.2	C10H12O3	0.545079	0.0453481	0.480948	0.576865	0.577425
159	Tetradecane, 2,6,10-trimethyl-	CCCCC(C)CCCC(C)CCCC(C)C	240.5	C17H36	0.545032	0.190464	0.710686	0.278265	0.646146
282	Benzoic acid, 1-methylethyl ester	CC(C)OC(=O)c1ccccc1	164.2	C10H12O2	0.542456	0.066141	0.452073	0.608508	0.566788
424	Butanoic acid, 1-methyloctyl ester	CCCCCCCC(C)OC(=O)CCC	214.34	C13H26O2	0.542093	0.0524647	0.610155	0.482478	0.533647
236	Acetophenone	CC(=O)c1ccccc1	120.15	C8H8O	0.540754	0.0791162	0.43291	0.62049	0.568861
523	Propanoic acid, 2-methyl-, octyl ester	CCCCCCCCOC(=O)C(C)C	200.32	C12H24O2	0.540676	0.14075	0.592747	0.34826	0.68102
391	2-Hexanoylfuran	CCCCCC(=O)c1ccco1	166.22	C10H14O2	0.539841	0.0490418	0.472064	0.586471	0.560988
235	Hexanoic acid, methyl ester	CCCCCC(=O)OC	130.18	C7H14O2	0.537151	0.0420849	0.527557	0.592817	0.491078
426	1-methyl-4-(1,2,2-trimethylcyclopentyl)cyclohexa-1,3-diene	COc1cc(C=CC=O)ccc1OC(C)=O	220.22	C15H24	0.535992	0.0601345	0.476869	0.512615	0.618493
46	Thiocyanic acid, phenylmethyl ester	N#CSCc1ccccc1	149.21	C8H7NS	0.534373	0.195051	0.376945	0.416924	0.809249
308	Hexadecane, 4-methyl-	CCCCCCCCCCCCC(C)CCC	240.5	C17H36	0.532935	0.137954	0.655421	0.340183	0.603201
489	Butanoic acid, 3-hydroxy-, ethyl ester	CCOC(=O)CC(C)O	132.16	C6H12O3	0.532345	0.0286857	0.572707	0.508627	0.515702
57	3-Acetyl-1H-pyrroline	CC(=O)c1cc[nH]c1	109.13	C6H7NO	0.529607	0.025858	0.516007	0.507008	0.565804
131	Benzoic acid, ethyl ester	CCOC(=O)c1ccccc1	150.17	C9H10O2	0.529584	0.125179	0.383938	0.689556	0.515258
661	Pyrazine, 2-methyl-5-(1-methylethyl)-	Cc1cnc(C(C)C)cn1	136.19	C8H12N2	0.527687	0.099859	0.558843	0.392821	0.631397
643	Anabasine	c1cncc(C2CCCCN2)c1	162.23	C10H14N2	0.527387	0.126246	0.349145	0.625421	0.607593
68	Benzoic Acid, 4-methoxy-	COc1ccc(C(=O)O)cc1	152.15	C8H8O3	0.527054	0.160142	0.332794	0.725008	0.523359
9	Undecane, 2-methyl-	CCCCCCCCCC(C)C	170.33	C12H26	0.526496	0.112227	0.648356	0.377504	0.553629
10	Pentadecane, 2-methyl-	CCCCCCCCCCCCCC(C)C	226.44	C16H34	0.526496	0.112227	0.648356	0.377504	0.553629
11	Hexadecane, 2-methyl-	CCCCCCCCCCCCCCC(C)C	240.5	C17H36	0.526496	0.112227	0.648356	0.377504	0.553629
12	Tridecane, 2-methyl-	CCCCCCCCCCCC(C)C	198.39	C14H30	0.526496	0.112227	0.648356	0.377504	0.553629
169	Dodecanoic acid, methyl ester	CCCCCCCCCCCC(=O)OC	214.34	C13H26O2	0.525462	0.0309698	0.515024	0.567519	0.493845
170	Heptanoic acid, methyl ester	CCCCCCC(=O)OC	144.21	C8H16O2	0.525462	0.0309698	0.515024	0.567519	0.493845
171	Undecanoic acid, methyl ester	CCCCCCCCCCC(=O)OC	200.32	C12H24O2	0.525462	0.0309698	0.515024	0.567519	0.493845
206	Benzoic acid, 4-amino-, methyl ester	COC(=O)c1ccc(N)cc1	151.16	C8H9NO2	0.522877	0.0788717	0.44476	0.630888	0.492982
250	Biphenyl	c1ccc(-c2ccccc2)cc1	154.21	C12H10	0.521279	0.131014	0.340956	0.574566	0.648316
243	Benzoic acid, 3,4-dimethyl-, methyl ester	COC(=O)c1ccc(C)c(C)c1	164.2	C10H12O2	0.518226	0.101154	0.443547	0.661233	0.449899
295	1,1'-(1,4-phenylene)bis-Ethanone	CC(=O)c1ccc(C(C)=O)cc1	162.18	C10H10O2	0.5165	0.0707041	0.441692	0.611362	0.496447
66	Benzoic acid, hexyl ester	CCCCCCOC(=O)c1ccccc1	206.28	C13H18O2	0.515128	0.0862995	0.394106	0.561974	0.589303
635	BenzAldehyde, 4-ethoxy-	CCOc1ccc(C=O)cc1	150.17	C9H10O2	0.510034	0.0540421	0.438721	0.569496	0.521886
158	Acetic acid, nonyl ester	CCCCCCCCCOC(C)=O	186.29	C11H22O2	0.508666	0.132153	0.552707	0.329351	0.643941
142	Phosphoric acid, dibutyl 1-methylethenyl ester	C=C(C)OP(=O)(OCCCC)OCCCC	250.27	C11H23O4P	0.507267	0.0192165	0.481536	0.51256	0.527706
381	2-Nitrophenyl acetate	CC(=O)Oc1ccccc1[N+](=O)[O-]	181.15	C8H7NO4	0.506918	0.136353	0.367546	0.461195	0.692015
607	4-Pyridinecarboxaldehyde	O=Cc1ccncc1	107.11	C6H5NO	0.505584	0.136519	0.333236	0.667113	0.516404
596	Ethanol, 2-phenoxy-, propanoate	CCC(=O)OCCOc1ccccc1	194.23	C11H14O3	0.499007	0.104332	0.392778	0.46344	0.640801
254	Decanoic acid, ethyl ester	CCCCCCCCCC(=O)OCC	200.32	C12H24O2	0.494145	0.0189756	0.481162	0.480297	0.520976
657	BenzenAmine, 4-ethoxy-	CCOc1ccc(N)cc1	137.18	C8H11NO	0.493947	0.0660052	0.431524	0.465055	0.585263
150	Bibenzyl	c1ccc(CCc2ccccc2)cc1	182.26	C14H14	0.493196	0.1038	0.347277	0.580021	0.55229
350	Hexanoic acid, hexyl ester	CCCCCCOC(=O)CCCCC	200.32	C12H24O2	0.492762	0.0780292	0.469032	0.411297	0.597957
351	Pentyl octanoate	CCCCCCCC(=O)OCCCCC	214.34	C13H26O2	0.492762	0.0780292	0.469032	0.411297	0.597957
352	n-Heptyl hexanoate	CCCCCCCOC(=O)CCCCC	214.34	C13H26O2	0.492762	0.0780292	0.469032	0.411297	0.597957
595	Thieno[2,3-b]thiophene,2-methyl-	Cc1cc2sccc2s1	154.3	C7H6S2	0.492613	0.131002	0.346296	0.664188	0.467354
647	Pyrazine, 2,5-dimethyl-3-(3-methylbutyl)-	Cc1cnc(C)c(CCC(C)C)n1	178.27	C11H18N2	0.492313	0.0842408	0.579214	0.378287	0.519437
339	Benzene, (2-nitroethyl)-	O=[N+]([O-])CCc1ccccc1	151.16	C8H9NO2	0.490466	0.117847	0.327142	0.600861	0.543396
293	Hexanoic acid, 2-phenylethyl ester	CCCCCC(=O)OCCc1ccccc1	220.31	C14H20O2	0.4899	0.0954722	0.361111	0.5894	0.51919
47	Benzene, 1,2,3-trimethoxy-5-(1-propenyl)-, (E)-	CC=Cc1cc(OC)c(OC)c(OC)c1	208.25	C12H16O3	0.48785	0.0716911	0.39064	0.511516	0.561396
672	3-Imidazol-1-ylpropanenitrile	N#CCCn1ccnc1	121.14	C6H7N3	0.485195	0.1035	0.515233	0.346113	0.59424
376	Butyl caprylate	CCCCCCCC(=O)OCCCC	200.32	C12H24O2	0.484132	0.0675851	0.426642	0.44675	0.579004
377	Butyl caprate	CCCCCCCCCC(=O)OCCCC	228.37	C14H28O2	0.484132	0.0675851	0.426642	0.44675	0.579004
91	Benzamide	NC(=O)c1ccccc1	121.14	C7H7NO	0.481566	0.101722	0.337898	0.559766	0.547035
649	Pyrazine, 2-ethyl-5-methyl-	CCc1cnc(C)cn1	122.17	C7H10N2	0.480037	0.119749	0.524494	0.316291	0.599327
467	2,5-Dibutoxy-2,5-dihydrofuran	CCCCOC1C=CC(OCCCC)O1	214.3	C12H22O3	0.476775	0.0814367	0.421464	0.416947	0.591915
588	Propanoic acid, 2-methyl-, 3-phenylpropyl ester	CC(C)C(=O)OCCCc1ccccc1	206.28	C13H18O2	0.475378	0.119778	0.417758	0.366239	0.642138
550	Thiophene, 2-pentyl-	CCCCCc1cccs1	154.27	C9H14S	0.472385	0.0769783	0.389866	0.575138	0.452153
590	6-Quinolinamine, 2-methyl-	Cc1ccc2cc(N)ccc2n1	158.2	C10H10N2	0.46962	0.0728494	0.378152	0.474298	0.556412
409	2,6,10-Trimethyltridecane	CCCC(C)CCCC(C)CCCC(C)C	226.44	C16H34	0.468393	0.150334	0.576	0.255794	0.573384
451	1-Pentanol, 5-[(tetrahydro-2H-pyran-2-yl)oxy]-	OCCCCCOC1CCCCO1	188.26	C10H20O3	0.466788	0.106701	0.457538	0.340978	0.601849
620	2,2,4-Trimethyl-1,3-pentanediol diisobutyrate	CC(C)C(=O)OCC(C)(C)C(OC(=O)C(C)C)C(C)C	286.41	C16H30O4	0.464109	0.112019	0.577121	0.31146	0.503746
7	Dodecane, 2-methyl-6-propyl-	CCCCCCC(CCC)CCCC(C)C	226.44	C16H34	0.461553	0.111904	0.510881	0.306663	0.567114
304	1,2-Ethanediol, monobenzoate	O=C(OCCO)c1ccccc1	166.17	C9H10O3	0.461263	0.0776837	0.351441	0.518717	0.513632
460	3,4-Methylenedioxybenzyl acetate	CC(=O)OCc1ccc2c(c1)OCO2	194.18	C10H10O4	0.460451	0.0341062	0.428935	0.444588	0.507831
532	3-Phenylpropanol	OCCCc1ccccc1	136.19	C9H12O	0.448843	0.0805508	0.35672	0.436872	0.552936
400	3-Phenyl-1-propanol, acetate	CC(=O)OCCCc1ccccc1	178.23	C11H14O2	0.44832	0.111953	0.392341	0.348052	0.604567
533	Propanoic acid, 2-methyl-, 2-phenylethyl ester	CC(C)C(=O)OCCc1ccccc1	192.25	C12H16O2	0.445815	0.068498	0.387981	0.40743	0.542032
383	Benzene, nitroso-	O=Nc1ccccc1	107.11	C6H5NO	0.445777	0.0571572	0.374097	0.449261	0.513973
652	Acetylpyrazine	CC(=O)c1cnccn1	122.12	C6H6N2O	0.443524	0.0405574	0.396958	0.437807	0.495808
479	Diethyl adipate	CCOC(=O)CCCCC(=O)OCC	202.25	C10H18O4	0.442242	0.0398753	0.447491	0.390993	0.488243
257	Octanedioic acid, dimethyl ester	COC(=O)CCCCCCC(=O)OC	202.25	C10H18O4	0.441485	0.0234953	0.449281	0.409615	0.46556
411	Quinoline, 2,7-dimethyl-	Cc1ccc2ccc(C)nc2c1	157.21	C11H11N	0.441346	0.0744392	0.336375	0.48693	0.500733
408	Benzonitrile	N#Cc1ccccc1	103.12	C7H5N	0.440303	0.16572	0.366239	0.284771	0.669899
406	Nitroguanidine	N=C(N)N[N+](=O)[O-]	104.07	CH4N4O2	0.439902	0.0493115	0.377108	0.445029	0.49757
260	Acetic acid, phenyl ester	CC(=O)Oc1ccccc1	136.15	C8H8O2	0.438127	0.0966108	0.361333	0.378659	0.574388
577	Butanoic Acid, 4-hydroxy-	O=C(O)CCCO	104.1	C4H8O3	0.432595	0.0971457	0.438781	0.310644	0.54836
569	Piperonal	O=Cc1ccc2c(c1)OCO2	150.13	C8H6O3	0.427211	0.00154906	0.428862	0.425139	0.427634
273	Methyl p-tolyloxyacetate	COC(=O)COc1ccc(C)cc1	180.2	C10H12O3	0.425703	0.0286233	0.392556	0.422155	0.462399
625	1H-Imidazole, 1-acetyl-	CC(=O)n1ccnc1	110.11	C5H6N2O	0.425103	0.0989366	0.414652	0.309496	0.551163
585	2-Furanpropanoic acid, ethyl ester	CCOC(=O)CCc1ccco1	168.19	C9H12O3	0.424239	0.0342223	0.412882	0.389175	0.470662
658	2-Picoline, 6-nitro-	Cc1cccc([N+](=O)[O-])n1	138.12	C6H6N2O2	0.423706	0.0818604	0.325594	0.419545	0.52598
173	1H-Pyrrole-3-carbonitrile	N#Cc1cc[nH]c1	92.1	C5H4N2	0.419808	0.127849	0.369156	0.29482	0.595447
623	2-Acetyl-3-ethylpyrazine	CCc1nccnc1C(C)=O	150.18	C8H10N2O	0.419646	0.0886533	0.408825	0.316883	0.533229
640	Quinoxaline, 2,3-dimethyl-	Cc1nc2ccccc2nc1C	158.2	C10H10N2	0.407152	0.0418724	0.352349	0.415125	0.453981
675	Pyrazine, 2,3-diethyl-5-methyl-	CCc1ncc(C)nc1CC	150.22	C9H14N2	0.397982	0.0605527	0.411758	0.317899	0.46429
564	2-Acetyl-3-methylpyrazine	CC(=O)c1nccnc1C	136.15	C7H8N2O	0.392037	0.0529428	0.386816	0.329964	0.459331
662	Pyrazine, (2-methylpropyl)-	CC(C)Cc1cnccn1	136.19	C8H12N2	0.390502	0.0684477	0.386348	0.308826	0.476333
674	Pyrazine, ethyl-	CCc1cnccn1	108.14	C6H8N2	0.388671	0.0585334	0.350953	0.343716	0.471344
673	2-Ethoxy-3-methylpyrazine	CCOc1nccnc1C	138.17	C7H10N2O	0.385484	0.0538766	0.346919	0.347857	0.461675
144	Thiophene, 3-phenyl-	c1ccc(-c2ccsc2)cc1	160.24	C10H8S	0.384633	0.0956938	0.32139	0.312638	0.51987
666	Pyrazine, 2,3-dimethyl-	Cc1nccnc1C	108.14	C6H8N2	0.375819	0.0351205	0.34594	0.356398	0.425118
176	(5-bromopentyl)-Benzene	BrCCCCCc1ccccc1	227.14	C11H15Br	0.367512	0.0752598	0.278161	0.362104	0.46227
628	4-Pyridinecarbonitrile	N#Cc1ccncc1	104.11	C6H4N2	0.340427	0.0876144	0.281383	0.27561	0.464288
634	2-(3-Thienyl)pyridine	c1ccc(-c2ccsc2)nc1	161.23	C9H7NS	0.329952	0.0722376	0.304163	0.257239	0.428454

## Sheet: Cinnamomum cassia-both
Number	Name	SMILES	MW	MF	ENSEMBLE_PREDICTION	ENSEMBLE_STD_DEV	PRED_MODEL_1	PRED_MODEL_2	PRED_MODEL_3
1	2-Nonenal, (E)-	CCCCCCC=CC=O	140.22	C9H16O	0.840194	0.0544618	0.861133	0.893915	0.765535
2	2-Undecenal, E-	CCCCCCCCC=CC=O	168.28	C11H20O	0.840194	0.0544618	0.861133	0.893915	0.765535
3	Benzoic Acid, 2,3-dihydroxy-	O=C(O)c1cccc(O)c1O	154.12	C7H6O4	0.910542	0.0449892	0.897088	0.863415	0.971123
4	2,4-Decadienal, (E,E)-	CCCCCC=CC=CC=O	152.23	C10H16O	0.791043	0.114584	0.870572	0.873551	0.629006
5	2-Bromo dodecane	CCCCCCCCCCC(C)Br	249.23	C12H25Br	0.833542	0.0228649	0.865794	0.815399	0.819433
6	2,4,6-Octatriene, 3,4-dimethyl-	CC=CC=C(C)C(C)=CC	136.23	C10H16	0.944287	0.0216762	0.944649	0.917561	0.970653
8	2-Propenoic acid, 2-methyl-, 3,3,5-trimethylcyclohexyl ester	C=C(C)C(=O)OC1CC(C)CC(C)(C)C1	210.31	C13H22O2	0.91246	0.0381183	0.879336	0.892189	0.965854
13	Tridecanal	CCCCCCCCCCCCC=O	198.34	C13H26O	0.80351	0.0958424	0.840029	0.898293	0.672209
14	Dodecanal	CCCCCCCCCCCC=O	184.32	C12H24O	0.80351	0.0958424	0.840029	0.898293	0.672209
15	Cyclohexane, 1-ethenyl-1-methyl-2,4-bis(1-methylethenyl)-, (1.alpha.,2.beta.,4.beta.)-	C=CC1(C)CCC(C(=C)C)CC1C(=C)C	204.35	C15H24	0.933479	0.0313757	0.934711	0.894451	0.971275
17	2,4-Nonadienal, (E,E)-	CCCCC=CC=CC=O	138.21	C9H14O	0.80637	0.0978167	0.872022	0.878994	0.668095
18	Decane, 2,3,5-trimethyl-	CCCCCC(C)CC(C)C(C)C	184.36	C13H28	0.857596	0.0638713	0.913578	0.768214	0.890996
19	CinnamAldehyde, .alpha.-pentyl-	CCCCCC(C=O)=Cc1ccccc1	202.29	C14H18O	0.706806	0.0833284	0.589666	0.754231	0.77652
20	Undecanol-5	CCCCCCC(O)CCCC	172.31	C11H24O	0.858381	0.0177768	0.860438	0.879052	0.835654
21	(3R,6R)-2,2,6-Trimethyl-6-vinyltetrahydro-2H-pyran-3-ol	C=CC1(C)CCC(O)C(C)(C)O1	170.25	C10H18O2	0.940318	0.0305227	0.945421	0.900646	0.974886
22	1-Heptadecene	C=CCCCCCCCCCCCCCCC	238.5	C17H34	0.942809	0.00742083	0.94001	0.93545	0.952968
23	1-Dodecene	C=CCCCCCCCCCC	168.32	C12H24	0.942809	0.00742083	0.94001	0.93545	0.952968
24	2-Octenal, 2-butyl-	CCCCCC=C(C=O)CCCC	182.3	C12H22O	0.922883	0.0145923	0.911071	0.914135	0.943444
25	Undecane	CCCCCCCCCCC	156.31	C11H24	0.715952	0.0599233	0.659186	0.798827	0.689842
26	Tetradecane	CCCCCCCCCCCCCC	198.39	C14H30	0.715952	0.0599233	0.659186	0.798827	0.689842
27	Pentadecane	CCCCCCCCCCCCCCC	212.41	C15H32	0.715952	0.0599233	0.659186	0.798827	0.689842
28	4H-Inden-4-one, 1,2,3,5,6,7-hexahydro-1,1,2,3,3-pentamethyl-	CC1C(C)(C)C2=C(C(=O)CCC2)C1(C)C	206.32	C14H22O	0.940188	0.0267745	0.930109	0.913618	0.976836
29	2-Buten-1-one, 1-(2,6,6-trimethyl-1-cyclohexen-1-yl)-	CC=CC(=O)C1=C(C)CCCC1(C)C	192.3	C13H20O	0.78268	0.104945	0.702092	0.715043	0.930906
30	trans-2-Dodecen-1-ol	CCCCCCCCCC=CCO	184.32	C12H24O	0.925681	0.0152705	0.938021	0.904162	0.934858
31	1,E-11,Z-13-Hexadecatriene	C=CCCCCCCCCC=CC=CCC	220.39	C16H28	0.950506	0.0151682	0.9427	0.937106	0.971713
33	Eucalyptol	CC12CCC(CC1)C(C)(C)O2	154.25	C10H18O	0.911304	0.0369667	0.90642	0.868669	0.958822
34	p-Cresol	Cc1ccc(O)cc1	108.14	C7H8O	0.914948	0.0377679	0.870198	0.912069	0.962576
35	1,2,4-Benzenetriol	Oc1ccc(O)c(O)c1	126.11	C6H6O3	0.937077	0.0226	0.922902	0.919358	0.968973
36	2-Methyl-2,5-divinyltetrahydrofuran	C=CC1CCC(C)(C=C)O1	138.21	C9H14O	0.947192	0.0214292	0.942012	0.923923	0.975641
37	p-Menth-8-en-1-ol, stereoisomer	C=C(C)C1CCC(C)(O)CC1	154.25	C10H18O	0.934204	0.0275711	0.92711	0.904548	0.970956
38	Benzene, (1-methyl-1-propylpentyl)-	CCCCC(C)(CCC)c1ccccc1	204.35	C15H24	0.84977	0.0816618	0.737029	0.884457	0.927823
39	Cyclopropanecarboxylic Acid, 2,2-dimethyl-3-(2-methyl-1-propenyl)-, (1R-trans)-	CC(C)=CC1C(C(=O)O)C1(C)C	168.23	C10H16O2	0.91168	0.0466296	0.914214	0.853346	0.96748
40	Phenol, 4-(3-hydroxy-1-propenyl)-	OCC=Cc1ccc(O)cc1	150.17	C9H10O2	0.942317	0.0232076	0.938927	0.91574	0.972283
41	5-Methyl-(E)-2-hepten-4-one	CC=CC(=O)C(C)CC	126.2	C8H14O	0.766067	0.200155	0.847394	0.4906	0.960207
42	(1S,4aR,7R,8aR)-1,4a-Dimethyl-7-(prop-1-en-2-yl)decahydronaphthalen-1-ol	C=C(C)C1CCC2(C)CCCC(C)(O)C2C1	222.37	C15H26O	0.940537	0.027292	0.935885	0.909681	0.976045
43	Megastigmatrienone	C=CC=CC1C(C)=CC(=O)CC1(C)C	190.28	C13H18O	0.90977	0.0351676	0.862759	0.91922	0.947332
44	3,5-Octadien-2-one	CCC=CC=CC(C)=O	124.18	C8H12O	0.844403	0.0846744	0.841086	0.742398	0.949727
45	3-Octen-2-one, (E)-	CCCCC=CC(C)=O	126.2	C8H14O	0.927109	0.0159706	0.92833	0.906967	0.946029
48	Butanoic acid, 2-methyl-, 3,7-dimethyl-2,6-octadienyl ester, (E)-	CCC(C)C(=O)OCC=C(C)CCC=C(C)C	238.37	C15H26O2	0.846973	0.129124	0.926017	0.66489	0.95001
49	trans-3-Methyl-4-octanolide	CCCCC1OC(=O)CC1C	156.22	C9H16O2	0.930234	0.0287066	0.91291	0.9071	0.970692
50	2-Propenoic acid, 3-phenyl-, methyl ester, (E)-	COC(=O)C=Cc1ccccc1	162.18	C10H10O2	0.752217	0.072566	0.66778	0.743923	0.844948
51	1,3-Cyclohexadiene, 5-butyl-	CCCCC1C=CC=CC1	136.23	C10H16	0.94716	0.0176727	0.938902	0.93086	0.971718
52	.beta.-Phenylethylmethylethylcarbinol	CCC(C)(O)CCc1ccccc1	178.27	C12H18O	0.884323	0.0212203	0.863007	0.876686	0.913275
53	4a,8-Dimethyl-2-(prop-1-en-2-yl)-1,2,3,4,4a,5,6,7-octahydronaphthalene	C=C(C)C1CCC2(C)CCCC(C)=C2C1	204.35	C15H24	0.93245	0.0272236	0.913921	0.912489	0.970941
54	Acetic Acid, cinnamyl ester	CC(=O)OCC=Cc1ccccc1	176.21	C11H12O2	0.753613	0.127679	0.596326	0.755453	0.909058
55	1,7-Nonadiene, 4,8-dimethyl-	C=CCC(C)CCC=C(C)C	152.28	C11H20	0.945707	0.0253901	0.957349	0.910469	0.969302
56	BenzeneacetAldehyde, .alpha.-(2-methylpropylidene)-	CC(C)C=C(C=O)c1ccccc1	174.24	C12H14O	0.781968	0.12443	0.607311	0.850705	0.887887
58	4H-Pyran-4-one, 5-hydroxy-2-(hydroxymethyl)-	O=c1cc(CO)occ1O	142.11	C6H6O4	0.869436	0.0231677	0.896526	0.839931	0.871852
59	10-epi-.gamma.-Eudesmol	CC1=C2CC(C(C)(C)O)CCC2(C)CCC1	222.37	C15H26O	0.948523	0.0188662	0.942508	0.929019	0.974042
62	2(3H)-Furanone, 5-hexyldihydro-4-methyl-, trans-	CCCCCCC1OC(=O)CC1C	184.27	C11H20O2	0.930817	0.0266575	0.920581	0.904512	0.967357
63	Santolina triene	C=CC(C=C(C)C)C(=C)C	136.23	C10H16	0.951646	0.0215575	0.955234	0.923633	0.976071
65	BenzeneacetAldehyde	O=CCc1ccccc1	120.15	C8H8O	0.801138	0.0860901	0.680506	0.875711	0.847196
67	1,2,3,4-Tetrahydro-3-isopropyl-5-methyl-1-oxonaphthalene	Cc1cccc2c1CC(C(C)C)CC2=O	202.29	C14H18O	0.890788	0.0544449	0.84401	0.861214	0.967142
69	BenzAldehyde, 4-hydroxy-	O=C(O)c1ccc(O)c(OC(F)(F)F)c1.O=Cc1ccc(O)c(OC(F)(F)F)c1	428.24	C7H6O2	0.710164	0.119517	0.605681	0.877466	0.647346
70	1,10-Undecadiene	C=CCCCCCCCC=C	152.28	C11H20	0.951211	0.012652	0.948327	0.93736	0.967946
71	3-Buten-2-one, 4-(2,2,6-trimethyl-7-oxabicyclo[4.1.0]hept-1-yl)-	CC(=O)C=CC12OC1(C)CCCC2(C)C	208.3	C13H20O2	0.885264	0.0825699	0.912877	0.773198	0.969716
73	Benzoic acid, 2-propenyl ester	C=CCOC(=O)c1ccccc1	162.18	C10H10O2	0.82091	0.128172	0.63977	0.905705	0.917256
74	2-Cyclohexen-1-one, 4-(3-hydroxy-1-butenyl)-3,5,5-trimethyl-	CC1=CC(=O)CC(C)(C)C1C=CC(C)O	208.3	C13H20O2	0.908076	0.0151716	0.894418	0.900576	0.929236
75	2-Buten-1-one, 1-(2,6,6-trimethyl-1,3-cyclohexadien-1-yl)-, (E)-	CC=CC(=O)C1=C(C)C=CCC1(C)C	190.28	C13H18O	0.900115	0.0474108	0.894674	0.844961	0.960711
76	Phenol, 3-methyl-	Cc1cccc(O)c1	108.14	C7H8O	0.866041	0.0839931	0.7655	0.861533	0.971092
77	4,6-Octadiyn-3-one, 2-methyl-	CC#CC#CC(=O)C(C)C	134.17	C9H10O	0.713398	0.192394	0.883962	0.444529	0.811704
79	Phenol, 4-hexyl-	CCCCCCc1ccc(O)cc1	178.27	C12H18O	0.807777	0.0932202	0.67662	0.884903	0.861809
81	Hydroquinone	Oc1ccc(O)cc1	110.11	C6H6O2	0.934771	0.0249034	0.917773	0.916557	0.969982
82	1-Methylcyclohexylcarboxylic Acid	CC1(C(=O)O)CCCCC1	142.2	C8H14O2	0.885032	0.0700437	0.881723	0.800949	0.972425
83	trans-Cinnamic Acid	O=C(O)C=Cc1ccccc1	148.16	C9H8O2	0.82032	0.117067	0.807073	0.684027	0.969861
85	Camphor	CC12CCC(CC1=O)C2(C)C	152.23	C10H16O	0.923654	0.0317826	0.904323	0.898178	0.968461
86	1H-Pyrrole-2-carboxAldehyde	O=Cc1ccc[nH]1	95.1	C5H5NO	0.791871	0.0263192	0.75573	0.817649	0.802235
87	Phenol	Oc1ccccc1	94.11	C6H6O	0.902341	0.0535597	0.838859	0.898297	0.969866
88	Piperitenone oxide	CC(C)=C1CCC2(C)OC2C1=O	166.22	C10H14O2	0.783743	0.166588	0.556762	0.842578	0.951889
89	Benzyl tiglate	CC=C(C)C(=O)OCc1ccccc1	190.24	C12H14O2	0.746113	0.177225	0.495881	0.858945	0.883515
90	Phenol, 2-methoxy-4-(1-propenyl)-	CC=Cc1ccc(O)c(OC)c1	164.2	C10H12O2	0.846725	0.0223936	0.817613	0.872079	0.850482
92	1,3-Dioxepane, 2-heptyl-	CCCCCCCC1OCCCCO1	200.32	C12H24O2	0.782134	0.0587793	0.827923	0.819323	0.699156
93	Ethanone, 1-(2,3,4-trihydroxyphenyl)-	CC(=O)c1ccc(O)c(O)c1O	168.15	C8H8O4	0.860895	0.0416357	0.829089	0.833884	0.919712
94	3-(4-Hydroxyphenyl)propanal	O=CCCc1ccc(O)cc1	150.17	C9H10O2	0.899691	0.0124238	0.8986	0.915423	0.88505
95	Dodecane, 5,8-diethyl-	CCCCC(CC)CCC(CC)CCCC	226.44	C16H34	0.838931	0.0839326	0.764692	0.795842	0.95626
96	Orcinol	Cc1cc(O)cc(O)c1	124.14	C7H8O2	0.850526	0.00937373	0.844241	0.84356	0.863776
97	1,2,3-Benzenetriol	Oc1cccc(O)c1O	126.11	C6H6O3	0.932006	0.0293509	0.934125	0.895046	0.966847
98	Benzoic acid, 2-fluoro-4,5-dimethoxy-	COc1cc(F)c(C(=O)O)cc1OC	200.16	C9H9FO4	0.723208	0.1447	0.536045	0.745134	0.888446
99	Dauca-4(11),8-diene	CC1=CCC2(C)CCC(=C(C)C)C2CC1	204.35	C15H24	0.91796	0.0321729	0.88763	0.903753	0.962497
101	Benzene, (2,2-dimethoxyethyl)-	COC(Cc1ccccc1)OC	166.22	C10H14O2	0.781204	0.106214	0.636059	0.887269	0.820284
102	1,5-Diazabicyclo[3.1.0]hexane	C1CN2CN2C1	84.12	C4H8N2	0.932744	0.0336196	0.93298	0.891452	0.973802
104	9-Oxononanoic Acid	O=CCCCCCCCC(=O)O	172.22	C9H16O3	0.746466	0.0346215	0.767675	0.774078	0.697643
105	2,5-Cyclohexadiene-1,4-dione, 2,5-dihydroxy-3-methoxy-6-methyl-	COC1=C(O)C(=O)C(C)=C(O)C1=O	184.15	C8H8O5	0.920965	0.0277699	0.894263	0.909376	0.959256
106	Benzene, 1-methyl-3-(1-methylethenyl)-	C=C(C)c1cccc(C)c1	132.2	C10H12	0.739666	0.120097	0.609264	0.710624	0.899109
107	2,6-dihydroxy-Benzoic Acid	O=C(O)c1c(O)cccc1O	154.12	C7H6O4	0.806088	0.105949	0.757599	0.707555	0.953111
108	Cyclopentane, butyl-	CCCCC1CCCC1	126.24	C9H18	0.91301	0.0372687	0.867548	0.912646	0.958835
109	4-Hydroxy-3-methoxybenzyl Alcohol	COc1cc(CO)ccc1O	154.16	C8H10O3	0.880372	0.0163116	0.876426	0.902029	0.862663
110	Vanillin	COc1cc(C=O)ccc1O	152.149	C8H8O3	0.867036	0.0148089	0.863738	0.886596	0.850775
111	1-Octen-3-ol	C=CC(O)CCCCC	128.21	C8H16O	0.929917	0.00930809	0.932778	0.917359	0.939614
112	Naphthalene, decahydro-4a-methyl-1-methylene-7-(1-methylethenyl)-, [4aR-(4a.alpha.,7.alpha.,8a.beta.)]-	C=C(C)C1CCC2(C)CCCC(=C)C2C1	204.35	C15H24	0.941088	0.0263154	0.933486	0.913339	0.976439
113	(1S,5S,6R)-6-Methyl-2-methylene-6-(4-methylpent-3-en-1-yl)bicyclo[3.1.1]heptane	C=C1CCC2CC1C2(C)CCC=C(C)C	204.35	C15H24	0.949641	0.0212809	0.952689	0.922187	0.974046
115	4-Tridecanone	CCCCCCCCCC(=O)CCC	198.34	C13H26O	0.843115	0.0214798	0.81292	0.855332	0.861092
116	Cyclooctyl Alcohol	OC1CCCCCCC1	128.21	C8H16O	0.911211	0.0460709	0.885864	0.871905	0.975865
117	Undecylenic Acid	C=CCCCCCCCCC(=O)O	184.27	C11H20O2	0.923337	0.0150473	0.920684	0.906379	0.942949
119	Benzene, 1-methyl-4-(1,2,2-trimethylcyclopentyl)-, (R)-	Cc1ccc(C2(C)CCCC2(C)C)cc1	202.33	C15H22	0.8448	0.051774	0.862609	0.77439	0.897402
120	1-iodo-Decane	CCCCCCCCCCI	268.18	C10H21I	0.743565	0.0806439	0.697285	0.856975	0.676434
121	Nonane, 1-iodo-	CCCCCCCCCI	254.15	C9H19I	0.743565	0.0806439	0.697285	0.856975	0.676434
122	1-Iodoundecane	CCCCCCCCCCCI	282.2	C11H23I	0.743565	0.0806439	0.697285	0.856975	0.676434
124	2-Butenoic acid, 2-methyl-, ethyl ester	CC=C(C)C(=O)OCC	128.169	C7H12O2	0.774923	0.00958552	0.763798	0.787194	0.773778
125	Benzene, (isothiocyanatomethyl)-	S=C=NCc1ccccc1	149.21	C8H7NS	0.907851	0.0581953	0.82746	0.932784	0.96331
126	Phenol, 4-(2-propenyl)-	C=CCc1ccc(O)cc1	134.17	C9H10O	0.957671	0.013879	0.954764	0.942313	0.975935
127	(3S,3aS,6R,8aS)-3,8,8-Trimethyl-7-methyleneoctahydro-1H-3a,6-methanoazulene	C=C1C2CCC3(C2)C(C)CCC3C1(C)C	204.35	C15H24	0.943358	0.0245054	0.930309	0.922079	0.977687
128	Benzenemethanol, 4-hydroxy-	OCc1ccc(O)cc1	124.14	C7H8O2	0.934997	0.0247519	0.920212	0.914912	0.969868
129	Levomenthol	CC1CCC(C(C)C)C(O)C1	156.26	C10H20O	0.933949	0.0286269	0.923018	0.905656	0.973173
130	1H-Cycloprop[e]azulen-7-ol, decahydro-1,1,7-trimethyl-4-methylene-, [1ar-(1a.alpha.,4a.alpha.,7.beta.,7a.beta.,7b.alpha.)]-	C=C1CCC2C(C3C1CCC3(C)O)C2(C)C	220.35	C15H24O	0.933302	0.0292585	0.913543	0.911696	0.974666
134	Myroxide	C=CC(C)=CCC1OC1(C)C	152.23	C10H16O	0.951933	0.0212071	0.954236	0.924885	0.976678
135	Acetophenone, 4'-hydroxy-	CC(=O)c1ccc(O)cc1	136.15	C8H8O2	0.777437	0.0705005	0.686952	0.85894	0.786419
136	Phenol, 4-pentyl-	CCCCCc1ccc(O)cc1	164.24	C11H16O	0.823294	0.084211	0.704884	0.893523	0.871474
138	Paroxypropione	CCC(=O)c1ccc(O)cc1	150.17	C9H10O2	0.861106	0.0625647	0.773037	0.897764	0.912517
140	Bornyl tiglate	CC=C(C)C(=O)OC1CC2CCC1(C)C2(C)C	236.35	C15H24O2	0.889056	0.0524827	0.84861	0.855383	0.963174
145	Cyclohexanol, 1-ethenyl-	C=CC1(O)CCCCC1	126.2	C8H14O	0.952935	0.024083	0.960275	0.920463	0.978068
146	o-Hydroxybiphenyl	Oc1ccccc1-c1ccccc1	170.21	C12H10O	0.945214	0.0224346	0.933647	0.925412	0.976583
147	2-Pentenoic Acid, 2-methyl-	CCC=C(C)C(=O)O	114.14	C6H10O2	0.899362	0.0447839	0.909575	0.840125	0.948387
148	Naphthalene, 2,6-dimethyl-	Cc1ccc2cc(C)ccc2c1	156.22	C12H12	0.726495	0.177052	0.482044	0.895667	0.801775
149	Hexathiane	S1SSSSS1	192.4	S6	0.881315	0.0562916	0.873109	0.816842	0.953993
151	p-Tolylacetic Acid	Cc1ccc(CC(=O)O)cc1	150.17	C9H10O2	0.763546	0.0591406	0.688528	0.833081	0.769029
152	Hexahydro-3-butylphthalide	CCCCC1OC(=O)C2CCCCC12	196.29	C12H20O2	0.912625	0.0392956	0.892801	0.877577	0.967498
153	Bicyclo[3.1.1]hept-2-ene-2-carboxaldehyde, 6,6-dimethyl-	CC1(C)C2CC=C(C=O)C1C2	150.22	C10H14O	0.908799	0.0410907	0.868402	0.892822	0.965174
154	BenzAldehyde, 3-methoxy-	COc1cccc(C=O)c1	136.15	C8H8O2	0.808837	0.109795	0.658668	0.849725	0.918117
155	4-Hydroxy-2-methylacetophenone	CC(=O)c1ccc(O)cc1C	150.17	C9H10O2	0.726581	0.0911795	0.597978	0.782734	0.799032
156	Propanoic acid, 2-methyl-, 3-phenyl-2-propenyl ester	CC(C)C(=O)OCC=Cc1ccccc1	204.26	C13H16O2	0.803058	0.0995539	0.729663	0.735706	0.943806

## Sheet: Three compounds-predict
Name	SMILES	ENSEMBLE_PREDICTION	ENSEMBLE_STD_DEV	PRED_MODEL_1	PRED_MODEL_2	PRED_MODEL_3
Isovanillin	COc1ccc(C=O)cc1O	0.769467	0.0559835	0.746921	0.846466	0.715012
o-Vanillin	COc1cccc(C=O)c1O	0.783073	0.0341742	0.821204	0.738291	0.789724
Vanillin	COc1cc(C=O)ccc1O	0.867049	0.0147767	0.863434	0.886682	0.851032
